# Supplementary material for: Genome-wide identification and expression analysis of TPP gene family under salt stress in peanut (Arachis hypogaea L.)
Source: PLoS One. 2024 Jul 18;19(7):e0305730. doi: 10.1371/journal.pone.0305730 (PMC11257338; doi:10.1371/journal.pone.0305730)
Supplement: S1 Table — (XLSX) [file pone.0305730.s004.xlsx]

## Sheet: Sheet1
Table S1 The distribution of cis-acting elements in promoters of the TPP gene family members in peanut
Transcript	Site Name	Sequence	Position	Score	Strand Matrix	Organism	Function
arahy.Tifrunner.gnm1.ann1.0FY2NM.1	MYB	TAACCA	110	6	+	Arabidopsis thaliana
arahy.Tifrunner.gnm1.ann1.0FY2NM.1	ERE	ATTTCATA	1280	8	+	Nicotiana glutinos
arahy.Tifrunner.gnm1.ann1.0FY2NM.1	ERE	ATTTCATA	1364	8	-	Nicotiana glutinos
arahy.Tifrunner.gnm1.ann1.0FY2NM.1	TATA-box	ATTATA	31	6	+	Brassica napus	core promoter element around -30 of transcription start
arahy.Tifrunner.gnm1.ann1.0FY2NM.1	TATA-box	TATAA	32	5	-	Arabidopsis thaliana	core promoter element around -30 of transcription start
arahy.Tifrunner.gnm1.ann1.0FY2NM.1	TATA-box	TATA	33	4	+	Arabidopsis thaliana	core promoter element around -30 of transcription start
arahy.Tifrunner.gnm1.ann1.0FY2NM.1	TATA-box	TATAAAA	93	7	-	Pisum sativum	core promoter element around -30 of transcription start
arahy.Tifrunner.gnm1.ann1.0FY2NM.1	TATA-box	TATAAA	94	6	-	Helianthus annuus	core promoter element around -30 of transcription start
arahy.Tifrunner.gnm1.ann1.0FY2NM.1	TATA-box	TATAA	95	5	-	Arabidopsis thaliana	core promoter element around -30 of transcription start
arahy.Tifrunner.gnm1.ann1.0FY2NM.1	TATA-box	TATA	96	4	+	Arabidopsis thaliana	core promoter element around -30 of transcription start
arahy.Tifrunner.gnm1.ann1.0FY2NM.1	TATA-box	TACAAAA	323	7	-	Oryza sativa	core promoter element around -30 of transcription start
arahy.Tifrunner.gnm1.ann1.0FY2NM.1	TATA-box	ATTATA	393	6	+	Brassica napus	core promoter element around -30 of transcription start
arahy.Tifrunner.gnm1.ann1.0FY2NM.1	TATA-box	TATAA	394	5	-	Arabidopsis thaliana	core promoter element around -30 of transcription start
arahy.Tifrunner.gnm1.ann1.0FY2NM.1	TATA-box	TATA	395	4	+	Arabidopsis thaliana	core promoter element around -30 of transcription start
arahy.Tifrunner.gnm1.ann1.0FY2NM.1	TATA-box	taTATAAAtc	410	9	-	Arabidopsis thaliana	core promoter element around -30 of transcription start
arahy.Tifrunner.gnm1.ann1.0FY2NM.1	TATA-box	ATATAT	420	6	+	Brassica napus	core promoter element around -30 of transcription start
arahy.Tifrunner.gnm1.ann1.0FY2NM.1	TATA-box	TATATA	421	6	+	Arabidopsis thaliana	core promoter element around -30 of transcription start
arahy.Tifrunner.gnm1.ann1.0FY2NM.1	TATA-box	ATATAT	422	6	+	Brassica napus	core promoter element around -30 of transcription start
arahy.Tifrunner.gnm1.ann1.0FY2NM.1	TATA-box	TATATA	423	6	+	Arabidopsis thaliana	core promoter element around -30 of transcription start
arahy.Tifrunner.gnm1.ann1.0FY2NM.1	TATA-box	ATATAA	424	6	+	Brassica oleracea	core promoter element around -30 of transcription start
arahy.Tifrunner.gnm1.ann1.0FY2NM.1	TATA-box	TATA	425	4	+	Arabidopsis thaliana	core promoter element around -30 of transcription start
arahy.Tifrunner.gnm1.ann1.0FY2NM.1	TATA-box	TATATAA	440	7	-	Arabidopsis thaliana	core promoter element around -30 of transcription start
arahy.Tifrunner.gnm1.ann1.0FY2NM.1	TATA-box	TATATA	441	6	+	Arabidopsis thaliana	core promoter element around -30 of transcription start
arahy.Tifrunner.gnm1.ann1.0FY2NM.1	TATA-box	TATA	443	4	+	Arabidopsis thaliana	core promoter element around -30 of transcription start
arahy.Tifrunner.gnm1.ann1.0FY2NM.1	TATA-box	TATA	728	4	+	Arabidopsis thaliana	core promoter element around -30 of transcription start
arahy.Tifrunner.gnm1.ann1.0FY2NM.1	TATA-box	TATAAAA	733	7	-	Pisum sativum	core promoter element around -30 of transcription start
arahy.Tifrunner.gnm1.ann1.0FY2NM.1	TATA-box	TATAAA	734	6	-	Helianthus annuus	core promoter element around -30 of transcription start
arahy.Tifrunner.gnm1.ann1.0FY2NM.1	TATA-box	TATAA	735	5	-	Arabidopsis thaliana	core promoter element around -30 of transcription start
arahy.Tifrunner.gnm1.ann1.0FY2NM.1	TATA-box	TATA	736	4	+	Arabidopsis thaliana	core promoter element around -30 of transcription start
arahy.Tifrunner.gnm1.ann1.0FY2NM.1	TATA-box	TATA	788	4	-	Arabidopsis thaliana	core promoter element around -30 of transcription start
arahy.Tifrunner.gnm1.ann1.0FY2NM.1	TATA-box	ATTATA	810	6	+	Brassica napus	core promoter element around -30 of transcription start
arahy.Tifrunner.gnm1.ann1.0FY2NM.1	TATA-box	TATAA	811	5	-	Arabidopsis thaliana	core promoter element around -30 of transcription start
arahy.Tifrunner.gnm1.ann1.0FY2NM.1	TATA-box	TATA	812	4	-	Arabidopsis thaliana	core promoter element around -30 of transcription start
arahy.Tifrunner.gnm1.ann1.0FY2NM.1	TATA-box	TACATAAA	859	8	-	Oryza sativa	core promoter element around -30 of transcription start
arahy.Tifrunner.gnm1.ann1.0FY2NM.1	TATA-box	TATTTAAA	930	8	+	Arabidopsis thaliana	core promoter element around -30 of transcription start
arahy.Tifrunner.gnm1.ann1.0FY2NM.1	TATA-box	TATAA	956	5	-	Arabidopsis thaliana	core promoter element around -30 of transcription start
arahy.Tifrunner.gnm1.ann1.0FY2NM.1	TATA-box	TATA	957	4	-	Arabidopsis thaliana	core promoter element around -30 of transcription start
arahy.Tifrunner.gnm1.ann1.0FY2NM.1	TATA-box	TATAAAA	1059	7	-	Pisum sativum	core promoter element around -30 of transcription start
arahy.Tifrunner.gnm1.ann1.0FY2NM.1	TATA-box	TATAAA	1060	6	-	Helianthus annuus	core promoter element around -30 of transcription start
arahy.Tifrunner.gnm1.ann1.0FY2NM.1	TATA-box	TATAA	1061	5	-	Arabidopsis thaliana	core promoter element around -30 of transcription start
arahy.Tifrunner.gnm1.ann1.0FY2NM.1	TATA-box	TATA	1062	4	-	Arabidopsis thaliana	core promoter element around -30 of transcription start
arahy.Tifrunner.gnm1.ann1.0FY2NM.1	TATA-box	TATAA	1089	5	-	Arabidopsis thaliana	core promoter element around -30 of transcription start
arahy.Tifrunner.gnm1.ann1.0FY2NM.1	TATA-box	TATA	1090	4	-	Arabidopsis thaliana	core promoter element around -30 of transcription start
arahy.Tifrunner.gnm1.ann1.0FY2NM.1	TATA-box	ATATAA	1328	6	+	Brassica oleracea	core promoter element around -30 of transcription start
arahy.Tifrunner.gnm1.ann1.0FY2NM.1	TATA-box	TATA	1329	4	-	Arabidopsis thaliana	core promoter element around -30 of transcription start
arahy.Tifrunner.gnm1.ann1.0FY2NM.1	TATA-box	TATAAAT	1333	7	-	Brassica juncea	core promoter element around -30 of transcription start
arahy.Tifrunner.gnm1.ann1.0FY2NM.1	TATA-box	TATAAA	1334	6	-	Helianthus annuus	core promoter element around -30 of transcription start
arahy.Tifrunner.gnm1.ann1.0FY2NM.1	TATA-box	TATAA	1335	5	-	Arabidopsis thaliana	core promoter element around -30 of transcription start
arahy.Tifrunner.gnm1.ann1.0FY2NM.1	TATA-box	TATA	1336	4	-	Arabidopsis thaliana	core promoter element around -30 of transcription start
arahy.Tifrunner.gnm1.ann1.0FY2NM.1	TATA-box	ATTATA	1430	6	+	Brassica napus	core promoter element around -30 of transcription start
arahy.Tifrunner.gnm1.ann1.0FY2NM.1	TATA-box	TATAA	1431	5	-	Arabidopsis thaliana	core promoter element around -30 of transcription start
arahy.Tifrunner.gnm1.ann1.0FY2NM.1	TATA-box	TATA	1432	4	-	Arabidopsis thaliana	core promoter element around -30 of transcription start
arahy.Tifrunner.gnm1.ann1.0FY2NM.1	TATA-box	TATA	1457	4	-	Arabidopsis thaliana	core promoter element around -30 of transcription start
arahy.Tifrunner.gnm1.ann1.0FY2NM.1	TCA	TCATCTTCAT	1	9	-	Pisum sativum
arahy.Tifrunner.gnm1.ann1.0FY2NM.1	G-box	TAACACGTAG	1082	9	-	Brassica oleracea	cis-acting regulatory element involved in light responsiveness
arahy.Tifrunner.gnm1.ann1.0FY2NM.1	MYB-like	sequence	TAACCA	110	6	+ Arabidopsis	thaliana
arahy.Tifrunner.gnm1.ann1.0FY2NM.1	ACE	CTAACGTATT	151	9	-	Petroselinum crispum	cis-acting element involved in light responsiveness
arahy.Tifrunner.gnm1.ann1.0FY2NM.1	AT~TATA-box	TATATA	421	6	+	Arabidopsis thaliana
arahy.Tifrunner.gnm1.ann1.0FY2NM.1	AT~TATA-box	TATATA	423	6	+	Arabidopsis thaliana
arahy.Tifrunner.gnm1.ann1.0FY2NM.1	AT~TATA-box	TATATA	441	6	+	Arabidopsis thaliana
arahy.Tifrunner.gnm1.ann1.0FY2NM.1	P-box	CCTTTTG	1188	7	-	Oryza sativa	gibberellin-responsive element
arahy.Tifrunner.gnm1.ann1.0FY2NM.1	Unnamed__4	CTCC	170	4	+	Petroselinum hortense
arahy.Tifrunner.gnm1.ann1.0FY2NM.1	Unnamed__4	CTCC	646	4	+	Petroselinum hortense
arahy.Tifrunner.gnm1.ann1.0FY2NM.1	Unnamed__4	CTCC	714	4	+	Petroselinum hortense
arahy.Tifrunner.gnm1.ann1.0FY2NM.1	Unnamed__4	CTCC	877	4	+	Petroselinum hortense
arahy.Tifrunner.gnm1.ann1.0FY2NM.1	Unnamed__4	CTCC	966	4	+	Petroselinum hortense
arahy.Tifrunner.gnm1.ann1.0FY2NM.1		motif_sequence	3	4	-	organism short_function
arahy.Tifrunner.gnm1.ann1.0FY2NM.1		motif_sequence	262	4	-	organism short_function
arahy.Tifrunner.gnm1.ann1.0FY2NM.1		motif_sequence	491	4	+	organism short_function
arahy.Tifrunner.gnm1.ann1.0FY2NM.1		motif_sequence	773	4	-	organism short_function
arahy.Tifrunner.gnm1.ann1.0FY2NM.1		motif_sequence	862	4	+	organism short_function
arahy.Tifrunner.gnm1.ann1.0FY2NM.1		motif_sequence	989	4	+	organism short_function
arahy.Tifrunner.gnm1.ann1.0FY2NM.1		motif_sequence	1100	4	+	organism short_function
arahy.Tifrunner.gnm1.ann1.0FY2NM.1		motif_sequence	1137	4	+	organism short_function
arahy.Tifrunner.gnm1.ann1.0FY2NM.1		motif_sequence	1232	4	-	organism short_function
arahy.Tifrunner.gnm1.ann1.0FY2NM.1	Box 4	ATTAAT	914	6	-	Petroselinum crispum	part of a conserved DNA module involved in light responsiveness
arahy.Tifrunner.gnm1.ann1.0FY2NM.1	Unnamed__1	GAATTTAATTAA	370	11	+	Glycine max	60K protein binding site
arahy.Tifrunner.gnm1.ann1.0FY2NM.1	MYC	CAATTG	289	6	+	Arabidopsis thaliana
arahy.Tifrunner.gnm1.ann1.0FY2NM.1	MYC	CATTTG	943	6	+	Arabidopsis thaliana
arahy.Tifrunner.gnm1.ann1.0FY2NM.1	GT1-motif	GGTTAA	109	6	-	Arabidopsis thaliana	light responsive element
arahy.Tifrunner.gnm1.ann1.0FY2NM.1	CAAT-box	CAAT	125	4	+	Nicotiana glutinosa
arahy.Tifrunner.gnm1.ann1.0FY2NM.1	CAAT-box	CAAT	196	4	-	Nicotiana glutinosa
arahy.Tifrunner.gnm1.ann1.0FY2NM.1	CAAT-box	CAAT	289	4	+	Nicotiana glutinosa
arahy.Tifrunner.gnm1.ann1.0FY2NM.1	CAAT-box	CAAT	291	4	-	Nicotiana glutinosa
arahy.Tifrunner.gnm1.ann1.0FY2NM.1	CAAT-box	CAAT	335	4	-	Nicotiana glutinosa
arahy.Tifrunner.gnm1.ann1.0FY2NM.1	CAAT-box	CAAT	345	4	+	Nicotiana glutinosa
arahy.Tifrunner.gnm1.ann1.0FY2NM.1	CAAT-box	CAAAT	451	5	+	Pisum sativum	common cis-acting element in promoter and enhancer regions
arahy.Tifrunner.gnm1.ann1.0FY2NM.1	CAAT-box	CAAT	516	4	+	Nicotiana glutinosa
arahy.Tifrunner.gnm1.ann1.0FY2NM.1	CAAT-box	CAAT	571	4	+	Nicotiana glutinosa
arahy.Tifrunner.gnm1.ann1.0FY2NM.1	CAAT-box	CAAT	589	4	-	Nicotiana glutinosa
arahy.Tifrunner.gnm1.ann1.0FY2NM.1	CAAT-box	CAAT	601	4	-	Nicotiana glutinosa
arahy.Tifrunner.gnm1.ann1.0FY2NM.1	CAAT-box	CAAAT	649	5	+	Pisum sativum	common cis-acting element in promoter and enhancer regions
arahy.Tifrunner.gnm1.ann1.0FY2NM.1	CAAT-box	CAAT	655	4	+	Nicotiana glutinosa
arahy.Tifrunner.gnm1.ann1.0FY2NM.1	CAAT-box	CAAAT	944	5	-	Pisum sativum	common cis-acting element in promoter and enhancer regions
arahy.Tifrunner.gnm1.ann1.0FY2NM.1	CAAT-box	CAAT	952	4	-	Nicotiana glutinosa
arahy.Tifrunner.gnm1.ann1.0FY2NM.1	CAAT-box	CAAAT	1009	5	+	Pisum sativum	common cis-acting element in promoter and enhancer regions
arahy.Tifrunner.gnm1.ann1.0FY2NM.1	CAAT-box	CAAT	1012	4	-	Nicotiana glutinosa
arahy.Tifrunner.gnm1.ann1.0FY2NM.1	CAAT-box	CAAAT	1016	5	-	Pisum sativum	common cis-acting element in promoter and enhancer regions
arahy.Tifrunner.gnm1.ann1.0FY2NM.1	CAAT-box	CAAT	1127	4	-	Nicotiana glutinosa
arahy.Tifrunner.gnm1.ann1.0FY2NM.1	CAAT-box	CAAT	1263	4	-	Nicotiana glutinosa
arahy.Tifrunner.gnm1.ann1.0FY2NM.1	CAAT-box	CAAT	1269	4	-	Nicotiana glutinosa
arahy.Tifrunner.gnm1.ann1.0FY2NM.1	CAAT-box	CAAT	1321	4	+	Nicotiana glutinosa
arahy.Tifrunner.gnm1.ann1.0FY2NM.1	CAAT-box	CAAT	1357	4	+	Nicotiana glutinosa
arahy.Tifrunner.gnm1.ann1.0FY2NM.1	CAAT-box	CAAT	1412	4	+	Nicotiana glutinosa
arahy.Tifrunner.gnm1.ann1.0FY2NM.1	CAAT-box	CAAAT	1425	5	+	Pisum sativum	common cis-acting element in promoter and enhancer regions
arahy.Tifrunner.gnm1.ann1.0FY2NM.1	CAAT-box	CAAAT	1440	5	-	Pisum sativum	common cis-acting element in promoter and enhancer regions
arahy.Tifrunner.gnm1.ann1.0FY2NM.1	CAAT-box	CAAAT	1487	5	+	Pisum sativum	common cis-acting element in promoter and enhancer regions
arahy.Tifrunner.gnm1.ann1.0FY2NM.1	AT-rich sequence	TAAAATACT	103	9	-	Pisum sativum	element for maximal elicitor-mediated activation (2copies)
arahy.Tifrunner.gnm1.ann1.0FY2NM.1	chs-CMA2a	TCACTTGA	256	8	-	Petroselinum crispum	part of a light responsive element
arahy.Tifrunner.gnm1.ann1.0FY2NM.1	TATA	TATAAAAT	92	8	-	Arabidopsis thaliana
arahy.Tifrunner.gnm1.ann1.0FY2NM.1	TATA	TATAAAAT	732	8	-	Arabidopsis thaliana
arahy.Tifrunner.gnm1.ann1.0FY2NM.1	Myc	TCTCTTA	249	7	+	Arabidopsis thaliana
arahy.Tifrunner.gnm1.ann1.0S0AWB.1	as-1	TGACG	182	5	-	Arabidopsis thaliana
arahy.Tifrunner.gnm1.ann1.0S0AWB.1	as-1	TGACG	664	5	+	Arabidopsis thaliana
arahy.Tifrunner.gnm1.ann1.0S0AWB.1	as-1	TGACG	816	5	-	Arabidopsis thaliana
arahy.Tifrunner.gnm1.ann1.0S0AWB.1	CAT-box	GCCACT	245	6	+	Arabidopsis thaliana	cis-acting regulatory element related to meristem expression
arahy.Tifrunner.gnm1.ann1.0S0AWB.1	CAT-box	GCCACT	412	6	+	Arabidopsis thaliana	cis-acting regulatory element related to meristem expression
arahy.Tifrunner.gnm1.ann1.0S0AWB.1	CAT-box	GCCACT	501	6	+	Arabidopsis thaliana	cis-acting regulatory element related to meristem expression
arahy.Tifrunner.gnm1.ann1.0S0AWB.1	Unnamed__4	CTCC	922	4	+	Petroselinum hortense
arahy.Tifrunner.gnm1.ann1.0S0AWB.1	Unnamed__4	CTCC	937	4	+	Petroselinum hortense
arahy.Tifrunner.gnm1.ann1.0S0AWB.1	Unnamed__4	CTCC	952	4	+	Petroselinum hortense
arahy.Tifrunner.gnm1.ann1.0S0AWB.1	Unnamed__4	CTCC	983	4	+	Petroselinum hortense
arahy.Tifrunner.gnm1.ann1.0S0AWB.1	Unnamed__4	CTCC	1020	4	+	Petroselinum hortense
arahy.Tifrunner.gnm1.ann1.0S0AWB.1	Unnamed__4	CTCC	1052	4	+	Petroselinum hortense
arahy.Tifrunner.gnm1.ann1.0S0AWB.1	Unnamed__4	CTCC	1069	4	+	Petroselinum hortense
arahy.Tifrunner.gnm1.ann1.0S0AWB.1	Unnamed__4	CTCC	1156	4	+	Petroselinum hortense
arahy.Tifrunner.gnm1.ann1.0S0AWB.1	MBS	CAACTG	1230	6	+	Arabidopsis thaliana	MYB binding site involved in drought-inducibility
arahy.Tifrunner.gnm1.ann1.0S0AWB.1	TGACG-motif	TGACG	182	5	-	Hordeum vulgare	cis-acting regulatory element involved in the MeJA-responsiveness
arahy.Tifrunner.gnm1.ann1.0S0AWB.1	TGACG-motif	TGACG	664	5	+	Hordeum vulgare	cis-acting regulatory element involved in the MeJA-responsiveness
arahy.Tifrunner.gnm1.ann1.0S0AWB.1	TGACG-motif	TGACG	816	5	-	Hordeum vulgare	cis-acting regulatory element involved in the MeJA-responsiveness
arahy.Tifrunner.gnm1.ann1.0S0AWB.1	ERE	ATTTTAAA	72	8	+	Nicotiana glutinos
arahy.Tifrunner.gnm1.ann1.0S0AWB.1	TATA-box	TACAAAA	213	7	+	Oryza sativa	core promoter element around -30 of transcription start
arahy.Tifrunner.gnm1.ann1.0S0AWB.1	TATA-box	TATA	629	4	+	Arabidopsis thaliana	core promoter element around -30 of transcription start
arahy.Tifrunner.gnm1.ann1.0S0AWB.1	TATA-box	TATTTAAA	1115	8	+	Arabidopsis thaliana	core promoter element around -30 of transcription start
arahy.Tifrunner.gnm1.ann1.0S0AWB.1	TATA-box	TAAAGATT	1119	8	+	Arabidopsis thaliana	core promoter element around -30 of transcription start
arahy.Tifrunner.gnm1.ann1.0S0AWB.1	TATA-box	TATAAGAA	1209	8	-	Zea mays	core promoter element around -30 of transcription start
arahy.Tifrunner.gnm1.ann1.0S0AWB.1	TATA-box	TATATAA	1212	7	-	Arabidopsis thaliana	core promoter element around -30 of transcription start
arahy.Tifrunner.gnm1.ann1.0S0AWB.1	TATA-box	TATATA	1213	6	-	Arabidopsis thaliana	core promoter element around -30 of transcription start
arahy.Tifrunner.gnm1.ann1.0S0AWB.1	TATA-box	ATATAA	1214	6	+	Brassica oleracea	core promoter element around -30 of transcription start
arahy.Tifrunner.gnm1.ann1.0S0AWB.1	TATA-box	TATA	1215	4	-	Arabidopsis thaliana	core promoter element around -30 of transcription start
arahy.Tifrunner.gnm1.ann1.0S0AWB.1	TATA-box	ATTATA	1328	6	+	Brassica napus	core promoter element around -30 of transcription start
arahy.Tifrunner.gnm1.ann1.0S0AWB.1	TATA-box	TATAA	1329	5	-	Arabidopsis thaliana	core promoter element around -30 of transcription start
arahy.Tifrunner.gnm1.ann1.0S0AWB.1	TATA-box	TATA	1330	4	-	Arabidopsis thaliana	core promoter element around -30 of transcription start
arahy.Tifrunner.gnm1.ann1.0S0AWB.1	TATA-box	ATATAA	1389	6	+	Brassica oleracea	core promoter element around -30 of transcription start
arahy.Tifrunner.gnm1.ann1.0S0AWB.1	TATA-box	TATA	1390	4	-	Arabidopsis thaliana	core promoter element around -30 of transcription start
arahy.Tifrunner.gnm1.ann1.0S0AWB.1	CGTCA-motif	CGTCA	182	5	+	Hordeum vulgare	cis-acting regulatory element involved in the MeJA-responsiveness
arahy.Tifrunner.gnm1.ann1.0S0AWB.1	CGTCA-motif	CGTCA	664	5	-	Hordeum vulgare	cis-acting regulatory element involved in the MeJA-responsiveness
arahy.Tifrunner.gnm1.ann1.0S0AWB.1	CGTCA-motif	CGTCA	816	5	+	Hordeum vulgare	cis-acting regulatory element involved in the MeJA-responsiveness
arahy.Tifrunner.gnm1.ann1.0S0AWB.1	AE-box	AGAAACAA	1137	8	-	Arabidopsis thaliana	part of a module for light response
arahy.Tifrunner.gnm1.ann1.0S0AWB.1	AE-box	AGAAACAA	1256	8	-	Arabidopsis thaliana	part of a module for light response
arahy.Tifrunner.gnm1.ann1.0S0AWB.1	TC-rich repeats	GTTTTCTTAC	206	9	+	Nicotiana tabacum	cis-acting element involved in defense and stress responsiveness
arahy.Tifrunner.gnm1.ann1.0S0AWB.1	MYC	CATTTG	1412	6	+	Arabidopsis thaliana
arahy.Tifrunner.gnm1.ann1.0S0AWB.1	G-Box	CACGTT	433	6	+	Pisum sativum	cis-acting regulatory element involved in light responsiveness
arahy.Tifrunner.gnm1.ann1.0S0AWB.1	G-Box	CACGTT	621	6	-	Pisum sativum	cis-acting regulatory element involved in light responsiveness
arahy.Tifrunner.gnm1.ann1.0S0AWB.1		motif_sequence	47	4	+	organism short_function
arahy.Tifrunner.gnm1.ann1.0S0AWB.1		motif_sequence	57	4	-	organism short_function
arahy.Tifrunner.gnm1.ann1.0S0AWB.1		motif_sequence	109	4	-	organism short_function
arahy.Tifrunner.gnm1.ann1.0S0AWB.1		motif_sequence	176	4	+	organism short_function
arahy.Tifrunner.gnm1.ann1.0S0AWB.1		motif_sequence	609	4	-	organism short_function
arahy.Tifrunner.gnm1.ann1.0S0AWB.1		motif_sequence	787	4	+	organism short_function
arahy.Tifrunner.gnm1.ann1.0S0AWB.1		motif_sequence	1050	4	+	organism short_function
arahy.Tifrunner.gnm1.ann1.0S0AWB.1		motif_sequence	1333	4	+	organism short_function
arahy.Tifrunner.gnm1.ann1.0S0AWB.1		motif_sequence	1376	4	-	organism short_function
arahy.Tifrunner.gnm1.ann1.0S0AWB.1	Myb	CAACTG	1230	6	+	Arabidopsis thaliana
arahy.Tifrunner.gnm1.ann1.0S0AWB.1	Unnamed__2	AACCTAACCT	1012	9	+	Petroselinum hortense
arahy.Tifrunner.gnm1.ann1.0S0AWB.1	ACE	GACACGTATG	1352	9	+	Petroselinum crispum	cis-acting element involved in light responsiveness
arahy.Tifrunner.gnm1.ann1.0S0AWB.1	AT~TATA-box	TATATA	1213	6	-	Arabidopsis thaliana
arahy.Tifrunner.gnm1.ann1.0S0AWB.1	NON	CAACGGCCACG	387	10	+	Nicotiana tabacum
arahy.Tifrunner.gnm1.ann1.0S0AWB.1	GCN4_motif	TGAGTCA	1032	7	-	Oryza sativa	cis-regulatory element involved in endosperm expression
arahy.Tifrunner.gnm1.ann1.0S0AWB.1	ABRE	ACGTG	433	5	-	Arabidopsis thaliana	cis-acting element involved in the abscisic acid responsiveness
arahy.Tifrunner.gnm1.ann1.0S0AWB.1	ABRE	ACGTG	622	5	+	Arabidopsis thaliana	cis-acting element involved in the abscisic acid responsiveness
arahy.Tifrunner.gnm1.ann1.0S0AWB.1	ARE	AAACCA	199	6	+	Zea mays	cis-acting regulatory element essential for the anaerobic induction
arahy.Tifrunner.gnm1.ann1.0S0AWB.1	ARE	AAACCA	217	6	+	Zea mays	cis-acting regulatory element essential for the anaerobic induction
arahy.Tifrunner.gnm1.ann1.0S0AWB.1	ARE	AAACCA	1456	6	-	Zea mays	cis-acting regulatory element essential for the anaerobic induction
arahy.Tifrunner.gnm1.ann1.0S0AWB.1	W box	TTGACC	384	6	-	Arabidopsis thaliana
arahy.Tifrunner.gnm1.ann1.0S0AWB.1	W box	TTGACC	517	6	+	Arabidopsis thaliana
arahy.Tifrunner.gnm1.ann1.0S0AWB.1	Box 4	ATTAAT	1195	6	-	Petroselinum crispum	part of a conserved DNA module involved in light responsiveness
arahy.Tifrunner.gnm1.ann1.0S0AWB.1	Unnamed__1	CGTGG	357	5	-	Zea mays
arahy.Tifrunner.gnm1.ann1.0S0AWB.1	Unnamed__1	CGTGG	371	5	+	Zea mays
arahy.Tifrunner.gnm1.ann1.0S0AWB.1	Unnamed__1	CGTGG	393	5	-	Zea mays
arahy.Tifrunner.gnm1.ann1.0S0AWB.1	Unnamed__1	CGTGG	432	5	-	Zea mays
arahy.Tifrunner.gnm1.ann1.0S0AWB.1	Unnamed__1	CGTGG	536	5	-	Zea mays
arahy.Tifrunner.gnm1.ann1.0S0AWB.1	TCCC-motif	TCTCCCT	1051	7	+	Spinacia oleracea	part of a light responsive element
arahy.Tifrunner.gnm1.ann1.0S0AWB.1	CAAT-box	CCAAT	44	5	+	Arabidopsis thaliana	common cis-acting element in promoter and enhancer regions
arahy.Tifrunner.gnm1.ann1.0S0AWB.1	CAAT-box	CAAT	45	4	+	Nicotiana glutinosa
arahy.Tifrunner.gnm1.ann1.0S0AWB.1	CAAT-box	CCAAT	122	5	+	Arabidopsis thaliana	common cis-acting element in promoter and enhancer regions
arahy.Tifrunner.gnm1.ann1.0S0AWB.1	CAAT-box	CAAT	123	4	+	Nicotiana glutinosa
arahy.Tifrunner.gnm1.ann1.0S0AWB.1	CAAT-box	CAAAT	142	5	-	Pisum sativum	common cis-acting element in promoter and enhancer regions
arahy.Tifrunner.gnm1.ann1.0S0AWB.1	CAAT-box	CAAAT	150	5	+	Pisum sativum	common cis-acting element in promoter and enhancer regions
arahy.Tifrunner.gnm1.ann1.0S0AWB.1	CAAT-box	CAAT	269	4	+	Nicotiana glutinosa
arahy.Tifrunner.gnm1.ann1.0S0AWB.1	CAAT-box	CCAAT	281	5	+	Arabidopsis thaliana	common cis-acting element in promoter and enhancer regions
arahy.Tifrunner.gnm1.ann1.0S0AWB.1	CAAT-box	CAAT	282	4	+	Nicotiana glutinosa
arahy.Tifrunner.gnm1.ann1.0S0AWB.1	CAAT-box	CAAT	288	4	+	Nicotiana glutinosa
arahy.Tifrunner.gnm1.ann1.0S0AWB.1	CAAT-box	CAAT	387	4	+	Nicotiana glutinosa
arahy.Tifrunner.gnm1.ann1.0S0AWB.1	CAAT-box	CAAAT	419	5	-	Pisum sativum	common cis-acting element in promoter and enhancer regions
arahy.Tifrunner.gnm1.ann1.0S0AWB.1	CAAT-box	CAAAT	515	5	-	Pisum sativum	common cis-acting element in promoter and enhancer regions
arahy.Tifrunner.gnm1.ann1.0S0AWB.1	CAAT-box	CAAAT	593	5	-	Pisum sativum	common cis-acting element in promoter and enhancer regions
arahy.Tifrunner.gnm1.ann1.0S0AWB.1	CAAT-box	CAAAT	643	5	-	Pisum sativum	common cis-acting element in promoter and enhancer regions
arahy.Tifrunner.gnm1.ann1.0S0AWB.1	CAAT-box	CAAT	909	4	+	Nicotiana glutinosa
arahy.Tifrunner.gnm1.ann1.0S0AWB.1	CAAT-box	CAAT	1037	4	+	Nicotiana glutinosa
arahy.Tifrunner.gnm1.ann1.0S0AWB.1	CAAT-box	CAAT	1058	4	+	Nicotiana glutinosa
arahy.Tifrunner.gnm1.ann1.0S0AWB.1	CAAT-box	CAAT	1075	4	+	Nicotiana glutinosa
arahy.Tifrunner.gnm1.ann1.0S0AWB.1	CAAT-box	CAAAT	1161	5	+	Pisum sativum	common cis-acting element in promoter and enhancer regions
arahy.Tifrunner.gnm1.ann1.0S0AWB.1	CAAT-box	CAAT	1289	4	-	Nicotiana glutinosa
arahy.Tifrunner.gnm1.ann1.0S0AWB.1	CAAT-box	CCAAT	1294	5	-	Arabidopsis thaliana	common cis-acting element in promoter and enhancer regions
arahy.Tifrunner.gnm1.ann1.0S0AWB.1	CAAT-box	CAAT	1316	4	-	Nicotiana glutinosa
arahy.Tifrunner.gnm1.ann1.0S0AWB.1	CAAT-box	CAAAT	1413	5	-	Pisum sativum	common cis-acting element in promoter and enhancer regions
arahy.Tifrunner.gnm1.ann1.0S0AWB.1	CAAT-box	CAAT	1442	4	-	Nicotiana glutinosa
arahy.Tifrunner.gnm1.ann1.0S0AWB.1	CAAT-box	CCAAT	1449	5	-	Arabidopsis thaliana	common cis-acting element in promoter and enhancer regions
arahy.Tifrunner.gnm1.ann1.0S0AWB.1	CAAT-box	CAAT	1476	4	+	Nicotiana glutinosa
arahy.Tifrunner.gnm1.ann1.0S0AWB.1	DRE core	GCCGAC	956	6	-	Arabidopsis thaliana
arahy.Tifrunner.gnm1.ann1.0S0AWB.1	AAGAA-motif	gGTAAAGAAA	528	9	-	Avena sativa
arahy.Tifrunner.gnm1.ann1.1XW75L.1	AT~TATA-box	TATATA	98	6	+	Arabidopsis thaliana
arahy.Tifrunner.gnm1.ann1.1XW75L.1	AT~TATA-box	TATATAAA	346	8	-	Arabidopsis thaliana
arahy.Tifrunner.gnm1.ann1.1XW75L.1	AT~TATA-box	TATATA	348	6	+	Arabidopsis thaliana
arahy.Tifrunner.gnm1.ann1.1XW75L.1	AT~TATA-box	TATATA	350	6	+	Arabidopsis thaliana
arahy.Tifrunner.gnm1.ann1.1XW75L.1	AT~TATA-box	TATATA	403	6	+	Arabidopsis thaliana
arahy.Tifrunner.gnm1.ann1.1XW75L.1	AT~TATA-box	TATATA	405	6	+	Arabidopsis thaliana
arahy.Tifrunner.gnm1.ann1.1XW75L.1	AT~TATA-box	TATATA	472	6	+	Arabidopsis thaliana
arahy.Tifrunner.gnm1.ann1.1XW75L.1	AT~TATA-box	TATATA	474	6	+	Arabidopsis thaliana
arahy.Tifrunner.gnm1.ann1.1XW75L.1	AT~TATA-box	TATATA	699	6	+	Arabidopsis thaliana
arahy.Tifrunner.gnm1.ann1.1XW75L.1	AT~TATA-box	TATATAAA	1122	8	-	Arabidopsis thaliana
arahy.Tifrunner.gnm1.ann1.1XW75L.1	AT~TATA-box	TATATA	1124	6	-	Arabidopsis thaliana
arahy.Tifrunner.gnm1.ann1.1XW75L.1	AT~TATA-box	TATATA	1126	6	-	Arabidopsis thaliana
arahy.Tifrunner.gnm1.ann1.1XW75L.1	AT~TATA-box	TATATA	1128	6	-	Arabidopsis thaliana
arahy.Tifrunner.gnm1.ann1.1XW75L.1	motif I	gGTACGTGGCG	1384	10	-	Oryza sativa	cis-acting regulatory element root specific
arahy.Tifrunner.gnm1.ann1.1XW75L.1	G-box	TACGTG	1267	6	+	Arabidopsis thaliana	cis-acting regulatory element involved in light responsiveness
arahy.Tifrunner.gnm1.ann1.1XW75L.1	G-box	GCCACGTGGA	1406	9	-	Arabidopsis thaliana	cis-acting regulatory element involved in light responsiveness
arahy.Tifrunner.gnm1.ann1.1XW75L.1	G-box	CACGTG	1408	6	-	Arabidopsis thaliana	cis-acting regulatory element involved in light responsiveness
arahy.Tifrunner.gnm1.ann1.1XW75L.1	Box II	CCACGTGGC	1407	9	+	Petroselinum crispum	part of a light responsive element
arahy.Tifrunner.gnm1.ann1.1XW75L.1	TATA	TATAAAAT	304	8	+	Arabidopsis thaliana
arahy.Tifrunner.gnm1.ann1.1XW75L.1	TATA	TATAAAAT	1120	8	-	Arabidopsis thaliana
arahy.Tifrunner.gnm1.ann1.1XW75L.1	ABRE	ACGTG	1268	5	+	Arabidopsis thaliana	cis-acting element involved in the abscisic acid responsiveness
arahy.Tifrunner.gnm1.ann1.1XW75L.1	ABRE	ACGTG	1387	5	-	Arabidopsis thaliana	cis-acting element involved in the abscisic acid responsiveness
arahy.Tifrunner.gnm1.ann1.1XW75L.1	ABRE	CACGTG	1408	6	-	Arabidopsis thaliana	cis-acting element involved in the abscisic acid responsiveness
arahy.Tifrunner.gnm1.ann1.1XW75L.1	ABRE	ACGTG	1409	5	+	Arabidopsis thaliana	cis-acting element involved in the abscisic acid responsiveness
arahy.Tifrunner.gnm1.ann1.1XW75L.1	AAGAA-motif	GAAAGAA	252	7	-	Avena sativa
arahy.Tifrunner.gnm1.ann1.1XW75L.1	AAGAA-motif	gGTAAAGAAA	317	9	-	Avena sativa
arahy.Tifrunner.gnm1.ann1.1XW75L.1	AAGAA-motif	gGTAAAGAAA	1446	9	-	Avena sativa
arahy.Tifrunner.gnm1.ann1.1XW75L.1	TCT-motif	TCTTAC	1367	6	-	Arabidopsis thaliana	part of a light responsive element
arahy.Tifrunner.gnm1.ann1.1XW75L.1	CAAT-box	CAAT	93	4	-	Nicotiana glutinosa
arahy.Tifrunner.gnm1.ann1.1XW75L.1	CAAT-box	CAAT	131	4	+	Nicotiana glutinosa
arahy.Tifrunner.gnm1.ann1.1XW75L.1	CAAT-box	CAAT	294	4	+	Nicotiana glutinosa
arahy.Tifrunner.gnm1.ann1.1XW75L.1	CAAT-box	CAAT	375	4	+	Nicotiana glutinosa
arahy.Tifrunner.gnm1.ann1.1XW75L.1	CAAT-box	CAAAT	440	5	+	Pisum sativum	common cis-acting element in promoter and enhancer regions
arahy.Tifrunner.gnm1.ann1.1XW75L.1	CAAT-box	CAAT	468	4	+	Nicotiana glutinosa
arahy.Tifrunner.gnm1.ann1.1XW75L.1	CAAT-box	CAAAT	503	5	-	Pisum sativum	common cis-acting element in promoter and enhancer regions
arahy.Tifrunner.gnm1.ann1.1XW75L.1	CAAT-box	CAAAT	597	5	+	Pisum sativum	common cis-acting element in promoter and enhancer regions
arahy.Tifrunner.gnm1.ann1.1XW75L.1	CAAT-box	CAAT	600	4	-	Nicotiana glutinosa
arahy.Tifrunner.gnm1.ann1.1XW75L.1	CAAT-box	CAAAT	657	5	-	Pisum sativum	common cis-acting element in promoter and enhancer regions
arahy.Tifrunner.gnm1.ann1.1XW75L.1	CAAT-box	CCAAT	829	5	+	Arabidopsis thaliana	common cis-acting element in promoter and enhancer regions
arahy.Tifrunner.gnm1.ann1.1XW75L.1	CAAT-box	CAAT	830	4	+	Nicotiana glutinosa
arahy.Tifrunner.gnm1.ann1.1XW75L.1	CAAT-box	CAAT	849	4	+	Nicotiana glutinosa
arahy.Tifrunner.gnm1.ann1.1XW75L.1	CAAT-box	CAAT	861	4	+	Nicotiana glutinosa
arahy.Tifrunner.gnm1.ann1.1XW75L.1	CAAT-box	CAAAT	873	5	-	Pisum sativum	common cis-acting element in promoter and enhancer regions
arahy.Tifrunner.gnm1.ann1.1XW75L.1	CAAT-box	CAAT	1093	4	-	Nicotiana glutinosa
arahy.Tifrunner.gnm1.ann1.1XW75L.1	CAAT-box	CAAAT	1114	5	+	Pisum sativum	common cis-acting element in promoter and enhancer regions
arahy.Tifrunner.gnm1.ann1.1XW75L.1	CAAT-box	CAAT	1163	4	-	Nicotiana glutinosa
arahy.Tifrunner.gnm1.ann1.1XW75L.1	CAAT-box	CAAT	1200	4	-	Nicotiana glutinosa
arahy.Tifrunner.gnm1.ann1.1XW75L.1	CAAT-box	CCAAT	1206	5	-	Arabidopsis thaliana	common cis-acting element in promoter and enhancer regions
arahy.Tifrunner.gnm1.ann1.1XW75L.1	CAAT-box	CAAAT	1220	5	-	Pisum sativum	common cis-acting element in promoter and enhancer regions
arahy.Tifrunner.gnm1.ann1.1XW75L.1	CAAT-box	CAAAT	1225	5	-	Pisum sativum	common cis-acting element in promoter and enhancer regions
arahy.Tifrunner.gnm1.ann1.1XW75L.1	CAAT-box	CCAAT	1309	5	-	Arabidopsis thaliana	common cis-acting element in promoter and enhancer regions
arahy.Tifrunner.gnm1.ann1.1XW75L.1	CAAT-box	CCAAT	1316	5	+	Arabidopsis thaliana	common cis-acting element in promoter and enhancer regions
arahy.Tifrunner.gnm1.ann1.1XW75L.1	CAAT-box	CAAT	1317	4	+	Nicotiana glutinosa
arahy.Tifrunner.gnm1.ann1.1XW75L.1	Box 4	ATTAAT	363	6	+	Petroselinum crispum	part of a conserved DNA module involved in light responsiveness
arahy.Tifrunner.gnm1.ann1.1XW75L.1	Box 4	ATTAAT	385	6	+	Petroselinum crispum	part of a conserved DNA module involved in light responsiveness
arahy.Tifrunner.gnm1.ann1.1XW75L.1	Box 4	ATTAAT	434	6	+	Petroselinum crispum	part of a conserved DNA module involved in light responsiveness
arahy.Tifrunner.gnm1.ann1.1XW75L.1	Box 4	ATTAAT	565	6	+	Petroselinum crispum	part of a conserved DNA module involved in light responsiveness
arahy.Tifrunner.gnm1.ann1.1XW75L.1	Box 4	ATTAAT	910	6	-	Petroselinum crispum	part of a conserved DNA module involved in light responsiveness
arahy.Tifrunner.gnm1.ann1.1XW75L.1	Box 4	ATTAAT	914	6	-	Petroselinum crispum	part of a conserved DNA module involved in light responsiveness
arahy.Tifrunner.gnm1.ann1.1XW75L.1	Box 4	ATTAAT	1009	6	-	Petroselinum crispum	part of a conserved DNA module involved in light responsiveness
arahy.Tifrunner.gnm1.ann1.1XW75L.1	Box 4	ATTAAT	1021	6	-	Petroselinum crispum	part of a conserved DNA module involved in light responsiveness
arahy.Tifrunner.gnm1.ann1.1XW75L.1	Box 4	ATTAAT	1079	6	-	Petroselinum crispum	part of a conserved DNA module involved in light responsiveness
arahy.Tifrunner.gnm1.ann1.1XW75L.1	Box 4	ATTAAT	1243	6	-	Petroselinum crispum	part of a conserved DNA module involved in light responsiveness
arahy.Tifrunner.gnm1.ann1.1XW75L.1	Unnamed__1	GAATTTAATTAA	208	11	+	Glycine max	60K protein binding site
arahy.Tifrunner.gnm1.ann1.1XW75L.1	Unnamed__1	CGTGG	1386	5	-	Zea mays
arahy.Tifrunner.gnm1.ann1.1XW75L.1	Unnamed__1	GCCACGTGGC	1406	9	-	Petunia sp.
arahy.Tifrunner.gnm1.ann1.1XW75L.1	Unnamed__1	CGTGG	1407	5	-	Zea mays
arahy.Tifrunner.gnm1.ann1.1XW75L.1	Unnamed__1	CGTGG	1410	5	+	Zea mays
arahy.Tifrunner.gnm1.ann1.1XW75L.1	CAT-box	GCCACT	1353	6	-	Arabidopsis thaliana	cis-acting regulatory element related to meristem expression
arahy.Tifrunner.gnm1.ann1.1XW75L.1	Unnamed__4	CTCC	53	4	-	Petroselinum hortense
arahy.Tifrunner.gnm1.ann1.1XW75L.1	Unnamed__4	CTCC	1193	4	-	Petroselinum hortense
arahy.Tifrunner.gnm1.ann1.1XW75L.1	Unnamed__4	CTCC	1290	4	-	Petroselinum hortense
arahy.Tifrunner.gnm1.ann1.1XW75L.1	Unnamed__4	CTCC	1415	4	+	Petroselinum hortense
arahy.Tifrunner.gnm1.ann1.1XW75L.1	Unnamed__4	CTCC	1455	4	+	Petroselinum hortense
arahy.Tifrunner.gnm1.ann1.1XW75L.1	Unnamed__4	CTCC	1482	4	+	Petroselinum hortense
arahy.Tifrunner.gnm1.ann1.1XW75L.1	ABRE3a	TACGTG	1267	6	+	Zea mays
arahy.Tifrunner.gnm1.ann1.1XW75L.1	ATCT-motif	AATCTAATCC	1218	9	-	Pisum sativum	part of a conserved DNA module involved in light responsiveness
arahy.Tifrunner.gnm1.ann1.1XW75L.1	TATA-box	TATAAAT	72	7	-	Brassica juncea	core promoter element around -30 of transcription start
arahy.Tifrunner.gnm1.ann1.1XW75L.1	TATA-box	TATAAA	73	6	-	Helianthus annuus	core promoter element around -30 of transcription start
arahy.Tifrunner.gnm1.ann1.1XW75L.1	TATA-box	TATAA	74	5	-	Arabidopsis thaliana	core promoter element around -30 of transcription start
arahy.Tifrunner.gnm1.ann1.1XW75L.1	TATA-box	TATA	75	4	+	Arabidopsis thaliana	core promoter element around -30 of transcription start
arahy.Tifrunner.gnm1.ann1.1XW75L.1	TATA-box	ATATAT	97	6	+	Brassica napus	core promoter element around -30 of transcription start
arahy.Tifrunner.gnm1.ann1.1XW75L.1	TATA-box	TATATA	98	6	+	Arabidopsis thaliana	core promoter element around -30 of transcription start
arahy.Tifrunner.gnm1.ann1.1XW75L.1	TATA-box	ATATAA	99	6	+	Brassica oleracea	core promoter element around -30 of transcription start
arahy.Tifrunner.gnm1.ann1.1XW75L.1	TATA-box	TATA	100	4	+	Arabidopsis thaliana	core promoter element around -30 of transcription start
arahy.Tifrunner.gnm1.ann1.1XW75L.1	TATA-box	ATTATA	195	6	+	Brassica napus	core promoter element around -30 of transcription start
arahy.Tifrunner.gnm1.ann1.1XW75L.1	TATA-box	TATAA	196	5	-	Arabidopsis thaliana	core promoter element around -30 of transcription start
arahy.Tifrunner.gnm1.ann1.1XW75L.1	TATA-box	TATA	197	4	+	Arabidopsis thaliana	core promoter element around -30 of transcription start
arahy.Tifrunner.gnm1.ann1.1XW75L.1	TATA-box	ATTATA	296	6	+	Brassica napus	core promoter element around -30 of transcription start
arahy.Tifrunner.gnm1.ann1.1XW75L.1	TATA-box	TATAA	297	5	-	Arabidopsis thaliana	core promoter element around -30 of transcription start
arahy.Tifrunner.gnm1.ann1.1XW75L.1	TATA-box	TATA	298	4	+	Arabidopsis thaliana	core promoter element around -30 of transcription start
arahy.Tifrunner.gnm1.ann1.1XW75L.1	TATA-box	TATAAATA	300	8	-	Daucus carota	core promoter element around -30 of transcription start
arahy.Tifrunner.gnm1.ann1.1XW75L.1	TATA-box	TATAAAT	301	7	-	Brassica juncea	core promoter element around -30 of transcription start
arahy.Tifrunner.gnm1.ann1.1XW75L.1	TATA-box	TATAAA	302	6	-	Helianthus annuus	core promoter element around -30 of transcription start
arahy.Tifrunner.gnm1.ann1.1XW75L.1	TATA-box	TATAA	303	5	-	Arabidopsis thaliana	core promoter element around -30 of transcription start
arahy.Tifrunner.gnm1.ann1.1XW75L.1	TATA-box	TATA	304	4	+	Arabidopsis thaliana	core promoter element around -30 of transcription start
arahy.Tifrunner.gnm1.ann1.1XW75L.1	TATA-box	TATAAAT	310	7	-	Brassica juncea	core promoter element around -30 of transcription start
arahy.Tifrunner.gnm1.ann1.1XW75L.1	TATA-box	TATAAA	311	6	-	Helianthus annuus	core promoter element around -30 of transcription start
arahy.Tifrunner.gnm1.ann1.1XW75L.1	TATA-box	TATAA	312	5	-	Arabidopsis thaliana	core promoter element around -30 of transcription start
arahy.Tifrunner.gnm1.ann1.1XW75L.1	TATA-box	TATA	313	4	+	Arabidopsis thaliana	core promoter element around -30 of transcription start
arahy.Tifrunner.gnm1.ann1.1XW75L.1	TATA-box	taTATAAAtc	344	9	-	Arabidopsis thaliana	core promoter element around -30 of transcription start
arahy.Tifrunner.gnm1.ann1.1XW75L.1	TATA-box	TATAAAA	345	7	-	Pisum sativum	core promoter element around -30 of transcription start
arahy.Tifrunner.gnm1.ann1.1XW75L.1	TATA-box	TATAAA	346	6	-	Helianthus annuus	core promoter element around -30 of transcription start
arahy.Tifrunner.gnm1.ann1.1XW75L.1	TATA-box	TATATAA	347	7	-	Arabidopsis thaliana	core promoter element around -30 of transcription start
arahy.Tifrunner.gnm1.ann1.1XW75L.1	TATA-box	TATATA	348	6	+	Arabidopsis thaliana	core promoter element around -30 of transcription start
arahy.Tifrunner.gnm1.ann1.1XW75L.1	TATA-box	ATATAT	349	6	+	Brassica napus	core promoter element around -30 of transcription start
arahy.Tifrunner.gnm1.ann1.1XW75L.1	TATA-box	TATATA	350	6	+	Arabidopsis thaliana	core promoter element around -30 of transcription start
arahy.Tifrunner.gnm1.ann1.1XW75L.1	TATA-box	TATA	352	4	+	Arabidopsis thaliana	core promoter element around -30 of transcription start
arahy.Tifrunner.gnm1.ann1.1XW75L.1	TATA-box	ATATAT	402	6	+	Brassica napus	core promoter element around -30 of transcription start
arahy.Tifrunner.gnm1.ann1.1XW75L.1	TATA-box	TATATA	403	6	+	Arabidopsis thaliana	core promoter element around -30 of transcription start
arahy.Tifrunner.gnm1.ann1.1XW75L.1	TATA-box	ATATAT	404	6	+	Brassica napus	core promoter element around -30 of transcription start
arahy.Tifrunner.gnm1.ann1.1XW75L.1	TATA-box	TATATA	405	6	+	Arabidopsis thaliana	core promoter element around -30 of transcription start
arahy.Tifrunner.gnm1.ann1.1XW75L.1	TATA-box	ATATAA	406	6	+	Brassica oleracea	core promoter element around -30 of transcription start
arahy.Tifrunner.gnm1.ann1.1XW75L.1	TATA-box	TATA	407	4	+	Arabidopsis thaliana	core promoter element around -30 of transcription start
arahy.Tifrunner.gnm1.ann1.1XW75L.1	TATA-box	ATTATA	470	6	+	Brassica napus	core promoter element around -30 of transcription start
arahy.Tifrunner.gnm1.ann1.1XW75L.1	TATA-box	TATATAA	471	7	-	Arabidopsis thaliana	core promoter element around -30 of transcription start
arahy.Tifrunner.gnm1.ann1.1XW75L.1	TATA-box	TATATA	472	6	+	Arabidopsis thaliana	core promoter element around -30 of transcription start
arahy.Tifrunner.gnm1.ann1.1XW75L.1	TATA-box	ATATAT	473	6	+	Brassica napus	core promoter element around -30 of transcription start
arahy.Tifrunner.gnm1.ann1.1XW75L.1	TATA-box	TATATA	474	6	+	Arabidopsis thaliana	core promoter element around -30 of transcription start
arahy.Tifrunner.gnm1.ann1.1XW75L.1	TATA-box	ATATAA	475	6	+	Brassica oleracea	core promoter element around -30 of transcription start
arahy.Tifrunner.gnm1.ann1.1XW75L.1	TATA-box	TATA	476	4	+	Arabidopsis thaliana	core promoter element around -30 of transcription start
arahy.Tifrunner.gnm1.ann1.1XW75L.1	TATA-box	ATATAT	689	6	+	Brassica napus	core promoter element around -30 of transcription start
arahy.Tifrunner.gnm1.ann1.1XW75L.1	TATA-box	TATA	690	4	+	Arabidopsis thaliana	core promoter element around -30 of transcription start
arahy.Tifrunner.gnm1.ann1.1XW75L.1	TATA-box	TATATA	699	6	+	Arabidopsis thaliana	core promoter element around -30 of transcription start
arahy.Tifrunner.gnm1.ann1.1XW75L.1	TATA-box	ATATAA	700	6	+	Brassica oleracea	core promoter element around -30 of transcription start
arahy.Tifrunner.gnm1.ann1.1XW75L.1	TATA-box	TATA	701	4	+	Arabidopsis thaliana	core promoter element around -30 of transcription start
arahy.Tifrunner.gnm1.ann1.1XW75L.1	TATA-box	ATATAT	954	6	-	Brassica napus	core promoter element around -30 of transcription start
arahy.Tifrunner.gnm1.ann1.1XW75L.1	TATA-box	TATA	955	4	-	Arabidopsis thaliana	core promoter element around -30 of transcription start
arahy.Tifrunner.gnm1.ann1.1XW75L.1	TATA-box	TATAAAA	960	7	-	Pisum sativum	core promoter element around -30 of transcription start
arahy.Tifrunner.gnm1.ann1.1XW75L.1	TATA-box	TATAAA	961	6	-	Helianthus annuus	core promoter element around -30 of transcription start
arahy.Tifrunner.gnm1.ann1.1XW75L.1	TATA-box	TATAA	962	5	-	Arabidopsis thaliana	core promoter element around -30 of transcription start
arahy.Tifrunner.gnm1.ann1.1XW75L.1	TATA-box	TATA	963	4	-	Arabidopsis thaliana	core promoter element around -30 of transcription start
arahy.Tifrunner.gnm1.ann1.1XW75L.1	TATA-box	ATATAT	1055	6	-	Brassica napus	core promoter element around -30 of transcription start
arahy.Tifrunner.gnm1.ann1.1XW75L.1	TATA-box	TATA	1056	4	-	Arabidopsis thaliana	core promoter element around -30 of transcription start
arahy.Tifrunner.gnm1.ann1.1XW75L.1	TATA-box	TATA	1066	4	-	Arabidopsis thaliana	core promoter element around -30 of transcription start
arahy.Tifrunner.gnm1.ann1.1XW75L.1	TATA-box	TATTTAAA	1072	8	-	Arabidopsis thaliana	core promoter element around -30 of transcription start
arahy.Tifrunner.gnm1.ann1.1XW75L.1	TATA-box	TATAAAA	1121	7	-	Pisum sativum	core promoter element around -30 of transcription start
arahy.Tifrunner.gnm1.ann1.1XW75L.1	TATA-box	TATAAA	1122	6	-	Helianthus annuus	core promoter element around -30 of transcription start
arahy.Tifrunner.gnm1.ann1.1XW75L.1	TATA-box	TATATAA	1123	7	-	Arabidopsis thaliana	core promoter element around -30 of transcription start
arahy.Tifrunner.gnm1.ann1.1XW75L.1	TATA-box	TATATTTATATTT	1124	12	+	Avena sativa	core promoter element around -30 of transcription start
arahy.Tifrunner.gnm1.ann1.1XW75L.1	TATA-box	ATATAT	1125	6	-	Brassica napus	core promoter element around -30 of transcription start
arahy.Tifrunner.gnm1.ann1.1XW75L.1	TATA-box	TATATA	1126	6	-	Arabidopsis thaliana	core promoter element around -30 of transcription start
arahy.Tifrunner.gnm1.ann1.1XW75L.1	TATA-box	ATATAT	1127	6	-	Brassica napus	core promoter element around -30 of transcription start
arahy.Tifrunner.gnm1.ann1.1XW75L.1	TATA-box	TATATA	1128	6	-	Arabidopsis thaliana	core promoter element around -30 of transcription start
arahy.Tifrunner.gnm1.ann1.1XW75L.1	TATA-box	ATATAT	1129	6	-	Brassica napus	core promoter element around -30 of transcription start
arahy.Tifrunner.gnm1.ann1.1XW75L.1	TATA-box	TATA	1130	4	-	Arabidopsis thaliana	core promoter element around -30 of transcription start
arahy.Tifrunner.gnm1.ann1.1XW75L.1	TATA-box	TATA	1156	4	-	Arabidopsis thaliana	core promoter element around -30 of transcription start
arahy.Tifrunner.gnm1.ann1.1XW75L.1	TATA-box	ATATAA	1319	6	+	Brassica oleracea	core promoter element around -30 of transcription start
arahy.Tifrunner.gnm1.ann1.1XW75L.1	TATA-box	TATA	1320	4	-	Arabidopsis thaliana	core promoter element around -30 of transcription start
arahy.Tifrunner.gnm1.ann1.1XW75L.1	ERE	ATTTCATA	123	8	+	Nicotiana glutinos
arahy.Tifrunner.gnm1.ann1.1XW75L.1	ERE	ATTTTAAA	428	8	-	Nicotiana glutinos
arahy.Tifrunner.gnm1.ann1.1XW75L.1	ABRE2	CCACGTGG	1407	8	-	Zea mays
arahy.Tifrunner.gnm1.ann1.1XW75L.1	MBS	CAACTG	1458	6	+	Arabidopsis thaliana	MYB binding site involved in drought-inducibility
arahy.Tifrunner.gnm1.ann1.1XW75L.1	STRE	AGGGG	284	5	-	Arabidopsis thaliana
arahy.Tifrunner.gnm1.ann1.1XW75L.1	ABRE4	CACGTA	1267	6	-	Zea mays
arahy.Tifrunner.gnm1.ann1.1XW75L.1	TC-rich	repeats	ATTCTCTAAC	973	9	- Nicotiana	tabacum cis-acting element involved in defense and stress responsiveness
arahy.Tifrunner.gnm1.ann1.1XW75L.1	LAMP-element	CTTTATCA	320	8	+	Pisum sativum	part of a light responsive element
arahy.Tifrunner.gnm1.ann1.1XW75L.1		motif_sequence	42	4	-	organism short_function
arahy.Tifrunner.gnm1.ann1.1XW75L.1		motif_sequence	1166	4	-	organism short_function
arahy.Tifrunner.gnm1.ann1.1XW75L.1		motif_sequence	1253	4	-	organism short_function
arahy.Tifrunner.gnm1.ann1.1XW75L.1		motif_sequence	1290	4	-	organism short_function
arahy.Tifrunner.gnm1.ann1.1XW75L.1		motif_sequence	1453	4	+	organism short_function
arahy.Tifrunner.gnm1.ann1.1XW75L.1	Myb	CAACTG	1458	6	+	Arabidopsis thaliana
arahy.Tifrunner.gnm1.ann1.1XW75L.1	G-Box	CACGTT	1387	6	+	Pisum sativum	cis-acting regulatory element involved in light responsiveness
arahy.Tifrunner.gnm1.ann1.1XW75L.1	G-Box	CACGTG	1408	6	-	Pisum sativum	cis-acting regulatory element involved in light responsiveness
arahy.Tifrunner.gnm1.ann1.1XW75L.1	GATA-motif	AAGATAAGATT	608	10	+	Arabidopsis thaliana	part of a light responsive element
arahy.Tifrunner.gnm1.ann1.1XW75L.1	MYC	CATTTG	1114	6	-	Arabidopsis thaliana
arahy.Tifrunner.gnm1.ann1.4K8ZJG.1	TCA	TCATCTTCAT	229	9	+	Pisum sativum
arahy.Tifrunner.gnm1.ann1.4K8ZJG.1	G-box	CACGAC	610	6	-	Zea mays	cis-acting regulatory element involved in light responsiveness
arahy.Tifrunner.gnm1.ann1.4K8ZJG.1	TCA-element	CCATCTTTTT	389	9	-	Nicotiana tabacum	cis-acting element involved in salicylic acid responsiveness
arahy.Tifrunner.gnm1.ann1.4K8ZJG.1	GA-motif	ATAGATAA	252	8	-	Arabidopsis thaliana	part of a light responsive element
arahy.Tifrunner.gnm1.ann1.4K8ZJG.1	AT~TATA-box	TATATA	307	6	+	Arabidopsis thaliana
arahy.Tifrunner.gnm1.ann1.4K8ZJG.1	AT~TATA-box	TATATA	459	6	+	Arabidopsis thaliana
arahy.Tifrunner.gnm1.ann1.4K8ZJG.1	AT~TATA-box	TATATA	461	6	+	Arabidopsis thaliana
arahy.Tifrunner.gnm1.ann1.4K8ZJG.1	Box 4	ATTAAT	288	6	+	Petroselinum crispum	part of a conserved DNA module involved in light responsiveness
arahy.Tifrunner.gnm1.ann1.4K8ZJG.1	Box 4	ATTAAT	430	6	+	Petroselinum crispum	part of a conserved DNA module involved in light responsiveness
arahy.Tifrunner.gnm1.ann1.4K8ZJG.1	Box 4	ATTAAT	661	6	+	Petroselinum crispum	part of a conserved DNA module involved in light responsiveness
arahy.Tifrunner.gnm1.ann1.4K8ZJG.1	Box 4	ATTAAT	841	6	-	Petroselinum crispum	part of a conserved DNA module involved in light responsiveness
arahy.Tifrunner.gnm1.ann1.4K8ZJG.1	Box 4	ATTAAT	1033	6	-	Petroselinum crispum	part of a conserved DNA module involved in light responsiveness
arahy.Tifrunner.gnm1.ann1.4K8ZJG.1	Box 4	ATTAAT	1090	6	-	Petroselinum crispum	part of a conserved DNA module involved in light responsiveness
arahy.Tifrunner.gnm1.ann1.4K8ZJG.1	Box 4	ATTAAT	1111	6	-	Petroselinum crispum	part of a conserved DNA module involved in light responsiveness
arahy.Tifrunner.gnm1.ann1.4K8ZJG.1	Box 4	ATTAAT	1352	6	-	Petroselinum crispum	part of a conserved DNA module involved in light responsiveness
arahy.Tifrunner.gnm1.ann1.4K8ZJG.1	Box 4	ATTAAT	1412	6	-	Petroselinum crispum	part of a conserved DNA module involved in light responsiveness
arahy.Tifrunner.gnm1.ann1.4K8ZJG.1	CAAT-box	CAAT	44	4	-	Nicotiana glutinosa
arahy.Tifrunner.gnm1.ann1.4K8ZJG.1	CAAT-box	CCAAT	118	5	+	Arabidopsis thaliana	common cis-acting element in promoter and enhancer regions
arahy.Tifrunner.gnm1.ann1.4K8ZJG.1	CAAT-box	CAAT	119	4	+	Nicotiana glutinosa
arahy.Tifrunner.gnm1.ann1.4K8ZJG.1	CAAT-box	CAAAT	276	5	-	Pisum sativum	common cis-acting element in promoter and enhancer regions
arahy.Tifrunner.gnm1.ann1.4K8ZJG.1	CAAT-box	CAAT	294	4	-	Nicotiana glutinosa
arahy.Tifrunner.gnm1.ann1.4K8ZJG.1	CAAT-box	CCAAT	316	5	-	Arabidopsis thaliana	common cis-acting element in promoter and enhancer regions
arahy.Tifrunner.gnm1.ann1.4K8ZJG.1	CAAT-box	CAAAT	527	5	-	Pisum sativum	common cis-acting element in promoter and enhancer regions
arahy.Tifrunner.gnm1.ann1.4K8ZJG.1	CAAT-box	CAAAT	665	5	-	Pisum sativum	common cis-acting element in promoter and enhancer regions
arahy.Tifrunner.gnm1.ann1.4K8ZJG.1	CAAT-box	CAAT	688	4	-	Nicotiana glutinosa
arahy.Tifrunner.gnm1.ann1.4K8ZJG.1	CAAT-box	CAAT	758	4	+	Nicotiana glutinosa
arahy.Tifrunner.gnm1.ann1.4K8ZJG.1	CAAT-box	CAAAT	835	5	+	Pisum sativum	common cis-acting element in promoter and enhancer regions
arahy.Tifrunner.gnm1.ann1.4K8ZJG.1	CAAT-box	CAAT	923	4	-	Nicotiana glutinosa
arahy.Tifrunner.gnm1.ann1.4K8ZJG.1	CAAT-box	CAAT	934	4	+	Nicotiana glutinosa
arahy.Tifrunner.gnm1.ann1.4K8ZJG.1	CAAT-box	CAAT	1180	4	+	Nicotiana glutinosa
arahy.Tifrunner.gnm1.ann1.4K8ZJG.1	CAAT-box	CAAT	1281	4	+	Nicotiana glutinosa
arahy.Tifrunner.gnm1.ann1.4K8ZJG.1	CAAT-box	CAAAT	1316	5	-	Pisum sativum	common cis-acting element in promoter and enhancer regions
arahy.Tifrunner.gnm1.ann1.4K8ZJG.1	CAAT-box	CCAAT	1338	5	+	Arabidopsis thaliana	common cis-acting element in promoter and enhancer regions
arahy.Tifrunner.gnm1.ann1.4K8ZJG.1	CAAT-box	CAAT	1339	4	+	Nicotiana glutinosa
arahy.Tifrunner.gnm1.ann1.4K8ZJG.1	CAAT-box	CAAT	1365	4	-	Nicotiana glutinosa
arahy.Tifrunner.gnm1.ann1.4K8ZJG.1	CAAT-box	CAAT	1389	4	+	Nicotiana glutinosa
arahy.Tifrunner.gnm1.ann1.4K8ZJG.1	CAAT-box	CAAAT	1402	5	+	Pisum sativum	common cis-acting element in promoter and enhancer regions
arahy.Tifrunner.gnm1.ann1.4K8ZJG.1	CAAT-box	CAAT	1434	4	-	Nicotiana glutinosa
arahy.Tifrunner.gnm1.ann1.4K8ZJG.1	ARE	AAACCA	488	6	-	Zea mays	cis-acting regulatory element essential for the anaerobic induction
arahy.Tifrunner.gnm1.ann1.4K8ZJG.1	TATA	TATAAAAT	703	8	+	Arabidopsis thaliana
arahy.Tifrunner.gnm1.ann1.4K8ZJG.1	STRE	AGGGG	557	5	+	Arabidopsis thaliana
arahy.Tifrunner.gnm1.ann1.4K8ZJG.1	STRE	AGGGG	1001	5	+	Arabidopsis thaliana
arahy.Tifrunner.gnm1.ann1.4K8ZJG.1	MBS	CAACTG	62	6	-	Arabidopsis thaliana	MYB binding site involved in drought-inducibility
arahy.Tifrunner.gnm1.ann1.4K8ZJG.1	CCGTCC-box	CCGTCC	976	6	-	Petroselinum hortense
arahy.Tifrunner.gnm1.ann1.4K8ZJG.1	MYB	CAACAG	484	6	-	Arabidopsis thaliana
arahy.Tifrunner.gnm1.ann1.4K8ZJG.1	MYB	CAACAG	1119	6	-	Arabidopsis thaliana
arahy.Tifrunner.gnm1.ann1.4K8ZJG.1	TGACG-motif	TGACG	68	5	+	Hordeum vulgare	cis-acting regulatory element involved in the MeJA-responsiveness
arahy.Tifrunner.gnm1.ann1.4K8ZJG.1	Myb-binding site	CAACAG	484	6	-	Nicotiana tabacum
arahy.Tifrunner.gnm1.ann1.4K8ZJG.1	Myb-binding site	CAACAG	1119	6	-	Nicotiana tabacum
arahy.Tifrunner.gnm1.ann1.4K8ZJG.1	CCGTCC motif	CCGTCC	976	6	-	Nicotiana tabacum
arahy.Tifrunner.gnm1.ann1.4K8ZJG.1	TATA-box	TATAA	49	5	-	Arabidopsis thaliana	core promoter element around -30 of transcription start
arahy.Tifrunner.gnm1.ann1.4K8ZJG.1	TATA-box	TATA	50	4	+	Arabidopsis thaliana	core promoter element around -30 of transcription start
arahy.Tifrunner.gnm1.ann1.4K8ZJG.1	TATA-box	TATA	140	4	+	Arabidopsis thaliana	core promoter element around -30 of transcription start
arahy.Tifrunner.gnm1.ann1.4K8ZJG.1	TATA-box	ATTATA	188	6	+	Brassica napus	core promoter element around -30 of transcription start
arahy.Tifrunner.gnm1.ann1.4K8ZJG.1	TATA-box	TATAA	189	5	-	Arabidopsis thaliana	core promoter element around -30 of transcription start
arahy.Tifrunner.gnm1.ann1.4K8ZJG.1	TATA-box	TATA	190	4	+	Arabidopsis thaliana	core promoter element around -30 of transcription start
arahy.Tifrunner.gnm1.ann1.4K8ZJG.1	TATA-box	TATA	197	4	+	Arabidopsis thaliana	core promoter element around -30 of transcription start
arahy.Tifrunner.gnm1.ann1.4K8ZJG.1	TATA-box	TATATA	307	6	+	Arabidopsis thaliana	core promoter element around -30 of transcription start
arahy.Tifrunner.gnm1.ann1.4K8ZJG.1	TATA-box	TATA	309	4	+	Arabidopsis thaliana	core promoter element around -30 of transcription start
arahy.Tifrunner.gnm1.ann1.4K8ZJG.1	TATA-box	TATATA	459	6	+	Arabidopsis thaliana	core promoter element around -30 of transcription start
arahy.Tifrunner.gnm1.ann1.4K8ZJG.1	TATA-box	ATATAT	460	6	+	Brassica napus	core promoter element around -30 of transcription start
arahy.Tifrunner.gnm1.ann1.4K8ZJG.1	TATA-box	TATATA	461	6	+	Arabidopsis thaliana	core promoter element around -30 of transcription start
arahy.Tifrunner.gnm1.ann1.4K8ZJG.1	TATA-box	ATATAT	462	6	+	Brassica napus	core promoter element around -30 of transcription start
arahy.Tifrunner.gnm1.ann1.4K8ZJG.1	TATA-box	TATA	463	4	+	Arabidopsis thaliana	core promoter element around -30 of transcription start
arahy.Tifrunner.gnm1.ann1.4K8ZJG.1	TATA-box	TATA	502	4	+	Arabidopsis thaliana	core promoter element around -30 of transcription start
arahy.Tifrunner.gnm1.ann1.4K8ZJG.1	TATA-box	TATA	507	4	+	Arabidopsis thaliana	core promoter element around -30 of transcription start
arahy.Tifrunner.gnm1.ann1.4K8ZJG.1	TATA-box	TATA	512	4	+	Arabidopsis thaliana	core promoter element around -30 of transcription start
arahy.Tifrunner.gnm1.ann1.4K8ZJG.1	TATA-box	ATTATA	625	6	+	Brassica napus	core promoter element around -30 of transcription start
arahy.Tifrunner.gnm1.ann1.4K8ZJG.1	TATA-box	TATAA	626	5	-	Arabidopsis thaliana	core promoter element around -30 of transcription start
arahy.Tifrunner.gnm1.ann1.4K8ZJG.1	TATA-box	TATA	627	4	+	Arabidopsis thaliana	core promoter element around -30 of transcription start
arahy.Tifrunner.gnm1.ann1.4K8ZJG.1	TATA-box	TATA	703	4	+	Arabidopsis thaliana	core promoter element around -30 of transcription start
arahy.Tifrunner.gnm1.ann1.4K8ZJG.1	TATA-box	TATA	908	4	-	Arabidopsis thaliana	core promoter element around -30 of transcription start
arahy.Tifrunner.gnm1.ann1.4K8ZJG.1	TATA-box	TATACA	1188	6	-	Helianthus annuus	core promoter element around -30 of transcription start
arahy.Tifrunner.gnm1.ann1.4K8ZJG.1	TATA-box	TATA	1190	4	-	Arabidopsis thaliana	core promoter element around -30 of transcription start
arahy.Tifrunner.gnm1.ann1.4K8ZJG.1	TATA-box	TATA	1299	4	-	Arabidopsis thaliana	core promoter element around -30 of transcription start
arahy.Tifrunner.gnm1.ann1.4K8ZJG.1	TATA-box	TACAAAA	1301	7	+	Oryza sativa	core promoter element around -30 of transcription start
arahy.Tifrunner.gnm1.ann1.4K8ZJG.1	TATA-box	ccTATAAAaa	1325	9	-	Arabidopsis thaliana	core promoter element around -30 of transcription start
arahy.Tifrunner.gnm1.ann1.4K8ZJG.1	TATA-box	TATAAAA	1326	7	-	Pisum sativum	core promoter element around -30 of transcription start
arahy.Tifrunner.gnm1.ann1.4K8ZJG.1	TATA-box	TATAAA	1327	6	-	Helianthus annuus	core promoter element around -30 of transcription start
arahy.Tifrunner.gnm1.ann1.4K8ZJG.1	TATA-box	TATAA	1328	5	-	Arabidopsis thaliana	core promoter element around -30 of transcription start
arahy.Tifrunner.gnm1.ann1.4K8ZJG.1	TATA-box	TATA	1329	4	-	Arabidopsis thaliana	core promoter element around -30 of transcription start
arahy.Tifrunner.gnm1.ann1.4K8ZJG.1	TATA-box	TATA	1361	4	-	Arabidopsis thaliana	core promoter element around -30 of transcription start
arahy.Tifrunner.gnm1.ann1.4K8ZJG.1	TATA-box	TATAA	1438	5	-	Arabidopsis thaliana	core promoter element around -30 of transcription start
arahy.Tifrunner.gnm1.ann1.4K8ZJG.1	TATA-box	TATA	1439	4	-	Arabidopsis thaliana	core promoter element around -30 of transcription start
arahy.Tifrunner.gnm1.ann1.4K8ZJG.1	TATA-box	taTATAAAtc	1481	9	-	Arabidopsis thaliana	core promoter element around -30 of transcription start
arahy.Tifrunner.gnm1.ann1.4K8ZJG.1	TATA-box	ATATAT	1486	6	-	Brassica napus	core promoter element around -30 of transcription start
arahy.Tifrunner.gnm1.ann1.4K8ZJG.1	TATA-box	TATA	1487	4	-	Arabidopsis thaliana	core promoter element around -30 of transcription start
arahy.Tifrunner.gnm1.ann1.4K8ZJG.1	Unnamed__4	CTCC	15	4	-	Petroselinum hortense
arahy.Tifrunner.gnm1.ann1.4K8ZJG.1	Unnamed__4	CTCC	171	4	+	Petroselinum hortense
arahy.Tifrunner.gnm1.ann1.4K8ZJG.1	Unnamed__4	CTCC	174	4	+	Petroselinum hortense
arahy.Tifrunner.gnm1.ann1.4K8ZJG.1	Unnamed__4	CTCC	183	4	-	Petroselinum hortense
arahy.Tifrunner.gnm1.ann1.4K8ZJG.1	Unnamed__4	CTCC	303	4	-	Petroselinum hortense
arahy.Tifrunner.gnm1.ann1.4K8ZJG.1	Unnamed__4	CTCC	320	4	-	Petroselinum hortense
arahy.Tifrunner.gnm1.ann1.4K8ZJG.1	Unnamed__4	CTCC	397	4	-	Petroselinum hortense
arahy.Tifrunner.gnm1.ann1.4K8ZJG.1	Unnamed__4	CTCC	570	4	-	Petroselinum hortense
arahy.Tifrunner.gnm1.ann1.4K8ZJG.1	Unnamed__4	CTCC	573	4	-	Petroselinum hortense
arahy.Tifrunner.gnm1.ann1.4K8ZJG.1	Unnamed__4	CTCC	643	4	-	Petroselinum hortense
arahy.Tifrunner.gnm1.ann1.4K8ZJG.1	Unnamed__4	CTCC	1104	4	+	Petroselinum hortense
arahy.Tifrunner.gnm1.ann1.4K8ZJG.1	Unnamed__4	CTCC	1259	4	-	Petroselinum hortense
arahy.Tifrunner.gnm1.ann1.4K8ZJG.1	as-1	TGACG	68	5	+	Arabidopsis thaliana
arahy.Tifrunner.gnm1.ann1.4K8ZJG.1	CAT-box	GCCACT	575	6	-	Arabidopsis thaliana	cis-acting regulatory element related to meristem expression
arahy.Tifrunner.gnm1.ann1.4K8ZJG.1	CAT-box	GCCACT	581	6	-	Arabidopsis thaliana	cis-acting regulatory element related to meristem expression
arahy.Tifrunner.gnm1.ann1.4K8ZJG.1	GT1-motif	GGTTAAT	729	7	+	Avena sativa	light responsive element
arahy.Tifrunner.gnm1.ann1.4K8ZJG.1	MYC	CATTTG	275	6	+	Arabidopsis thaliana
arahy.Tifrunner.gnm1.ann1.4K8ZJG.1	GATA-motif	GATAGGG	10	7	+	Pisum sativum	part of a light responsive element
arahy.Tifrunner.gnm1.ann1.4K8ZJG.1	Myb	CAACTG	62	6	-	Arabidopsis thaliana
arahy.Tifrunner.gnm1.ann1.4K8ZJG.1		motif_sequence	4	4	-	organism short_function
arahy.Tifrunner.gnm1.ann1.4K8ZJG.1		motif_sequence	19	4	-	organism short_function
arahy.Tifrunner.gnm1.ann1.4K8ZJG.1		motif_sequence	166	4	+	organism short_function
arahy.Tifrunner.gnm1.ann1.4K8ZJG.1		motif_sequence	204	4	+	organism short_function
arahy.Tifrunner.gnm1.ann1.4K8ZJG.1		motif_sequence	209	4	+	organism short_function
arahy.Tifrunner.gnm1.ann1.4K8ZJG.1		motif_sequence	231	4	+	organism short_function
arahy.Tifrunner.gnm1.ann1.4K8ZJG.1		motif_sequence	336	4	-	organism short_function
arahy.Tifrunner.gnm1.ann1.4K8ZJG.1		motif_sequence	653	4	-	organism short_function
arahy.Tifrunner.gnm1.ann1.4K8ZJG.1		motif_sequence	684	4	-	organism short_function
arahy.Tifrunner.gnm1.ann1.4K8ZJG.1		motif_sequence	743	4	-	organism short_function
arahy.Tifrunner.gnm1.ann1.4K8ZJG.1		motif_sequence	965	4	-	organism short_function
arahy.Tifrunner.gnm1.ann1.4K8ZJG.1		motif_sequence	969	4	+	organism short_function
arahy.Tifrunner.gnm1.ann1.4K8ZJG.1		motif_sequence	1067	4	-	organism short_function
arahy.Tifrunner.gnm1.ann1.4K8ZJG.1		motif_sequence	1144	4	+	organism short_function
arahy.Tifrunner.gnm1.ann1.4K8ZJG.1		motif_sequence	1457	4	-	organism short_function
arahy.Tifrunner.gnm1.ann1.4K8ZJG.1	CGTCA-motif	CGTCA	68	5	-	Hordeum vulgare	cis-acting regulatory element involved in the MeJA-responsiveness
arahy.Tifrunner.gnm1.ann1.4K8ZJG.1	A-box	CCGTCC	976	6	-	Petroselinum crispum	cis-acting regulatory element
arahy.Tifrunner.gnm1.ann1.4K8ZJG.1	Myc	TCTCTTA	366	7	-	Arabidopsis thaliana
arahy.Tifrunner.gnm1.ann1.4K8ZJG.1	AE-box	AGAAACAA	667	8	-	Arabidopsis thaliana	part of a module for light response
arahy.Tifrunner.gnm1.ann1.51Y4LP.1	ACE	CTAACGTATT	1147	9	+	Petroselinum crispum	cis-acting element involved in light responsiveness
arahy.Tifrunner.gnm1.ann1.51Y4LP.1	AT~TATA-box	TATATA	388	6	+	Arabidopsis thaliana
arahy.Tifrunner.gnm1.ann1.51Y4LP.1	AT~TATA-box	TATATA	433	6	+	Arabidopsis thaliana
arahy.Tifrunner.gnm1.ann1.51Y4LP.1	AT~TATA-box	TATATA	528	6	+	Arabidopsis thaliana
arahy.Tifrunner.gnm1.ann1.51Y4LP.1	AT~TATA-box	TATATA	530	6	+	Arabidopsis thaliana
arahy.Tifrunner.gnm1.ann1.51Y4LP.1	AT~TATA-box	TATATA	532	6	+	Arabidopsis thaliana
arahy.Tifrunner.gnm1.ann1.51Y4LP.1	AT~TATA-box	TATATAAA	1097	8	-	Arabidopsis thaliana
arahy.Tifrunner.gnm1.ann1.51Y4LP.1	AT~TATA-box	TATATA	1099	6	-	Arabidopsis thaliana
arahy.Tifrunner.gnm1.ann1.51Y4LP.1	AT~TATA-box	TATATA	1108	6	-	Arabidopsis thaliana
arahy.Tifrunner.gnm1.ann1.51Y4LP.1	AT~TATA-box	TATATA	1126	6	-	Arabidopsis thaliana
arahy.Tifrunner.gnm1.ann1.51Y4LP.1	AT~TATA-box	TATATA	1153	6	-	Arabidopsis thaliana
arahy.Tifrunner.gnm1.ann1.51Y4LP.1	AT~TATA-box	TATATA	1155	6	-	Arabidopsis thaliana
arahy.Tifrunner.gnm1.ann1.51Y4LP.1	AT~TATA-box	TATATA	1157	6	-	Arabidopsis thaliana
arahy.Tifrunner.gnm1.ann1.51Y4LP.1	AT1-motif	AATTATTTTTTATT	1024	13	-	Solanum tuberosum	part of a light responsive module
arahy.Tifrunner.gnm1.ann1.51Y4LP.1	WRE3	CCACCT	1402	6	-	Pisum sativum
arahy.Tifrunner.gnm1.ann1.51Y4LP.1	WUN-motif	TTATTACAT	876	9	+	Nicotiana glutinosa
arahy.Tifrunner.gnm1.ann1.51Y4LP.1	WUN-motif	TTATTACAT	955	9	+	Nicotiana glutinosa
arahy.Tifrunner.gnm1.ann1.51Y4LP.1	dOCT	CACGGATC	152	8	-	Zea mays
arahy.Tifrunner.gnm1.ann1.51Y4LP.1	G-box	ACACGTGT	315	8	+	Brassica napus	cis-acting regulatory element involved in light responsiveness
arahy.Tifrunner.gnm1.ann1.51Y4LP.1	G-box	CACGTG	316	6	+	Arabidopsis thaliana	cis-acting regulatory element involved in light responsiveness
arahy.Tifrunner.gnm1.ann1.51Y4LP.1	G-box	TACGTG	377	6	+	Arabidopsis thaliana	cis-acting regulatory element involved in light responsiveness
arahy.Tifrunner.gnm1.ann1.51Y4LP.1	G-box	TACGTG	422	6	+	Arabidopsis thaliana	cis-acting regulatory element involved in light responsiveness
arahy.Tifrunner.gnm1.ann1.51Y4LP.1	G-box	CACGTG	782	6	-	Arabidopsis thaliana	cis-acting regulatory element involved in light responsiveness
arahy.Tifrunner.gnm1.ann1.51Y4LP.1	G-box	TACGTG	1241	6	+	Arabidopsis thaliana	cis-acting regulatory element involved in light responsiveness
arahy.Tifrunner.gnm1.ann1.51Y4LP.1	TCA	TCATCTTCAT	352	9	+	Pisum sativum
arahy.Tifrunner.gnm1.ann1.51Y4LP.1	TATA	TATAAAAT	493	8	-	Arabidopsis thaliana
arahy.Tifrunner.gnm1.ann1.51Y4LP.1	TATA	TATAAAAT	534	8	+	Arabidopsis thaliana
arahy.Tifrunner.gnm1.ann1.51Y4LP.1	TATA	TATAAAAT	1101	8	+	Arabidopsis thaliana
arahy.Tifrunner.gnm1.ann1.51Y4LP.1	ARE	AAACCA	1405	6	-	Zea mays	cis-acting regulatory element essential for the anaerobic induction
arahy.Tifrunner.gnm1.ann1.51Y4LP.1	ABRE	CACGTG	316	6	+	Arabidopsis thaliana	cis-acting element involved in the abscisic acid responsiveness
arahy.Tifrunner.gnm1.ann1.51Y4LP.1	ABRE	ACGTG	317	5	+	Arabidopsis thaliana	cis-acting element involved in the abscisic acid responsiveness
arahy.Tifrunner.gnm1.ann1.51Y4LP.1	ABRE	ACGTG	378	5	+	Arabidopsis thaliana	cis-acting element involved in the abscisic acid responsiveness
arahy.Tifrunner.gnm1.ann1.51Y4LP.1	ABRE	ACGTG	423	5	+	Arabidopsis thaliana	cis-acting element involved in the abscisic acid responsiveness
arahy.Tifrunner.gnm1.ann1.51Y4LP.1	ABRE	CACGTG	782	6	-	Arabidopsis thaliana	cis-acting element involved in the abscisic acid responsiveness
arahy.Tifrunner.gnm1.ann1.51Y4LP.1	ABRE	ACGTG	783	5	+	Arabidopsis thaliana	cis-acting element involved in the abscisic acid responsiveness
arahy.Tifrunner.gnm1.ann1.51Y4LP.1	ABRE	ACGTG	1242	5	+	Arabidopsis thaliana	cis-acting element involved in the abscisic acid responsiveness
arahy.Tifrunner.gnm1.ann1.51Y4LP.1	AAGAA-motif	GAAAGAA	998	7	+	Avena sativa
arahy.Tifrunner.gnm1.ann1.51Y4LP.1	AAGAA-motif	gGTAAAGAAA	1409	9	-	Avena sativa
arahy.Tifrunner.gnm1.ann1.51Y4LP.1	TCT-motif	TCTTAC	374	6	+	Arabidopsis thaliana	part of a light responsive element
arahy.Tifrunner.gnm1.ann1.51Y4LP.1	TCT-motif	TCTTAC	419	6	+	Arabidopsis thaliana	part of a light responsive element
arahy.Tifrunner.gnm1.ann1.51Y4LP.1	TCT-motif	TCTTAC	994	6	-	Arabidopsis thaliana	part of a light responsive element
arahy.Tifrunner.gnm1.ann1.51Y4LP.1	CAAT-box	CAAT	7	4	+	Nicotiana glutinosa
arahy.Tifrunner.gnm1.ann1.51Y4LP.1	CAAT-box	CAAAT	21	5	-	Pisum sativum	common cis-acting element in promoter and enhancer regions
arahy.Tifrunner.gnm1.ann1.51Y4LP.1	CAAT-box	CAAT	90	4	+	Nicotiana glutinosa
arahy.Tifrunner.gnm1.ann1.51Y4LP.1	CAAT-box	CAAAT	114	5	-	Pisum sativum	common cis-acting element in promoter and enhancer regions
arahy.Tifrunner.gnm1.ann1.51Y4LP.1	CAAT-box	CAAT	170	4	+	Nicotiana glutinosa
arahy.Tifrunner.gnm1.ann1.51Y4LP.1	CAAT-box	CAAAT	208	5	-	Pisum sativum	common cis-acting element in promoter and enhancer regions
arahy.Tifrunner.gnm1.ann1.51Y4LP.1	CAAT-box	CCAAT	254	5	+	Arabidopsis thaliana	common cis-acting element in promoter and enhancer regions
arahy.Tifrunner.gnm1.ann1.51Y4LP.1	CAAT-box	CAAT	255	4	+	Nicotiana glutinosa
arahy.Tifrunner.gnm1.ann1.51Y4LP.1	CAAT-box	CAAAT	401	5	+	Pisum sativum	common cis-acting element in promoter and enhancer regions
arahy.Tifrunner.gnm1.ann1.51Y4LP.1	CAAT-box	CAAAT	474	5	-	Pisum sativum	common cis-acting element in promoter and enhancer regions
arahy.Tifrunner.gnm1.ann1.51Y4LP.1	CAAT-box	CAAAT	504	5	-	Pisum sativum	common cis-acting element in promoter and enhancer regions
arahy.Tifrunner.gnm1.ann1.51Y4LP.1	CAAT-box	AGCTCAATTTCA	596	11	+	Daucus carota	common cis-acting element in promoter and enhancer regions
arahy.Tifrunner.gnm1.ann1.51Y4LP.1	CAAT-box	CAAAT	600	5	+	Pisum sativum	common cis-acting element in promoter and enhancer regions
arahy.Tifrunner.gnm1.ann1.51Y4LP.1	CAAT-box	CAAT	663	4	+	Nicotiana glutinosa
arahy.Tifrunner.gnm1.ann1.51Y4LP.1	CAAT-box	CAAT	718	4	-	Nicotiana glutinosa
arahy.Tifrunner.gnm1.ann1.51Y4LP.1	CAAT-box	CAAT	1023	4	+	Nicotiana glutinosa
arahy.Tifrunner.gnm1.ann1.51Y4LP.1	CAAT-box	CAAT	1274	4	-	Nicotiana glutinosa
arahy.Tifrunner.gnm1.ann1.51Y4LP.1	CAAT-box	CAAAT	1440	5	+	Pisum sativum	common cis-acting element in promoter and enhancer regions
arahy.Tifrunner.gnm1.ann1.51Y4LP.1	CAAT-box	CAAAT	1449	5	+	Pisum sativum	common cis-acting element in promoter and enhancer regions
arahy.Tifrunner.gnm1.ann1.51Y4LP.1	Box 4	ATTAAT	470	6	+	Petroselinum crispum	part of a conserved DNA module involved in light responsiveness
arahy.Tifrunner.gnm1.ann1.51Y4LP.1	Box 4	ATTAAT	511	6	+	Petroselinum crispum	part of a conserved DNA module involved in light responsiveness
arahy.Tifrunner.gnm1.ann1.51Y4LP.1	Box 4	ATTAAT	515	6	+	Petroselinum crispum	part of a conserved DNA module involved in light responsiveness
arahy.Tifrunner.gnm1.ann1.51Y4LP.1	Box 4	ATTAAT	971	6	-	Petroselinum crispum	part of a conserved DNA module involved in light responsiveness
arahy.Tifrunner.gnm1.ann1.51Y4LP.1	Box 4	ATTAAT	1089	6	-	Petroselinum crispum	part of a conserved DNA module involved in light responsiveness
arahy.Tifrunner.gnm1.ann1.51Y4LP.1	Box 4	ATTAAT	1174	6	-	Petroselinum crispum	part of a conserved DNA module involved in light responsiveness
arahy.Tifrunner.gnm1.ann1.51Y4LP.1	Unnamed__1	CGTGG	784	5	+	Zea mays
arahy.Tifrunner.gnm1.ann1.51Y4LP.1	as-1	TGACG	356	5	-	Arabidopsis thaliana
arahy.Tifrunner.gnm1.ann1.51Y4LP.1	Unnamed__4	CTCC	101	4	-	Petroselinum hortense
arahy.Tifrunner.gnm1.ann1.51Y4LP.1	Unnamed__4	CTCC	194	4	-	Petroselinum hortense
arahy.Tifrunner.gnm1.ann1.51Y4LP.1	Unnamed__4	CTCC	267	4	+	Petroselinum hortense
arahy.Tifrunner.gnm1.ann1.51Y4LP.1	Unnamed__4	CTCC	454	4	+	Petroselinum hortense
arahy.Tifrunner.gnm1.ann1.51Y4LP.1	ABRE3a	TACGTG	377	6	+	Zea mays
arahy.Tifrunner.gnm1.ann1.51Y4LP.1	ABRE3a	TACGTG	422	6	+	Zea mays
arahy.Tifrunner.gnm1.ann1.51Y4LP.1	ABRE3a	TACGTG	1241	6	+	Zea mays
arahy.Tifrunner.gnm1.ann1.51Y4LP.1	TATA-box	ATATAA	61	6	+	Brassica oleracea	core promoter element around -30 of transcription start
arahy.Tifrunner.gnm1.ann1.51Y4LP.1	TATA-box	TATA	62	4	+	Arabidopsis thaliana	core promoter element around -30 of transcription start
arahy.Tifrunner.gnm1.ann1.51Y4LP.1	TATA-box	TATACA	121	6	-	Helianthus annuus	core promoter element around -30 of transcription start
arahy.Tifrunner.gnm1.ann1.51Y4LP.1	TATA-box	TATA	123	4	+	Arabidopsis thaliana	core promoter element around -30 of transcription start
arahy.Tifrunner.gnm1.ann1.51Y4LP.1	TATA-box	TATAA	234	5	-	Arabidopsis thaliana	core promoter element around -30 of transcription start
arahy.Tifrunner.gnm1.ann1.51Y4LP.1	TATA-box	TATA	235	4	+	Arabidopsis thaliana	core promoter element around -30 of transcription start
arahy.Tifrunner.gnm1.ann1.51Y4LP.1	TATA-box	TATATA	388	6	+	Arabidopsis thaliana	core promoter element around -30 of transcription start
arahy.Tifrunner.gnm1.ann1.51Y4LP.1	TATA-box	ATATAT	389	6	+	Brassica napus	core promoter element around -30 of transcription start
arahy.Tifrunner.gnm1.ann1.51Y4LP.1	TATA-box	TATA	390	4	+	Arabidopsis thaliana	core promoter element around -30 of transcription start
arahy.Tifrunner.gnm1.ann1.51Y4LP.1	TATA-box	TATA	405	4	+	Arabidopsis thaliana	core promoter element around -30 of transcription start
arahy.Tifrunner.gnm1.ann1.51Y4LP.1	TATA-box	TATATA	433	6	+	Arabidopsis thaliana	core promoter element around -30 of transcription start
arahy.Tifrunner.gnm1.ann1.51Y4LP.1	TATA-box	ATATAT	434	6	+	Brassica napus	core promoter element around -30 of transcription start
arahy.Tifrunner.gnm1.ann1.51Y4LP.1	TATA-box	TATA	435	4	+	Arabidopsis thaliana	core promoter element around -30 of transcription start
arahy.Tifrunner.gnm1.ann1.51Y4LP.1	TATA-box	ATATAT	483	6	+	Brassica napus	core promoter element around -30 of transcription start
arahy.Tifrunner.gnm1.ann1.51Y4LP.1	TATA-box	TATATTTATATTT	484	12	+	Avena sativa	core promoter element around -30 of transcription start
arahy.Tifrunner.gnm1.ann1.51Y4LP.1	TATA-box	TATTTAAA	486	8	+	Arabidopsis thaliana	core promoter element around -30 of transcription start
arahy.Tifrunner.gnm1.ann1.51Y4LP.1	TATA-box	TATAAAA	494	7	-	Pisum sativum	core promoter element around -30 of transcription start
arahy.Tifrunner.gnm1.ann1.51Y4LP.1	TATA-box	TATAAA	495	6	-	Helianthus annuus	core promoter element around -30 of transcription start
arahy.Tifrunner.gnm1.ann1.51Y4LP.1	TATA-box	TATAA	496	5	-	Arabidopsis thaliana	core promoter element around -30 of transcription start
arahy.Tifrunner.gnm1.ann1.51Y4LP.1	TATA-box	TATA	497	4	+	Arabidopsis thaliana	core promoter element around -30 of transcription start
arahy.Tifrunner.gnm1.ann1.51Y4LP.1	TATA-box	ATTATA	526	6	+	Brassica napus	core promoter element around -30 of transcription start
arahy.Tifrunner.gnm1.ann1.51Y4LP.1	TATA-box	TATATAA	527	7	-	Arabidopsis thaliana	core promoter element around -30 of transcription start
arahy.Tifrunner.gnm1.ann1.51Y4LP.1	TATA-box	TATATA	528	6	+	Arabidopsis thaliana	core promoter element around -30 of transcription start
arahy.Tifrunner.gnm1.ann1.51Y4LP.1	TATA-box	ATATAT	529	6	+	Brassica napus	core promoter element around -30 of transcription start
arahy.Tifrunner.gnm1.ann1.51Y4LP.1	TATA-box	TATATA	530	6	+	Arabidopsis thaliana	core promoter element around -30 of transcription start
arahy.Tifrunner.gnm1.ann1.51Y4LP.1	TATA-box	ATATAT	531	6	+	Brassica napus	core promoter element around -30 of transcription start
arahy.Tifrunner.gnm1.ann1.51Y4LP.1	TATA-box	TATATA	532	6	+	Arabidopsis thaliana	core promoter element around -30 of transcription start
arahy.Tifrunner.gnm1.ann1.51Y4LP.1	TATA-box	ATATAA	533	6	+	Brassica oleracea	core promoter element around -30 of transcription start
arahy.Tifrunner.gnm1.ann1.51Y4LP.1	TATA-box	TATA	534	4	+	Arabidopsis thaliana	core promoter element around -30 of transcription start
arahy.Tifrunner.gnm1.ann1.51Y4LP.1	TATA-box	TATTTAAA	562	8	+	Arabidopsis thaliana	core promoter element around -30 of transcription start
arahy.Tifrunner.gnm1.ann1.51Y4LP.1	TATA-box	TATTTAAA	564	8	-	Arabidopsis thaliana	core promoter element around -30 of transcription start
arahy.Tifrunner.gnm1.ann1.51Y4LP.1	TATA-box	TACATAAA	751	8	-	Oryza sativa	core promoter element around -30 of transcription start
arahy.Tifrunner.gnm1.ann1.51Y4LP.1	TATA-box	TATAAAT	759	7	-	Brassica juncea	core promoter element around -30 of transcription start
arahy.Tifrunner.gnm1.ann1.51Y4LP.1	TATA-box	TATAAA	760	6	-	Helianthus annuus	core promoter element around -30 of transcription start
arahy.Tifrunner.gnm1.ann1.51Y4LP.1	TATA-box	TATAA	761	5	-	Arabidopsis thaliana	core promoter element around -30 of transcription start
arahy.Tifrunner.gnm1.ann1.51Y4LP.1	TATA-box	TATA	762	4	-	Arabidopsis thaliana	core promoter element around -30 of transcription start
arahy.Tifrunner.gnm1.ann1.51Y4LP.1	TATA-box	TATA	963	4	-	Arabidopsis thaliana	core promoter element around -30 of transcription start
arahy.Tifrunner.gnm1.ann1.51Y4LP.1	TATA-box	ATTATA	1010	6	+	Brassica napus	core promoter element around -30 of transcription start
arahy.Tifrunner.gnm1.ann1.51Y4LP.1	TATA-box	TATAA	1011	5	-	Arabidopsis thaliana	core promoter element around -30 of transcription start
arahy.Tifrunner.gnm1.ann1.51Y4LP.1	TATA-box	TATA	1012	4	-	Arabidopsis thaliana	core promoter element around -30 of transcription start
arahy.Tifrunner.gnm1.ann1.51Y4LP.1	TATA-box	ATATAA	1068	6	+	Brassica oleracea	core promoter element around -30 of transcription start
arahy.Tifrunner.gnm1.ann1.51Y4LP.1	TATA-box	TATA	1069	4	-	Arabidopsis thaliana	core promoter element around -30 of transcription start
arahy.Tifrunner.gnm1.ann1.51Y4LP.1	TATA-box	taTATAAAtc	1095	9	-	Arabidopsis thaliana	core promoter element around -30 of transcription start
arahy.Tifrunner.gnm1.ann1.51Y4LP.1	TATA-box	TATAAAT	1096	7	-	Brassica juncea	core promoter element around -30 of transcription start
arahy.Tifrunner.gnm1.ann1.51Y4LP.1	TATA-box	TATAAA	1097	6	-	Helianthus annuus	core promoter element around -30 of transcription start
arahy.Tifrunner.gnm1.ann1.51Y4LP.1	TATA-box	TATATAA	1098	7	-	Arabidopsis thaliana	core promoter element around -30 of transcription start
arahy.Tifrunner.gnm1.ann1.51Y4LP.1	TATA-box	TATATA	1099	6	-	Arabidopsis thaliana	core promoter element around -30 of transcription start
arahy.Tifrunner.gnm1.ann1.51Y4LP.1	TATA-box	ATATAA	1100	6	+	Brassica oleracea	core promoter element around -30 of transcription start
arahy.Tifrunner.gnm1.ann1.51Y4LP.1	TATA-box	TATA	1101	4	-	Arabidopsis thaliana	core promoter element around -30 of transcription start
arahy.Tifrunner.gnm1.ann1.51Y4LP.1	TATA-box	ATATAT	1107	6	-	Brassica napus	core promoter element around -30 of transcription start
arahy.Tifrunner.gnm1.ann1.51Y4LP.1	TATA-box	TATATA	1108	6	-	Arabidopsis thaliana	core promoter element around -30 of transcription start
arahy.Tifrunner.gnm1.ann1.51Y4LP.1	TATA-box	ATATAT	1109	6	-	Brassica napus	core promoter element around -30 of transcription start
arahy.Tifrunner.gnm1.ann1.51Y4LP.1	TATA-box	TATA	1110	4	-	Arabidopsis thaliana	core promoter element around -30 of transcription start
arahy.Tifrunner.gnm1.ann1.51Y4LP.1	TATA-box	TATATTTATATTT	1117	12	-	Avena sativa	core promoter element around -30 of transcription start
arahy.Tifrunner.gnm1.ann1.51Y4LP.1	TATA-box	ATATAT	1125	6	-	Brassica napus	core promoter element around -30 of transcription start
arahy.Tifrunner.gnm1.ann1.51Y4LP.1	TATA-box	TATATA	1126	6	-	Arabidopsis thaliana	core promoter element around -30 of transcription start
arahy.Tifrunner.gnm1.ann1.51Y4LP.1	TATA-box	ATATAT	1127	6	-	Brassica napus	core promoter element around -30 of transcription start
arahy.Tifrunner.gnm1.ann1.51Y4LP.1	TATA-box	TATA	1128	4	-	Arabidopsis thaliana	core promoter element around -30 of transcription start
arahy.Tifrunner.gnm1.ann1.51Y4LP.1	TATA-box	TATATA	1153	6	-	Arabidopsis thaliana	core promoter element around -30 of transcription start
arahy.Tifrunner.gnm1.ann1.51Y4LP.1	TATA-box	ATATAT	1154	6	-	Brassica napus	core promoter element around -30 of transcription start
arahy.Tifrunner.gnm1.ann1.51Y4LP.1	TATA-box	TATATA	1155	6	-	Arabidopsis thaliana	core promoter element around -30 of transcription start
arahy.Tifrunner.gnm1.ann1.51Y4LP.1	TATA-box	ATATAT	1156	6	-	Brassica napus	core promoter element around -30 of transcription start
arahy.Tifrunner.gnm1.ann1.51Y4LP.1	TATA-box	TATATA	1157	6	-	Arabidopsis thaliana	core promoter element around -30 of transcription start
arahy.Tifrunner.gnm1.ann1.51Y4LP.1	TATA-box	ATATAA	1158	6	+	Brassica oleracea	core promoter element around -30 of transcription start
arahy.Tifrunner.gnm1.ann1.51Y4LP.1	TATA-box	TATA	1159	4	-	Arabidopsis thaliana	core promoter element around -30 of transcription start
arahy.Tifrunner.gnm1.ann1.51Y4LP.1	TATA-box	TATA	1199	4	-	Arabidopsis thaliana	core promoter element around -30 of transcription start
arahy.Tifrunner.gnm1.ann1.51Y4LP.1	TATA-box	TATAA	1278	5	-	Arabidopsis thaliana	core promoter element around -30 of transcription start
arahy.Tifrunner.gnm1.ann1.51Y4LP.1	TATA-box	TATA	1279	4	-	Arabidopsis thaliana	core promoter element around -30 of transcription start
arahy.Tifrunner.gnm1.ann1.51Y4LP.1	TATA-box	TACAAAA	1281	7	+	Oryza sativa	core promoter element around -30 of transcription start
arahy.Tifrunner.gnm1.ann1.51Y4LP.1	TATA-box	TATA	1295	4	-	Arabidopsis thaliana	core promoter element around -30 of transcription start
arahy.Tifrunner.gnm1.ann1.51Y4LP.1	TATA-box	ATTATA	1303	6	+	Brassica napus	core promoter element around -30 of transcription start
arahy.Tifrunner.gnm1.ann1.51Y4LP.1	TATA-box	TATAA	1304	5	-	Arabidopsis thaliana	core promoter element around -30 of transcription start
arahy.Tifrunner.gnm1.ann1.51Y4LP.1	TATA-box	TATA	1305	4	-	Arabidopsis thaliana	core promoter element around -30 of transcription start
arahy.Tifrunner.gnm1.ann1.51Y4LP.1	TATA-box	ATATAA	1357	6	+	Brassica oleracea	core promoter element around -30 of transcription start
arahy.Tifrunner.gnm1.ann1.51Y4LP.1	TATA-box	TATA	1358	4	-	Arabidopsis thaliana	core promoter element around -30 of transcription start
arahy.Tifrunner.gnm1.ann1.51Y4LP.1	TATA-box	ATTATA	1452	6	+	Brassica napus	core promoter element around -30 of transcription start
arahy.Tifrunner.gnm1.ann1.51Y4LP.1	TATA-box	TATAA	1453	5	-	Arabidopsis thaliana	core promoter element around -30 of transcription start
arahy.Tifrunner.gnm1.ann1.51Y4LP.1	TATA-box	TATA	1454	4	-	Arabidopsis thaliana	core promoter element around -30 of transcription start
arahy.Tifrunner.gnm1.ann1.51Y4LP.1	TATA-box	TATACA	1466	6	-	Helianthus annuus	core promoter element around -30 of transcription start
arahy.Tifrunner.gnm1.ann1.51Y4LP.1	TATA-box	TATA	1468	4	-	Arabidopsis thaliana	core promoter element around -30 of transcription start
arahy.Tifrunner.gnm1.ann1.51Y4LP.1	TGACG-motif	TGACG	356	5	-	Hordeum vulgare	cis-acting regulatory element involved in the MeJA-responsiveness
arahy.Tifrunner.gnm1.ann1.51Y4LP.1	ERE	ATTTCATA	629	8	+	Nicotiana glutinos
arahy.Tifrunner.gnm1.ann1.51Y4LP.1	STRE	AGGGG	188	5	+	Arabidopsis thaliana
arahy.Tifrunner.gnm1.ann1.51Y4LP.1	MBS	CAACTG	929	6	+	Arabidopsis thaliana	MYB binding site involved in drought-inducibility
arahy.Tifrunner.gnm1.ann1.51Y4LP.1	ABRE4	CACGTA	377	6	-	Zea mays
arahy.Tifrunner.gnm1.ann1.51Y4LP.1	ABRE4	CACGTA	422	6	-	Zea mays
arahy.Tifrunner.gnm1.ann1.51Y4LP.1	ABRE4	CACGTA	1241	6	-	Zea mays
arahy.Tifrunner.gnm1.ann1.51Y4LP.1	Unnamed__6	taTAAATATct	1358	10	+	Zea mays
arahy.Tifrunner.gnm1.ann1.51Y4LP.1	TC-rich repeats	GTTTTCTTAC	370	9	+	Nicotiana tabacum	cis-acting element involved in defense and stress responsiveness
arahy.Tifrunner.gnm1.ann1.51Y4LP.1	TC-rich repeats	GTTTTCTTAC	415	9	+	Nicotiana tabacum	cis-acting element involved in defense and stress responsiveness
arahy.Tifrunner.gnm1.ann1.51Y4LP.1	Myc	TCTCTTA	1297	7	-	Arabidopsis thaliana
arahy.Tifrunner.gnm1.ann1.51Y4LP.1	CGTCA-motif	CGTCA	356	5	+	Hordeum vulgare	cis-acting regulatory element involved in the MeJA-responsiveness
arahy.Tifrunner.gnm1.ann1.51Y4LP.1		motif_sequence	101	4	-	organism short_function
arahy.Tifrunner.gnm1.ann1.51Y4LP.1		motif_sequence	297	4	+	organism short_function
arahy.Tifrunner.gnm1.ann1.51Y4LP.1		motif_sequence	334	4	+	organism short_function
arahy.Tifrunner.gnm1.ann1.51Y4LP.1		motif_sequence	612	4	+	organism short_function
arahy.Tifrunner.gnm1.ann1.51Y4LP.1		motif_sequence	636	4	+	organism short_function
arahy.Tifrunner.gnm1.ann1.51Y4LP.1		motif_sequence	899	4	-	organism short_function
arahy.Tifrunner.gnm1.ann1.51Y4LP.1		motif_sequence	932	4	+	organism short_function
arahy.Tifrunner.gnm1.ann1.51Y4LP.1		motif_sequence	1353	4	-	organism short_function
arahy.Tifrunner.gnm1.ann1.51Y4LP.1	Myb	CAACTG	929	6	+	Arabidopsis thaliana
arahy.Tifrunner.gnm1.ann1.51Y4LP.1	G-Box	CACGTG	316	6	+	Pisum sativum	cis-acting regulatory element involved in light responsiveness
arahy.Tifrunner.gnm1.ann1.51Y4LP.1	G-Box	CACGTG	782	6	-	Pisum sativum	cis-acting regulatory element involved in light responsiveness
arahy.Tifrunner.gnm1.ann1.51Y4LP.1	GATA-motif	GATAGGG	653	7	-	Pisum sativum	part of a light responsive element
arahy.Tifrunner.gnm1.ann1.51Y4LP.1	MYC	CATTTG	503	6	+	Arabidopsis thaliana
arahy.Tifrunner.gnm1.ann1.51Y4LP.1	GT1-motif	GGTTAA	732	6	-	Arabidopsis thaliana	light responsive element
arahy.Tifrunner.gnm1.ann1.5Q8BGE.1	AT~TATA-box	TATATA	406	6	+	Arabidopsis thaliana
arahy.Tifrunner.gnm1.ann1.5Q8BGE.1	AT~TATA-box	TATATA	476	6	+	Arabidopsis thaliana
arahy.Tifrunner.gnm1.ann1.5Q8BGE.1	AT~TATA-box	TATATAAA	895	8	-	Arabidopsis thaliana
arahy.Tifrunner.gnm1.ann1.5Q8BGE.1	AT~TATA-box	TATATA	897	6	-	Arabidopsis thaliana
arahy.Tifrunner.gnm1.ann1.5Q8BGE.1	AT~TATA-box	TATATA	1092	6	-	Arabidopsis thaliana
arahy.Tifrunner.gnm1.ann1.5Q8BGE.1	AT~TATA-box	TATATA	1110	6	-	Arabidopsis thaliana
arahy.Tifrunner.gnm1.ann1.5Q8BGE.1	AT~TATA-box	TATATA	1137	6	-	Arabidopsis thaliana
arahy.Tifrunner.gnm1.ann1.5Q8BGE.1	AT~TATA-box	TATATA	1139	6	-	Arabidopsis thaliana
arahy.Tifrunner.gnm1.ann1.5Q8BGE.1	AT~TATA-box	TATATA	1141	6	-	Arabidopsis thaliana
arahy.Tifrunner.gnm1.ann1.5Q8BGE.1	AT~TATA-box	TATATA	1143	6	-	Arabidopsis thaliana
arahy.Tifrunner.gnm1.ann1.5Q8BGE.1	WRE3	CCACCT	1433	6	-	Pisum sativum
arahy.Tifrunner.gnm1.ann1.5Q8BGE.1	TGA-box	TGACGTAA	394	8	-	Glycine max	part of an auxin-responsive element
arahy.Tifrunner.gnm1.ann1.5Q8BGE.1	dOCT	CACGGATC	158	8	-	Zea mays
arahy.Tifrunner.gnm1.ann1.5Q8BGE.1	WUN-motif	TTATTACAT	862	9	+	Nicotiana glutinosa
arahy.Tifrunner.gnm1.ann1.5Q8BGE.1	WUN-motif	TTATTACAT	924	9	+	Nicotiana glutinosa
arahy.Tifrunner.gnm1.ann1.5Q8BGE.1	G-box	ACACGTGT	333	8	+	Brassica napus	cis-acting regulatory element involved in light responsiveness
arahy.Tifrunner.gnm1.ann1.5Q8BGE.1	G-box	CACGTG	334	6	+	Arabidopsis thaliana	cis-acting regulatory element involved in light responsiveness
arahy.Tifrunner.gnm1.ann1.5Q8BGE.1	G-box	CACGTG	767	6	-	Arabidopsis thaliana	cis-acting regulatory element involved in light responsiveness
arahy.Tifrunner.gnm1.ann1.5Q8BGE.1	TATA	TATAAAAT	530	8	+	Arabidopsis thaliana
arahy.Tifrunner.gnm1.ann1.5Q8BGE.1	TATA	TATAAAAT	1085	8	+	Arabidopsis thaliana
arahy.Tifrunner.gnm1.ann1.5Q8BGE.1	ABRE	CACGTG	334	6	+	Arabidopsis thaliana	cis-acting element involved in the abscisic acid responsiveness
arahy.Tifrunner.gnm1.ann1.5Q8BGE.1	ABRE	ACGTG	335	5	+	Arabidopsis thaliana	cis-acting element involved in the abscisic acid responsiveness
arahy.Tifrunner.gnm1.ann1.5Q8BGE.1	ABRE	ACGTG	659	5	+	Arabidopsis thaliana	cis-acting element involved in the abscisic acid responsiveness
arahy.Tifrunner.gnm1.ann1.5Q8BGE.1	ABRE	CACGTG	767	6	-	Arabidopsis thaliana	cis-acting element involved in the abscisic acid responsiveness
arahy.Tifrunner.gnm1.ann1.5Q8BGE.1	ABRE	ACGTG	768	5	+	Arabidopsis thaliana	cis-acting element involved in the abscisic acid responsiveness
arahy.Tifrunner.gnm1.ann1.5Q8BGE.1	ARE	AAACCA	1436	6	-	Zea mays	cis-acting regulatory element essential for the anaerobic induction
arahy.Tifrunner.gnm1.ann1.5Q8BGE.1	AAGAA-motif	GAAAGAA	967	7	+	Avena sativa
arahy.Tifrunner.gnm1.ann1.5Q8BGE.1	AAGAA-motif	GAAAGAA	1261	7	+	Avena sativa
arahy.Tifrunner.gnm1.ann1.5Q8BGE.1	Unnamed__1	CGTGG	769	5	+	Zea mays
arahy.Tifrunner.gnm1.ann1.5Q8BGE.1	TCCC-motif	TCTCCCT	443	7	+	Spinacia oleracea	part of a light responsive element
arahy.Tifrunner.gnm1.ann1.5Q8BGE.1	Box 4	ATTAAT	464	6	+	Petroselinum crispum	part of a conserved DNA module involved in light responsiveness
arahy.Tifrunner.gnm1.ann1.5Q8BGE.1	Box 4	ATTAAT	507	6	+	Petroselinum crispum	part of a conserved DNA module involved in light responsiveness
arahy.Tifrunner.gnm1.ann1.5Q8BGE.1	Box 4	ATTAAT	511	6	+	Petroselinum crispum	part of a conserved DNA module involved in light responsiveness
arahy.Tifrunner.gnm1.ann1.5Q8BGE.1	Box 4	ATTAAT	904	6	-	Petroselinum crispum	part of a conserved DNA module involved in light responsiveness
arahy.Tifrunner.gnm1.ann1.5Q8BGE.1	Box 4	ATTAAT	911	6	-	Petroselinum crispum	part of a conserved DNA module involved in light responsiveness
arahy.Tifrunner.gnm1.ann1.5Q8BGE.1	Box 4	ATTAAT	1073	6	-	Petroselinum crispum	part of a conserved DNA module involved in light responsiveness
arahy.Tifrunner.gnm1.ann1.5Q8BGE.1	Box 4	ATTAAT	1126	6	-	Petroselinum crispum	part of a conserved DNA module involved in light responsiveness
arahy.Tifrunner.gnm1.ann1.5Q8BGE.1	Box 4	ATTAAT	1160	6	-	Petroselinum crispum	part of a conserved DNA module involved in light responsiveness
arahy.Tifrunner.gnm1.ann1.5Q8BGE.1	TCT-motif	TCTTAC	392	6	+	Arabidopsis thaliana	part of a light responsive element
arahy.Tifrunner.gnm1.ann1.5Q8BGE.1	TCT-motif	TCTTAC	963	6	-	Arabidopsis thaliana	part of a light responsive element
arahy.Tifrunner.gnm1.ann1.5Q8BGE.1	CAAT-box	CAAAT	26	5	-	Pisum sativum	common cis-acting element in promoter and enhancer regions
arahy.Tifrunner.gnm1.ann1.5Q8BGE.1	CAAT-box	CAAT	96	4	+	Nicotiana glutinosa
arahy.Tifrunner.gnm1.ann1.5Q8BGE.1	CAAT-box	CAAAT	120	5	-	Pisum sativum	common cis-acting element in promoter and enhancer regions
arahy.Tifrunner.gnm1.ann1.5Q8BGE.1	CAAT-box	CAAT	220	4	+	Nicotiana glutinosa
arahy.Tifrunner.gnm1.ann1.5Q8BGE.1	CAAT-box	CAAAT	222	5	-	Pisum sativum	common cis-acting element in promoter and enhancer regions
arahy.Tifrunner.gnm1.ann1.5Q8BGE.1	CAAT-box	CCAAT	272	5	+	Arabidopsis thaliana	common cis-acting element in promoter and enhancer regions
arahy.Tifrunner.gnm1.ann1.5Q8BGE.1	CAAT-box	CAAT	273	4	+	Nicotiana glutinosa
arahy.Tifrunner.gnm1.ann1.5Q8BGE.1	CAAT-box	CAAAT	419	5	+	Pisum sativum	common cis-acting element in promoter and enhancer regions
arahy.Tifrunner.gnm1.ann1.5Q8BGE.1	CAAT-box	CAAAT	454	5	+	Pisum sativum	common cis-acting element in promoter and enhancer regions
arahy.Tifrunner.gnm1.ann1.5Q8BGE.1	CAAT-box	CAAAT	468	5	-	Pisum sativum	common cis-acting element in promoter and enhancer regions
arahy.Tifrunner.gnm1.ann1.5Q8BGE.1	CAAT-box	CAAT	522	4	-	Nicotiana glutinosa
arahy.Tifrunner.gnm1.ann1.5Q8BGE.1	CAAT-box	CAAAT	571	5	+	Pisum sativum	common cis-acting element in promoter and enhancer regions
arahy.Tifrunner.gnm1.ann1.5Q8BGE.1	CAAT-box	AGCTCAATTTCA	593	11	+	Daucus carota	common cis-acting element in promoter and enhancer regions
arahy.Tifrunner.gnm1.ann1.5Q8BGE.1	CAAT-box	CAAAT	597	5	+	Pisum sativum	common cis-acting element in promoter and enhancer regions
arahy.Tifrunner.gnm1.ann1.5Q8BGE.1	CAAT-box	CAAT	992	4	+	Nicotiana glutinosa
arahy.Tifrunner.gnm1.ann1.5Q8BGE.1	CAAT-box	CAAAT	1080	5	-	Pisum sativum	common cis-acting element in promoter and enhancer regions
arahy.Tifrunner.gnm1.ann1.5Q8BGE.1	CAAT-box	CAAT	1101	4	+	Nicotiana glutinosa
arahy.Tifrunner.gnm1.ann1.5Q8BGE.1	CAAT-box	CAAT	1214	4	-	Nicotiana glutinosa
arahy.Tifrunner.gnm1.ann1.5Q8BGE.1	CAAT-box	CCAAT	1237	5	-	Arabidopsis thaliana	common cis-acting element in promoter and enhancer regions
arahy.Tifrunner.gnm1.ann1.5Q8BGE.1	CAAT-box	CAAAT	1473	5	+	Pisum sativum	common cis-acting element in promoter and enhancer regions
arahy.Tifrunner.gnm1.ann1.5Q8BGE.1	CAAT-box	CAAAT	1482	5	+	Pisum sativum	common cis-acting element in promoter and enhancer regions
arahy.Tifrunner.gnm1.ann1.5Q8BGE.1	Unnamed__4	CTCC	107	4	-	Petroselinum hortense
arahy.Tifrunner.gnm1.ann1.5Q8BGE.1	Unnamed__4	CTCC	285	4	+	Petroselinum hortense
arahy.Tifrunner.gnm1.ann1.5Q8BGE.1	Unnamed__4	CTCC	444	4	+	Petroselinum hortense
arahy.Tifrunner.gnm1.ann1.5Q8BGE.1	Unnamed__4	CTCC	1023	4	-	Petroselinum hortense
arahy.Tifrunner.gnm1.ann1.5Q8BGE.1	as-1	TGACG	397	5	-	Arabidopsis thaliana
arahy.Tifrunner.gnm1.ann1.5Q8BGE.1	MYB	CAACCA	225	6	-	Arabidopsis thaliana
arahy.Tifrunner.gnm1.ann1.5Q8BGE.1	TGACG-motif	TGACG	397	5	-	Hordeum vulgare	cis-acting regulatory element involved in the MeJA-responsiveness
arahy.Tifrunner.gnm1.ann1.5Q8BGE.1	ERE	ATTTCATA	626	8	+	Nicotiana glutinos
arahy.Tifrunner.gnm1.ann1.5Q8BGE.1	TATA-box	ATATAA	67	6	+	Brassica oleracea	core promoter element around -30 of transcription start
arahy.Tifrunner.gnm1.ann1.5Q8BGE.1	TATA-box	TATA	68	4	+	Arabidopsis thaliana	core promoter element around -30 of transcription start
arahy.Tifrunner.gnm1.ann1.5Q8BGE.1	TATA-box	TATAA	252	5	-	Arabidopsis thaliana	core promoter element around -30 of transcription start
arahy.Tifrunner.gnm1.ann1.5Q8BGE.1	TATA-box	TATA	253	4	+	Arabidopsis thaliana	core promoter element around -30 of transcription start
arahy.Tifrunner.gnm1.ann1.5Q8BGE.1	TATA-box	TATATA	406	6	+	Arabidopsis thaliana	core promoter element around -30 of transcription start
arahy.Tifrunner.gnm1.ann1.5Q8BGE.1	TATA-box	ATATAT	407	6	+	Brassica napus	core promoter element around -30 of transcription start
arahy.Tifrunner.gnm1.ann1.5Q8BGE.1	TATA-box	TATA	408	4	+	Arabidopsis thaliana	core promoter element around -30 of transcription start
arahy.Tifrunner.gnm1.ann1.5Q8BGE.1	TATA-box	TATA	423	4	+	Arabidopsis thaliana	core promoter element around -30 of transcription start
arahy.Tifrunner.gnm1.ann1.5Q8BGE.1	TATA-box	ATATAT	475	6	+	Brassica napus	core promoter element around -30 of transcription start
arahy.Tifrunner.gnm1.ann1.5Q8BGE.1	TATA-box	TATATA	476	6	+	Arabidopsis thaliana	core promoter element around -30 of transcription start
arahy.Tifrunner.gnm1.ann1.5Q8BGE.1	TATA-box	ATATAT	477	6	+	Brassica napus	core promoter element around -30 of transcription start
arahy.Tifrunner.gnm1.ann1.5Q8BGE.1	TATA-box	TATATTTATATTT	478	12	+	Avena sativa	core promoter element around -30 of transcription start
arahy.Tifrunner.gnm1.ann1.5Q8BGE.1	TATA-box	TATTTAAA	480	8	+	Arabidopsis thaliana	core promoter element around -30 of transcription start
arahy.Tifrunner.gnm1.ann1.5Q8BGE.1	TATA-box	TATTTAAA	491	8	+	Arabidopsis thaliana	core promoter element around -30 of transcription start
arahy.Tifrunner.gnm1.ann1.5Q8BGE.1	TATA-box	TATACA	528	6	-	Helianthus annuus	core promoter element around -30 of transcription start
arahy.Tifrunner.gnm1.ann1.5Q8BGE.1	TATA-box	TATA	530	4	+	Arabidopsis thaliana	core promoter element around -30 of transcription start
arahy.Tifrunner.gnm1.ann1.5Q8BGE.1	TATA-box	TATTTAAA	559	8	+	Arabidopsis thaliana	core promoter element around -30 of transcription start
arahy.Tifrunner.gnm1.ann1.5Q8BGE.1	TATA-box	TATTTAAA	561	8	-	Arabidopsis thaliana	core promoter element around -30 of transcription start
arahy.Tifrunner.gnm1.ann1.5Q8BGE.1	TATA-box	TACAAAA	702	7	-	Oryza sativa	core promoter element around -30 of transcription start
arahy.Tifrunner.gnm1.ann1.5Q8BGE.1	TATA-box	TACATAAA	736	8	-	Oryza sativa	core promoter element around -30 of transcription start
arahy.Tifrunner.gnm1.ann1.5Q8BGE.1	TATA-box	TATAAAT	744	7	-	Brassica juncea	core promoter element around -30 of transcription start
arahy.Tifrunner.gnm1.ann1.5Q8BGE.1	TATA-box	TATAAA	745	6	-	Helianthus annuus	core promoter element around -30 of transcription start
arahy.Tifrunner.gnm1.ann1.5Q8BGE.1	TATA-box	TATAA	746	5	-	Arabidopsis thaliana	core promoter element around -30 of transcription start
arahy.Tifrunner.gnm1.ann1.5Q8BGE.1	TATA-box	TATA	747	4	+	Arabidopsis thaliana	core promoter element around -30 of transcription start
arahy.Tifrunner.gnm1.ann1.5Q8BGE.1	TATA-box	TATA	857	4	-	Arabidopsis thaliana	core promoter element around -30 of transcription start
arahy.Tifrunner.gnm1.ann1.5Q8BGE.1	TATA-box	TATAAAA	894	7	-	Pisum sativum	core promoter element around -30 of transcription start
arahy.Tifrunner.gnm1.ann1.5Q8BGE.1	TATA-box	TATAAA	895	6	-	Helianthus annuus	core promoter element around -30 of transcription start
arahy.Tifrunner.gnm1.ann1.5Q8BGE.1	TATA-box	TATATAA	896	7	-	Arabidopsis thaliana	core promoter element around -30 of transcription start
arahy.Tifrunner.gnm1.ann1.5Q8BGE.1	TATA-box	TATATA	897	6	-	Arabidopsis thaliana	core promoter element around -30 of transcription start
arahy.Tifrunner.gnm1.ann1.5Q8BGE.1	TATA-box	ATATAA	898	6	+	Brassica oleracea	core promoter element around -30 of transcription start
arahy.Tifrunner.gnm1.ann1.5Q8BGE.1	TATA-box	TATA	899	4	-	Arabidopsis thaliana	core promoter element around -30 of transcription start
arahy.Tifrunner.gnm1.ann1.5Q8BGE.1	TATA-box	TATA	932	4	-	Arabidopsis thaliana	core promoter element around -30 of transcription start
arahy.Tifrunner.gnm1.ann1.5Q8BGE.1	TATA-box	ATTATA	979	6	+	Brassica napus	core promoter element around -30 of transcription start
arahy.Tifrunner.gnm1.ann1.5Q8BGE.1	TATA-box	TATAA	980	5	-	Arabidopsis thaliana	core promoter element around -30 of transcription start
arahy.Tifrunner.gnm1.ann1.5Q8BGE.1	TATA-box	TATA	981	4	-	Arabidopsis thaliana	core promoter element around -30 of transcription start
arahy.Tifrunner.gnm1.ann1.5Q8BGE.1	TATA-box	ATATAA	1052	6	+	Brassica oleracea	core promoter element around -30 of transcription start
arahy.Tifrunner.gnm1.ann1.5Q8BGE.1	TATA-box	TATA	1053	4	-	Arabidopsis thaliana	core promoter element around -30 of transcription start
arahy.Tifrunner.gnm1.ann1.5Q8BGE.1	TATA-box	TATACA	1083	6	-	Helianthus annuus	core promoter element around -30 of transcription start
arahy.Tifrunner.gnm1.ann1.5Q8BGE.1	TATA-box	TATA	1085	4	-	Arabidopsis thaliana	core promoter element around -30 of transcription start
arahy.Tifrunner.gnm1.ann1.5Q8BGE.1	TATA-box	ATATAT	1091	6	-	Brassica napus	core promoter element around -30 of transcription start
arahy.Tifrunner.gnm1.ann1.5Q8BGE.1	TATA-box	TATATA	1092	6	-	Arabidopsis thaliana	core promoter element around -30 of transcription start
arahy.Tifrunner.gnm1.ann1.5Q8BGE.1	TATA-box	ATATAT	1093	6	-	Brassica napus	core promoter element around -30 of transcription start
arahy.Tifrunner.gnm1.ann1.5Q8BGE.1	TATA-box	TATA	1094	4	-	Arabidopsis thaliana	core promoter element around -30 of transcription start
arahy.Tifrunner.gnm1.ann1.5Q8BGE.1	TATA-box	TATATTTATATTT	1101	12	-	Avena sativa	core promoter element around -30 of transcription start
arahy.Tifrunner.gnm1.ann1.5Q8BGE.1	TATA-box	ATATAA	1103	6	+	Brassica oleracea	core promoter element around -30 of transcription start
arahy.Tifrunner.gnm1.ann1.5Q8BGE.1	TATA-box	TATA	1104	4	-	Arabidopsis thaliana	core promoter element around -30 of transcription start
arahy.Tifrunner.gnm1.ann1.5Q8BGE.1	TATA-box	ATATAT	1109	6	-	Brassica napus	core promoter element around -30 of transcription start
arahy.Tifrunner.gnm1.ann1.5Q8BGE.1	TATA-box	TATATA	1110	6	-	Arabidopsis thaliana	core promoter element around -30 of transcription start
arahy.Tifrunner.gnm1.ann1.5Q8BGE.1	TATA-box	ATATAT	1111	6	-	Brassica napus	core promoter element around -30 of transcription start
arahy.Tifrunner.gnm1.ann1.5Q8BGE.1	TATA-box	TATA	1112	4	-	Arabidopsis thaliana	core promoter element around -30 of transcription start
arahy.Tifrunner.gnm1.ann1.5Q8BGE.1	TATA-box	TATATA	1137	6	-	Arabidopsis thaliana	core promoter element around -30 of transcription start
arahy.Tifrunner.gnm1.ann1.5Q8BGE.1	TATA-box	ATATAT	1138	6	-	Brassica napus	core promoter element around -30 of transcription start
arahy.Tifrunner.gnm1.ann1.5Q8BGE.1	TATA-box	TATATA	1139	6	-	Arabidopsis thaliana	core promoter element around -30 of transcription start
arahy.Tifrunner.gnm1.ann1.5Q8BGE.1	TATA-box	ATATAT	1140	6	-	Brassica napus	core promoter element around -30 of transcription start
arahy.Tifrunner.gnm1.ann1.5Q8BGE.1	TATA-box	TATATA	1141	6	-	Arabidopsis thaliana	core promoter element around -30 of transcription start
arahy.Tifrunner.gnm1.ann1.5Q8BGE.1	TATA-box	ATATAT	1142	6	-	Brassica napus	core promoter element around -30 of transcription start
arahy.Tifrunner.gnm1.ann1.5Q8BGE.1	TATA-box	TATATA	1143	6	-	Arabidopsis thaliana	core promoter element around -30 of transcription start
arahy.Tifrunner.gnm1.ann1.5Q8BGE.1	TATA-box	ATATAA	1144	6	+	Brassica oleracea	core promoter element around -30 of transcription start
arahy.Tifrunner.gnm1.ann1.5Q8BGE.1	TATA-box	TATA	1145	4	-	Arabidopsis thaliana	core promoter element around -30 of transcription start
arahy.Tifrunner.gnm1.ann1.5Q8BGE.1	TATA-box	ATATAA	1184	6	+	Brassica oleracea	core promoter element around -30 of transcription start
arahy.Tifrunner.gnm1.ann1.5Q8BGE.1	TATA-box	TATA	1185	4	-	Arabidopsis thaliana	core promoter element around -30 of transcription start
arahy.Tifrunner.gnm1.ann1.5Q8BGE.1	TATA-box	ATTATA	1232	6	+	Brassica napus	core promoter element around -30 of transcription start
arahy.Tifrunner.gnm1.ann1.5Q8BGE.1	TATA-box	TATAA	1233	5	-	Arabidopsis thaliana	core promoter element around -30 of transcription start
arahy.Tifrunner.gnm1.ann1.5Q8BGE.1	TATA-box	TATA	1234	4	-	Arabidopsis thaliana	core promoter element around -30 of transcription start
arahy.Tifrunner.gnm1.ann1.5Q8BGE.1	TATA-box	TACAAAA	1244	7	-	Oryza sativa	core promoter element around -30 of transcription start
arahy.Tifrunner.gnm1.ann1.5Q8BGE.1	TATA-box	ATATAA	1282	6	+	Brassica oleracea	core promoter element around -30 of transcription start
arahy.Tifrunner.gnm1.ann1.5Q8BGE.1	TATA-box	TATA	1283	4	-	Arabidopsis thaliana	core promoter element around -30 of transcription start
arahy.Tifrunner.gnm1.ann1.5Q8BGE.1	TATA-box	ATTATA	1307	6	+	Brassica napus	core promoter element around -30 of transcription start
arahy.Tifrunner.gnm1.ann1.5Q8BGE.1	TATA-box	TATAA	1308	5	-	Arabidopsis thaliana	core promoter element around -30 of transcription start
arahy.Tifrunner.gnm1.ann1.5Q8BGE.1	TATA-box	TATA	1309	4	-	Arabidopsis thaliana	core promoter element around -30 of transcription start
arahy.Tifrunner.gnm1.ann1.5Q8BGE.1	TATA-box	TATA	1325	4	-	Arabidopsis thaliana	core promoter element around -30 of transcription start
arahy.Tifrunner.gnm1.ann1.5Q8BGE.1	TATA-box	ATTATA	1333	6	+	Brassica napus	core promoter element around -30 of transcription start
arahy.Tifrunner.gnm1.ann1.5Q8BGE.1	TATA-box	TATAA	1334	5	-	Arabidopsis thaliana	core promoter element around -30 of transcription start
arahy.Tifrunner.gnm1.ann1.5Q8BGE.1	TATA-box	TATA	1335	4	-	Arabidopsis thaliana	core promoter element around -30 of transcription start
arahy.Tifrunner.gnm1.ann1.5Q8BGE.1	TATA-box	ATATAA	1387	6	+	Brassica oleracea	core promoter element around -30 of transcription start
arahy.Tifrunner.gnm1.ann1.5Q8BGE.1	TATA-box	TATA	1388	4	-	Arabidopsis thaliana	core promoter element around -30 of transcription start
arahy.Tifrunner.gnm1.ann1.5Q8BGE.1	TATA-box	ATTATA	1485	6	+	Brassica napus	core promoter element around -30 of transcription start
arahy.Tifrunner.gnm1.ann1.5Q8BGE.1	TATA-box	TATAA	1486	5	-	Arabidopsis thaliana	core promoter element around -30 of transcription start
arahy.Tifrunner.gnm1.ann1.5Q8BGE.1	TATA-box	TATA	1487	4	-	Arabidopsis thaliana	core promoter element around -30 of transcription start
arahy.Tifrunner.gnm1.ann1.5Q8BGE.1	STRE	AGGGG	194	5	+	Arabidopsis thaliana
arahy.Tifrunner.gnm1.ann1.5Q8BGE.1	MBSI	aaaAaaC(G/C)GTTA	496	10.5	+	Petunia hybrida	MYB binding site involved in flavonoid biosynthetic genes regulation
arahy.Tifrunner.gnm1.ann1.5Q8BGE.1	Unnamed__6	taTAAATATct	1104	10	+	Zea mays
arahy.Tifrunner.gnm1.ann1.5Q8BGE.1	TC-rich repeats	GTTTTCTTAC	388	9	+	Nicotiana tabacum	cis-acting element involved in defense and stress responsiveness
arahy.Tifrunner.gnm1.ann1.5Q8BGE.1	CGTCA-motif	CGTCA	397	5	+	Hordeum vulgare	cis-acting regulatory element involved in the MeJA-responsiveness
arahy.Tifrunner.gnm1.ann1.5Q8BGE.1	Myc	TCTCTTA	1327	7	-	Arabidopsis thaliana
arahy.Tifrunner.gnm1.ann1.5Q8BGE.1	GATA-motif	GATAGGG	642	7	-	Pisum sativum	part of a light responsive element
arahy.Tifrunner.gnm1.ann1.5Q8BGE.1	G-Box	CACGTG	334	6	+	Pisum sativum	cis-acting regulatory element involved in light responsiveness
arahy.Tifrunner.gnm1.ann1.5Q8BGE.1	G-Box	CACGTT	658	6	-	Pisum sativum	cis-acting regulatory element involved in light responsiveness
arahy.Tifrunner.gnm1.ann1.5Q8BGE.1	G-Box	CACGTG	767	6	-	Pisum sativum	cis-acting regulatory element involved in light responsiveness
arahy.Tifrunner.gnm1.ann1.5Q8BGE.1		motif_sequence	107	4	-	organism short_function
arahy.Tifrunner.gnm1.ann1.5Q8BGE.1		motif_sequence	198	4	-	organism short_function
arahy.Tifrunner.gnm1.ann1.5Q8BGE.1		motif_sequence	206	4	-	organism short_function
arahy.Tifrunner.gnm1.ann1.5Q8BGE.1		motif_sequence	213	4	-	organism short_function
arahy.Tifrunner.gnm1.ann1.5Q8BGE.1		motif_sequence	315	4	+	organism short_function
arahy.Tifrunner.gnm1.ann1.5Q8BGE.1		motif_sequence	352	4	+	organism short_function
arahy.Tifrunner.gnm1.ann1.5Q8BGE.1		motif_sequence	442	4	+	organism short_function
arahy.Tifrunner.gnm1.ann1.5Q8BGE.1		motif_sequence	609	4	+	organism short_function
arahy.Tifrunner.gnm1.ann1.5Q8BGE.1		motif_sequence	633	4	+	organism short_function
arahy.Tifrunner.gnm1.ann1.5Q8BGE.1		motif_sequence	1383	4	-	organism short_function
arahy.Tifrunner.gnm1.ann1.5Q8BGE.1	GT1-motif	GGTTAA	717	6	-	Arabidopsis thaliana	light responsive element
arahy.Tifrunner.gnm1.ann1.5Q8BGE.1	MYC	CATTTG	454	6	-	Arabidopsis thaliana
arahy.Tifrunner.gnm1.ann1.7Q19EE.1	ABRE	CACGTG	839	6	-	Arabidopsis thaliana	cis-acting element involved in the abscisic acid responsiveness
arahy.Tifrunner.gnm1.ann1.7Q19EE.1	ABRE	ACGTG	840	5	+	Arabidopsis thaliana	cis-acting element involved in the abscisic acid responsiveness
arahy.Tifrunner.gnm1.ann1.7Q19EE.1	ARE	AAACCA	1270	6	+	Zea mays	cis-acting regulatory element essential for the anaerobic induction
arahy.Tifrunner.gnm1.ann1.7Q19EE.1	TATA	TATAAAAT	1320	8	+	Arabidopsis thaliana
arahy.Tifrunner.gnm1.ann1.7Q19EE.1	Box 4	ATTAAT	595	6	+	Petroselinum crispum	part of a conserved DNA module involved in light responsiveness
arahy.Tifrunner.gnm1.ann1.7Q19EE.1	Unnamed__1	CGTGG	273	5	-	Zea mays
arahy.Tifrunner.gnm1.ann1.7Q19EE.1	Unnamed__1	CGTGG	402	5	-	Zea mays
arahy.Tifrunner.gnm1.ann1.7Q19EE.1	TCT-motif	TCTTAC	238	6	-	Arabidopsis thaliana	part of a light responsive element
arahy.Tifrunner.gnm1.ann1.7Q19EE.1	CAAT-box	CAAT	283	4	+	Nicotiana glutinosa
arahy.Tifrunner.gnm1.ann1.7Q19EE.1	CAAT-box	CAAT	315	4	+	Nicotiana glutinosa
arahy.Tifrunner.gnm1.ann1.7Q19EE.1	CAAT-box	CAAT	442	4	+	Nicotiana glutinosa
arahy.Tifrunner.gnm1.ann1.7Q19EE.1	CAAT-box	CAAAT	520	5	-	Pisum sativum	common cis-acting element in promoter and enhancer regions
arahy.Tifrunner.gnm1.ann1.7Q19EE.1	CAAT-box	CAAT	529	4	-	Nicotiana glutinosa
arahy.Tifrunner.gnm1.ann1.7Q19EE.1	CAAT-box	CAAT	590	4	-	Nicotiana glutinosa
arahy.Tifrunner.gnm1.ann1.7Q19EE.1	CAAT-box	CAAT	634	4	+	Nicotiana glutinosa
arahy.Tifrunner.gnm1.ann1.7Q19EE.1	CAAT-box	CAAT	1008	4	-	Nicotiana glutinosa
arahy.Tifrunner.gnm1.ann1.7Q19EE.1	CAAT-box	CAAT	1043	4	+	Nicotiana glutinosa
arahy.Tifrunner.gnm1.ann1.7Q19EE.1	CAAT-box	CAAT	1045	4	-	Nicotiana glutinosa
arahy.Tifrunner.gnm1.ann1.7Q19EE.1	CAAT-box	CCAAT	1057	5	+	Arabidopsis thaliana	common cis-acting element in promoter and enhancer regions
arahy.Tifrunner.gnm1.ann1.7Q19EE.1	CAAT-box	CAAT	1058	4	+	Nicotiana glutinosa
arahy.Tifrunner.gnm1.ann1.7Q19EE.1	CAAT-box	CCAAT	1060	5	-	Arabidopsis thaliana	common cis-acting element in promoter and enhancer regions
arahy.Tifrunner.gnm1.ann1.7Q19EE.1	CAAT-box	CAAT	1168	4	+	Nicotiana glutinosa
arahy.Tifrunner.gnm1.ann1.7Q19EE.1	CAAT-box	CAAT	1354	4	+	Nicotiana glutinosa
arahy.Tifrunner.gnm1.ann1.7Q19EE.1	CAAT-box	CAAT	1492	4	+	Nicotiana glutinosa
arahy.Tifrunner.gnm1.ann1.7Q19EE.1	GGA-motif	GGAGACGCTTTGT	51	12	+	Flaveria trinervia	part of a light responsive element
arahy.Tifrunner.gnm1.ann1.7Q19EE.1	TGA-box	TGACGTAA	968	8	-	Glycine max	part of an auxin-responsive element
arahy.Tifrunner.gnm1.ann1.7Q19EE.1	AT~TATA-box	TATATA	1003	6	-	Arabidopsis thaliana
arahy.Tifrunner.gnm1.ann1.7Q19EE.1	TCA	TCATCTTCAT	493	9	-	Pisum sativum
arahy.Tifrunner.gnm1.ann1.7Q19EE.1	TCA	TCATCTTCAT	1356	9	-	Pisum sativum
arahy.Tifrunner.gnm1.ann1.7Q19EE.1	G-box	CACGTG	839	6	-	Arabidopsis thaliana	cis-acting regulatory element involved in light responsiveness
arahy.Tifrunner.gnm1.ann1.7Q19EE.1	dOCT	CACGGATC	507	8	+	Zea mays
arahy.Tifrunner.gnm1.ann1.7Q19EE.1	Box III	atCATTTTCACt	177	11	-	Pisum sativum	protein binding site
arahy.Tifrunner.gnm1.ann1.7Q19EE.1	3-AF3 binding site	CACTATCTAAC	771	10	-	Pisum sativum	part of a conserved DNA module array (CMA3)
arahy.Tifrunner.gnm1.ann1.7Q19EE.1	Myc	TCTCTTA	427	7	-	Arabidopsis thaliana
arahy.Tifrunner.gnm1.ann1.7Q19EE.1	CGTCA-motif	CGTCA	930	5	+	Hordeum vulgare	cis-acting regulatory element involved in the MeJA-responsiveness
arahy.Tifrunner.gnm1.ann1.7Q19EE.1	CGTCA-motif	CGTCA	954	5	+	Hordeum vulgare	cis-acting regulatory element involved in the MeJA-responsiveness
arahy.Tifrunner.gnm1.ann1.7Q19EE.1	CGTCA-motif	CGTCA	971	5	+	Hordeum vulgare	cis-acting regulatory element involved in the MeJA-responsiveness
arahy.Tifrunner.gnm1.ann1.7Q19EE.1	AE-box	AGAAACAA	556	8	+	Arabidopsis thaliana	part of a module for light response
arahy.Tifrunner.gnm1.ann1.7Q19EE.1	MYC	CATTTG	519	6	+	Arabidopsis thaliana
arahy.Tifrunner.gnm1.ann1.7Q19EE.1	MYC	CAATTG	1043	6	-	Arabidopsis thaliana
arahy.Tifrunner.gnm1.ann1.7Q19EE.1	MYC	CAATTG	1058	6	-	Arabidopsis thaliana
arahy.Tifrunner.gnm1.ann1.7Q19EE.1	G-Box	CACGTG	839	6	-	Pisum sativum	cis-acting regulatory element involved in light responsiveness
arahy.Tifrunner.gnm1.ann1.7Q19EE.1		motif_sequence	51	4	-	organism short_function
arahy.Tifrunner.gnm1.ann1.7Q19EE.1		motif_sequence	132	4	+	organism short_function
arahy.Tifrunner.gnm1.ann1.7Q19EE.1		motif_sequence	614	4	-	organism short_function
arahy.Tifrunner.gnm1.ann1.7Q19EE.1		motif_sequence	940	4	-	organism short_function
arahy.Tifrunner.gnm1.ann1.7Q19EE.1		motif_sequence	979	4	+	organism short_function
arahy.Tifrunner.gnm1.ann1.7Q19EE.1		motif_sequence	1358	4	-	organism short_function
arahy.Tifrunner.gnm1.ann1.7Q19EE.1		motif_sequence	1370	4	-	organism short_function
arahy.Tifrunner.gnm1.ann1.7Q19EE.1		motif_sequence	1458	4	+	organism short_function
arahy.Tifrunner.gnm1.ann1.7Q19EE.1	Myb	TAACTG	1403	6	-	Arabidopsis thaliana
arahy.Tifrunner.gnm1.ann1.7Q19EE.1	as-1	TGACG	930	5	-	Arabidopsis thaliana
arahy.Tifrunner.gnm1.ann1.7Q19EE.1	as-1	TGACG	954	5	-	Arabidopsis thaliana
arahy.Tifrunner.gnm1.ann1.7Q19EE.1	as-1	TGACG	971	5	-	Arabidopsis thaliana
arahy.Tifrunner.gnm1.ann1.7Q19EE.1	Unnamed__4	CTCC	31	4	-	Petroselinum hortense
arahy.Tifrunner.gnm1.ann1.7Q19EE.1	Unnamed__4	CTCC	43	4	-	Petroselinum hortense
arahy.Tifrunner.gnm1.ann1.7Q19EE.1	Unnamed__4	CTCC	51	4	-	Petroselinum hortense
arahy.Tifrunner.gnm1.ann1.7Q19EE.1	Unnamed__4	CTCC	115	4	+	Petroselinum hortense
arahy.Tifrunner.gnm1.ann1.7Q19EE.1	Unnamed__4	CTCC	620	4	+	Petroselinum hortense
arahy.Tifrunner.gnm1.ann1.7Q19EE.1	Unnamed__4	CTCC	638	4	-	Petroselinum hortense
arahy.Tifrunner.gnm1.ann1.7Q19EE.1	Unnamed__4	CTCC	859	4	-	Petroselinum hortense
arahy.Tifrunner.gnm1.ann1.7Q19EE.1	Unnamed__4	CTCC	899	4	+	Petroselinum hortense
arahy.Tifrunner.gnm1.ann1.7Q19EE.1	Unnamed__4	CTCC	1075	4	+	Petroselinum hortense
arahy.Tifrunner.gnm1.ann1.7Q19EE.1	Unnamed__4	CTCC	1430	4	-	Petroselinum hortense
arahy.Tifrunner.gnm1.ann1.7Q19EE.1	P-box	CCTTTTG	258	7	+	Oryza sativa	gibberellin-responsive element
arahy.Tifrunner.gnm1.ann1.7Q19EE.1	I-box	atGATAAGGTC	1362	10	+	Helianthus annuus	part of a light responsive element
arahy.Tifrunner.gnm1.ann1.7Q19EE.1	TGACG-motif	TGACG	930	5	-	Hordeum vulgare	cis-acting regulatory element involved in the MeJA-responsiveness
arahy.Tifrunner.gnm1.ann1.7Q19EE.1	TGACG-motif	TGACG	954	5	-	Hordeum vulgare	cis-acting regulatory element involved in the MeJA-responsiveness
arahy.Tifrunner.gnm1.ann1.7Q19EE.1	TGACG-motif	TGACG	971	5	-	Hordeum vulgare	cis-acting regulatory element involved in the MeJA-responsiveness
arahy.Tifrunner.gnm1.ann1.7Q19EE.1	MYB	CAACAG	1114	6	+	Arabidopsis thaliana
arahy.Tifrunner.gnm1.ann1.7Q19EE.1	Myb-binding site	CAACAG	1114	6	+	Nicotiana tabacum
arahy.Tifrunner.gnm1.ann1.7Q19EE.1	TATA-box	TATAA	397	5	-	Arabidopsis thaliana	core promoter element around -30 of transcription start
arahy.Tifrunner.gnm1.ann1.7Q19EE.1	TATA-box	TATA	398	4	+	Arabidopsis thaliana	core promoter element around -30 of transcription start
arahy.Tifrunner.gnm1.ann1.7Q19EE.1	TATA-box	TATTTAAA	720	8	+	Arabidopsis thaliana	core promoter element around -30 of transcription start
arahy.Tifrunner.gnm1.ann1.7Q19EE.1	TATA-box	TATTTAAA	722	8	-	Arabidopsis thaliana	core promoter element around -30 of transcription start
arahy.Tifrunner.gnm1.ann1.7Q19EE.1	TATA-box	ATTATA	1001	6	+	Brassica napus	core promoter element around -30 of transcription start
arahy.Tifrunner.gnm1.ann1.7Q19EE.1	TATA-box	TATATAA	1002	7	-	Arabidopsis thaliana	core promoter element around -30 of transcription start
arahy.Tifrunner.gnm1.ann1.7Q19EE.1	TATA-box	TATATA	1003	6	-	Arabidopsis thaliana	core promoter element around -30 of transcription start
arahy.Tifrunner.gnm1.ann1.7Q19EE.1	TATA-box	ATATAT	1004	6	-	Brassica napus	core promoter element around -30 of transcription start
arahy.Tifrunner.gnm1.ann1.7Q19EE.1	TATA-box	TATA	1005	4	-	Arabidopsis thaliana	core promoter element around -30 of transcription start
arahy.Tifrunner.gnm1.ann1.7Q19EE.1	TATA-box	TATA	1262	4	-	Arabidopsis thaliana	core promoter element around -30 of transcription start
arahy.Tifrunner.gnm1.ann1.7Q19EE.1	TATA-box	TATA	1320	4	-	Arabidopsis thaliana	core promoter element around -30 of transcription start
arahy.Tifrunner.gnm1.ann1.7Q19EE.1	TATA-box	TATA	1342	4	-	Arabidopsis thaliana	core promoter element around -30 of transcription start
arahy.Tifrunner.gnm1.ann1.83R1N2.1	TCCC-motif	TCTCCCT	824	7	+	Spinacia oleracea	part of a light responsive element
arahy.Tifrunner.gnm1.ann1.83R1N2.1	TCT-motif	TCTTAC	465	6	-	Arabidopsis thaliana	part of a light responsive element
arahy.Tifrunner.gnm1.ann1.83R1N2.1	CAAT-box	CAAT	69	4	-	Nicotiana glutinosa
arahy.Tifrunner.gnm1.ann1.83R1N2.1	CAAT-box	CAAAT	107	5	-	Pisum sativum	common cis-acting element in promoter and enhancer regions
arahy.Tifrunner.gnm1.ann1.83R1N2.1	CAAT-box	CAAT	118	4	-	Nicotiana glutinosa
arahy.Tifrunner.gnm1.ann1.83R1N2.1	CAAT-box	CAAT	131	4	-	Nicotiana glutinosa
arahy.Tifrunner.gnm1.ann1.83R1N2.1	CAAT-box	CAAT	166	4	+	Nicotiana glutinosa
arahy.Tifrunner.gnm1.ann1.83R1N2.1	CAAT-box	CAAT	175	4	+	Nicotiana glutinosa
arahy.Tifrunner.gnm1.ann1.83R1N2.1	CAAT-box	CCAAT	186	5	-	Arabidopsis thaliana	common cis-acting element in promoter and enhancer regions
arahy.Tifrunner.gnm1.ann1.83R1N2.1	CAAT-box	CAAT	235	4	+	Nicotiana glutinosa
arahy.Tifrunner.gnm1.ann1.83R1N2.1	CAAT-box	CAAT	256	4	-	Nicotiana glutinosa
arahy.Tifrunner.gnm1.ann1.83R1N2.1	CAAT-box	CAAT	317	4	-	Nicotiana glutinosa
arahy.Tifrunner.gnm1.ann1.83R1N2.1	CAAT-box	CCAAT	322	5	+	Arabidopsis thaliana	common cis-acting element in promoter and enhancer regions
arahy.Tifrunner.gnm1.ann1.83R1N2.1	CAAT-box	CAAT	323	4	+	Nicotiana glutinosa
arahy.Tifrunner.gnm1.ann1.83R1N2.1	CAAT-box	CAAT	427	4	+	Nicotiana glutinosa
arahy.Tifrunner.gnm1.ann1.83R1N2.1	CAAT-box	CAAAT	486	5	+	Pisum sativum	common cis-acting element in promoter and enhancer regions
arahy.Tifrunner.gnm1.ann1.83R1N2.1	CAAT-box	CAAT	499	4	-	Nicotiana glutinosa
arahy.Tifrunner.gnm1.ann1.83R1N2.1	CAAT-box	CAAT	544	4	-	Nicotiana glutinosa
arahy.Tifrunner.gnm1.ann1.83R1N2.1	CAAT-box	CAAAT	592	5	+	Pisum sativum	common cis-acting element in promoter and enhancer regions
arahy.Tifrunner.gnm1.ann1.83R1N2.1	CAAT-box	CCAAT	595	5	-	Arabidopsis thaliana	common cis-acting element in promoter and enhancer regions
arahy.Tifrunner.gnm1.ann1.83R1N2.1	CAAT-box	CAAT	612	4	-	Nicotiana glutinosa
arahy.Tifrunner.gnm1.ann1.83R1N2.1	CAAT-box	CAAT	644	4	-	Nicotiana glutinosa
arahy.Tifrunner.gnm1.ann1.83R1N2.1	CAAT-box	CAAT	728	4	+	Nicotiana glutinosa
arahy.Tifrunner.gnm1.ann1.83R1N2.1	CAAT-box	CAAT	782	4	-	Nicotiana glutinosa
arahy.Tifrunner.gnm1.ann1.83R1N2.1	CAAT-box	CAAAT	814	5	+	Pisum sativum	common cis-acting element in promoter and enhancer regions
arahy.Tifrunner.gnm1.ann1.83R1N2.1	CAAT-box	CCAAT	1016	5	+	Arabidopsis thaliana	common cis-acting element in promoter and enhancer regions
arahy.Tifrunner.gnm1.ann1.83R1N2.1	CAAT-box	CAAT	1017	4	+	Nicotiana glutinosa
arahy.Tifrunner.gnm1.ann1.83R1N2.1	CAAT-box	CAAT	1069	4	+	Nicotiana glutinosa
arahy.Tifrunner.gnm1.ann1.83R1N2.1	CAAT-box	CAAT	1081	4	+	Nicotiana glutinosa
arahy.Tifrunner.gnm1.ann1.83R1N2.1	CAAT-box	CAAT	1104	4	+	Nicotiana glutinosa
arahy.Tifrunner.gnm1.ann1.83R1N2.1	CAAT-box	CAAT	1132	4	-	Nicotiana glutinosa
arahy.Tifrunner.gnm1.ann1.83R1N2.1	CAAT-box	CAAT	1147	4	-	Nicotiana glutinosa
arahy.Tifrunner.gnm1.ann1.83R1N2.1	CAAT-box	CAAAT	1173	5	-	Pisum sativum	common cis-acting element in promoter and enhancer regions
arahy.Tifrunner.gnm1.ann1.83R1N2.1	CAAT-box	CAAAT	1236	5	+	Pisum sativum	common cis-acting element in promoter and enhancer regions
arahy.Tifrunner.gnm1.ann1.83R1N2.1	CAAT-box	CAAT	1262	4	+	Nicotiana glutinosa
arahy.Tifrunner.gnm1.ann1.83R1N2.1	CAAT-box	CCAAT	1268	5	+	Arabidopsis thaliana	common cis-acting element in promoter and enhancer regions
arahy.Tifrunner.gnm1.ann1.83R1N2.1	CAAT-box	CAAT	1269	4	+	Nicotiana glutinosa
arahy.Tifrunner.gnm1.ann1.83R1N2.1	CAAT-box	CAAAT	1467	5	+	Pisum sativum	common cis-acting element in promoter and enhancer regions
arahy.Tifrunner.gnm1.ann1.83R1N2.1	CAAT-box	CAAAT	1482	5	-	Pisum sativum	common cis-acting element in promoter and enhancer regions
arahy.Tifrunner.gnm1.ann1.83R1N2.1	ABRE	ACGTG	422	5	+	Arabidopsis thaliana	cis-acting element involved in the abscisic acid responsiveness
arahy.Tifrunner.gnm1.ann1.83R1N2.1	ARE	AAACCA	985	6	-	Zea mays	cis-acting regulatory element essential for the anaerobic induction
arahy.Tifrunner.gnm1.ann1.83R1N2.1	W 伯夏	TTGACC	554	6	+	Arabidopsis thaliana
arahy.Tifrunner.gnm1.ann1.83R1N2.1	GARE-motif	TCTGTTG	1046	7	-	Brassica oleracea	gibberellin-responsive element
arahy.Tifrunner.gnm1.ann1.83R1N2.1	TCA	TCATCTTCAT	354	9	-	Pisum sativum
arahy.Tifrunner.gnm1.ann1.83R1N2.1	TCA	TCATCTTCAT	833	9	-	Pisum sativum
arahy.Tifrunner.gnm1.ann1.83R1N2.1	G-box	CACGTC	421	6	-	Zea mays	cis-acting regulatory element involved in light responsiveness
arahy.Tifrunner.gnm1.ann1.83R1N2.1	WUN-motif	AAATTACTA	448	9	+	Nicotiana glutinosa
arahy.Tifrunner.gnm1.ann1.83R1N2.1	GC-motif	CCCCCG	1141	6	+	Zea mays	enhancer-like element involved in anoxic specific inducibility
arahy.Tifrunner.gnm1.ann1.83R1N2.1	WRE3	CCACCT	750	6	+	Pisum sativum
arahy.Tifrunner.gnm1.ann1.83R1N2.1	WRE3	CCACCT	1165	6	+	Pisum sativum
arahy.Tifrunner.gnm1.ann1.83R1N2.1	WRE3	CCACCT	1192	6	+	Pisum sativum
arahy.Tifrunner.gnm1.ann1.83R1N2.1	GT1-motif	GGTTAA	1057	6	-	Arabidopsis thaliana	light responsive element
arahy.Tifrunner.gnm1.ann1.83R1N2.1	MYC	CATTTG	1172	6	+	Arabidopsis thaliana
arahy.Tifrunner.gnm1.ann1.83R1N2.1	GATA-motif	GATAGGG	948	7	-	Pisum sativum	part of a light responsive element
arahy.Tifrunner.gnm1.ann1.83R1N2.1		motif_sequence	208	4	+	organism short_function
arahy.Tifrunner.gnm1.ann1.83R1N2.1		motif_sequence	356	4	-	organism short_function
arahy.Tifrunner.gnm1.ann1.83R1N2.1		motif_sequence	437	4	-	organism short_function
arahy.Tifrunner.gnm1.ann1.83R1N2.1		motif_sequence	511	4	-	organism short_function
arahy.Tifrunner.gnm1.ann1.83R1N2.1		motif_sequence	540	4	-	organism short_function
arahy.Tifrunner.gnm1.ann1.83R1N2.1		motif_sequence	567	4	-	organism short_function
arahy.Tifrunner.gnm1.ann1.83R1N2.1		motif_sequence	790	4	+	organism short_function
arahy.Tifrunner.gnm1.ann1.83R1N2.1		motif_sequence	823	4	+	organism short_function
arahy.Tifrunner.gnm1.ann1.83R1N2.1		motif_sequence	835	4	-	organism short_function
arahy.Tifrunner.gnm1.ann1.83R1N2.1		motif_sequence	929	4	-	organism short_function
arahy.Tifrunner.gnm1.ann1.83R1N2.1		motif_sequence	1182	4	+	organism short_function
arahy.Tifrunner.gnm1.ann1.83R1N2.1		motif_sequence	1271	4	+	organism short_function
arahy.Tifrunner.gnm1.ann1.83R1N2.1	CGTCA-motif	CGTCA	420	5	-	Hordeum vulgare	cis-acting regulatory element involved in the MeJA-responsiveness
arahy.Tifrunner.gnm1.ann1.83R1N2.1	STRE	AGGGG	618	5	+	Arabidopsis thaliana
arahy.Tifrunner.gnm1.ann1.83R1N2.1	ERE	ATTTCATA	776	8	-	Nicotiana glutinos
arahy.Tifrunner.gnm1.ann1.83R1N2.1	Myb-binding site	CAACAG	995	6	-	Nicotiana tabacum
arahy.Tifrunner.gnm1.ann1.83R1N2.1	Myb-binding site	CAACAG	1046	6	+	Nicotiana tabacum
arahy.Tifrunner.gnm1.ann1.83R1N2.1	Myb-binding site	CAACAG	1407	6	-	Nicotiana tabacum
arahy.Tifrunner.gnm1.ann1.83R1N2.1	TGACG-motif	TGACG	420	5	+	Hordeum vulgare	cis-acting regulatory element involved in the MeJA-responsiveness
arahy.Tifrunner.gnm1.ann1.83R1N2.1	MYB	CAACCA	494	6	+	Arabidopsis thaliana
arahy.Tifrunner.gnm1.ann1.83R1N2.1	MYB	CAACAG	995	6	-	Arabidopsis thaliana
arahy.Tifrunner.gnm1.ann1.83R1N2.1	MYB	CAACAG	1046	6	+	Arabidopsis thaliana
arahy.Tifrunner.gnm1.ann1.83R1N2.1	MYB	CAACCA	1232	6	+	Arabidopsis thaliana
arahy.Tifrunner.gnm1.ann1.83R1N2.1	MYB	CAACAG	1407	6	-	Arabidopsis thaliana
arahy.Tifrunner.gnm1.ann1.83R1N2.1	TATA-box	TATAAAT	18	7	-	Brassica juncea	core promoter element around -30 of transcription start
arahy.Tifrunner.gnm1.ann1.83R1N2.1	TATA-box	TATAAA	19	6	-	Helianthus annuus	core promoter element around -30 of transcription start
arahy.Tifrunner.gnm1.ann1.83R1N2.1	TATA-box	TATAA	20	5	-	Arabidopsis thaliana	core promoter element around -30 of transcription start
arahy.Tifrunner.gnm1.ann1.83R1N2.1	TATA-box	TATA	21	4	+	Arabidopsis thaliana	core promoter element around -30 of transcription start
arahy.Tifrunner.gnm1.ann1.83R1N2.1	TATA-box	ATATAT	248	6	+	Brassica napus	core promoter element around -30 of transcription start
arahy.Tifrunner.gnm1.ann1.83R1N2.1	TATA-box	TATA	249	4	+	Arabidopsis thaliana	core promoter element around -30 of transcription start
arahy.Tifrunner.gnm1.ann1.83R1N2.1	TATA-box	ccTATAAAaa	635	9	+	Arabidopsis thaliana	core promoter element around -30 of transcription start
arahy.Tifrunner.gnm1.ann1.83R1N2.1	TATA-box	TATAAA	695	6	-	Helianthus annuus	core promoter element around -30 of transcription start
arahy.Tifrunner.gnm1.ann1.83R1N2.1	TATA-box	TATAA	696	5	-	Arabidopsis thaliana	core promoter element around -30 of transcription start
arahy.Tifrunner.gnm1.ann1.83R1N2.1	TATA-box	TATA	697	4	+	Arabidopsis thaliana	core promoter element around -30 of transcription start
arahy.Tifrunner.gnm1.ann1.83R1N2.1	TATA-box	TATAAGAA	716	8	-	Zea mays	core promoter element around -30 of transcription start
arahy.Tifrunner.gnm1.ann1.83R1N2.1	TATA-box	TATAA	719	5	-	Arabidopsis thaliana	core promoter element around -30 of transcription start
arahy.Tifrunner.gnm1.ann1.83R1N2.1	TATA-box	TATA	720	4	+	Arabidopsis thaliana	core promoter element around -30 of transcription start
arahy.Tifrunner.gnm1.ann1.83R1N2.1	TATA-box	TATACA	737	6	-	Helianthus annuus	core promoter element around -30 of transcription start
arahy.Tifrunner.gnm1.ann1.83R1N2.1	TATA-box	TATA	739	4	+	Arabidopsis thaliana	core promoter element around -30 of transcription start
arahy.Tifrunner.gnm1.ann1.83R1N2.1	TATA-box	TATA	755	4	-	Arabidopsis thaliana	core promoter element around -30 of transcription start
arahy.Tifrunner.gnm1.ann1.83R1N2.1	TATA-box	ATTATA	817	6	+	Brassica napus	core promoter element around -30 of transcription start
arahy.Tifrunner.gnm1.ann1.83R1N2.1	TATA-box	TATAA	818	5	-	Arabidopsis thaliana	core promoter element around -30 of transcription start
arahy.Tifrunner.gnm1.ann1.83R1N2.1	TATA-box	TATA	819	4	-	Arabidopsis thaliana	core promoter element around -30 of transcription start
arahy.Tifrunner.gnm1.ann1.83R1N2.1	TATA-box	TATA	980	4	-	Arabidopsis thaliana	core promoter element around -30 of transcription start
arahy.Tifrunner.gnm1.ann1.83R1N2.1	TATA-box	TATA	1155	4	-	Arabidopsis thaliana	core promoter element around -30 of transcription start
arahy.Tifrunner.gnm1.ann1.83R1N2.1	TATA-box	TATAAA	1369	6	-	Helianthus annuus	core promoter element around -30 of transcription start
arahy.Tifrunner.gnm1.ann1.83R1N2.1	TATA-box	TATAA	1370	5	-	Arabidopsis thaliana	core promoter element around -30 of transcription start
arahy.Tifrunner.gnm1.ann1.83R1N2.1	TATA-box	TATA	1371	4	-	Arabidopsis thaliana	core promoter element around -30 of transcription start
arahy.Tifrunner.gnm1.ann1.83R1N2.1	Unnamed__4	CTCC	281	4	-	Petroselinum hortense
arahy.Tifrunner.gnm1.ann1.83R1N2.1	Unnamed__4	CTCC	304	4	+	Petroselinum hortense
arahy.Tifrunner.gnm1.ann1.83R1N2.1	Unnamed__4	CTCC	361	4	-	Petroselinum hortense
arahy.Tifrunner.gnm1.ann1.83R1N2.1	Unnamed__4	CTCC	511	4	-	Petroselinum hortense
arahy.Tifrunner.gnm1.ann1.83R1N2.1	Unnamed__4	CTCC	825	4	+	Petroselinum hortense
arahy.Tifrunner.gnm1.ann1.83R1N2.1	Unnamed__4	CTCC	1053	4	+	Petroselinum hortense
arahy.Tifrunner.gnm1.ann1.83R1N2.1	Unnamed__4	CTCC	1076	4	+	Petroselinum hortense
arahy.Tifrunner.gnm1.ann1.83R1N2.1	Unnamed__4	CTCC	1089	4	+	Petroselinum hortense
arahy.Tifrunner.gnm1.ann1.83R1N2.1	Unnamed__4	CTCC	1151	4	+	Petroselinum hortense
arahy.Tifrunner.gnm1.ann1.83R1N2.1	Unnamed__4	CTCC	1163	4	+	Petroselinum hortense
arahy.Tifrunner.gnm1.ann1.83R1N2.1	Unnamed__4	CTCC	1187	4	+	Petroselinum hortense
arahy.Tifrunner.gnm1.ann1.83R1N2.1	Unnamed__4	CTCC	1202	4	+	Petroselinum hortense
arahy.Tifrunner.gnm1.ann1.83R1N2.1	Unnamed__4	CTCC	1376	4	+	Petroselinum hortense
arahy.Tifrunner.gnm1.ann1.83R1N2.1	as-1	TGACG	420	5	+	Arabidopsis thaliana
arahy.Tifrunner.gnm1.ann1.83R1N2.1	I-box	TGATAATGT	731	9	+	Solanum tuberosum	part of a light responsive element
arahy.Tifrunner.gnm1.ann1.8AAC5A.1	CAAT-box	CCAAT	50	5	-	Arabidopsis thaliana	common cis-acting element in promoter and enhancer regions
arahy.Tifrunner.gnm1.ann1.8AAC5A.1	CAAT-box	CAAT	198	4	+	Nicotiana glutinosa
arahy.Tifrunner.gnm1.ann1.8AAC5A.1	CAAT-box	CAAAT	319	5	+	Pisum sativum	common cis-acting element in promoter and enhancer regions
arahy.Tifrunner.gnm1.ann1.8AAC5A.1	CAAT-box	CAAAT	388	5	-	Pisum sativum	common cis-acting element in promoter and enhancer regions
arahy.Tifrunner.gnm1.ann1.8AAC5A.1	CAAT-box	CAAT	396	4	-	Nicotiana glutinosa
arahy.Tifrunner.gnm1.ann1.8AAC5A.1	CAAT-box	CAAT	580	4	+	Nicotiana glutinosa
arahy.Tifrunner.gnm1.ann1.8AAC5A.1	CAAT-box	CAAT	745	4	+	Nicotiana glutinosa
arahy.Tifrunner.gnm1.ann1.8AAC5A.1	CAAT-box	CAAT	775	4	+	Nicotiana glutinosa
arahy.Tifrunner.gnm1.ann1.8AAC5A.1	CAAT-box	CAAT	782	4	+	Nicotiana glutinosa
arahy.Tifrunner.gnm1.ann1.8AAC5A.1	CAAT-box	CAAT	954	4	-	Nicotiana glutinosa
arahy.Tifrunner.gnm1.ann1.8AAC5A.1	CAAT-box	CAAT	999	4	+	Nicotiana glutinosa
arahy.Tifrunner.gnm1.ann1.8AAC5A.1	CAAT-box	CAAT	1231	4	-	Nicotiana glutinosa
arahy.Tifrunner.gnm1.ann1.8AAC5A.1	CAAT-box	CCAAT	1250	5	-	Arabidopsis thaliana	common cis-acting element in promoter and enhancer regions
arahy.Tifrunner.gnm1.ann1.8AAC5A.1	CAAT-box	CAAT	1420	4	-	Nicotiana glutinosa
arahy.Tifrunner.gnm1.ann1.8AAC5A.1	CAAT-box	CAAAT	1426	5	-	Pisum sativum	common cis-acting element in promoter and enhancer regions
arahy.Tifrunner.gnm1.ann1.8AAC5A.1	Unnamed__1	GAATTTAATTAA	1310	11	-	Glycine max	60K protein binding site
arahy.Tifrunner.gnm1.ann1.8AAC5A.1	Box 4	ATTAAT	500	6	+	Petroselinum crispum	part of a conserved DNA module involved in light responsiveness
arahy.Tifrunner.gnm1.ann1.8AAC5A.1	Unnamed__2	AACCTAACCT	39	9	-	Petroselinum hortense
arahy.Tifrunner.gnm1.ann1.8AAC5A.1		motif_sequence	92	4	-	organism short_function
arahy.Tifrunner.gnm1.ann1.8AAC5A.1		motif_sequence	103	4	-	organism short_function
arahy.Tifrunner.gnm1.ann1.8AAC5A.1		motif_sequence	267	4	+	organism short_function
arahy.Tifrunner.gnm1.ann1.8AAC5A.1		motif_sequence	615	4	+	organism short_function
arahy.Tifrunner.gnm1.ann1.8AAC5A.1		motif_sequence	627	4	+	organism short_function
arahy.Tifrunner.gnm1.ann1.8AAC5A.1		motif_sequence	1264	4	-	organism short_function
arahy.Tifrunner.gnm1.ann1.8AAC5A.1		motif_sequence	1359	4	+	organism short_function
arahy.Tifrunner.gnm1.ann1.8AAC5A.1		motif_sequence	1434	4	+	organism short_function
arahy.Tifrunner.gnm1.ann1.8AAC5A.1	AAGAA-motif	GAAAGAA	344	7	-	Avena sativa
arahy.Tifrunner.gnm1.ann1.8AAC5A.1	AAGAA-motif	gGTAAAGAAA	347	9	-	Avena sativa
arahy.Tifrunner.gnm1.ann1.8AAC5A.1	AAGAA-motif	GAAAGAA	1239	7	-	Avena sativa
arahy.Tifrunner.gnm1.ann1.8AAC5A.1	AAGAA-motif	GAAAGAA	1453	7	-	Avena sativa
arahy.Tifrunner.gnm1.ann1.8AAC5A.1	chs-CMA1a	TTACTTAA	528	8	+	Daucus carota	part of a light responsive element
arahy.Tifrunner.gnm1.ann1.8AAC5A.1	AT-rich element	ATAGAAATCAA	1298	10	-	Glycine max	binding site of AT-rich DNA binding protein (ATBP-1)
arahy.Tifrunner.gnm1.ann1.8AAC5A.1	CGTCA-motif	CGTCA	996	5	+	Hordeum vulgare	cis-acting regulatory element involved in the MeJA-responsiveness
arahy.Tifrunner.gnm1.ann1.8AAC5A.1	TATA	TATAAAAT	737	8	+	Arabidopsis thaliana
arahy.Tifrunner.gnm1.ann1.8AAC5A.1	TATA-box	TATAAAA	24	7	-	Pisum sativum	core promoter element around -30 of transcription start
arahy.Tifrunner.gnm1.ann1.8AAC5A.1	TATA-box	TATAAA	25	6	-	Helianthus annuus	core promoter element around -30 of transcription start
arahy.Tifrunner.gnm1.ann1.8AAC5A.1	TATA-box	TATAA	26	5	-	Arabidopsis thaliana	core promoter element around -30 of transcription start
arahy.Tifrunner.gnm1.ann1.8AAC5A.1	TATA-box	TATA	27	4	+	Arabidopsis thaliana	core promoter element around -30 of transcription start
arahy.Tifrunner.gnm1.ann1.8AAC5A.1	TATA-box	TATA	179	4	+	Arabidopsis thaliana	core promoter element around -30 of transcription start
arahy.Tifrunner.gnm1.ann1.8AAC5A.1	TATA-box	TATA	236	4	+	Arabidopsis thaliana	core promoter element around -30 of transcription start
arahy.Tifrunner.gnm1.ann1.8AAC5A.1	TATA-box	ATATAT	322	6	+	Brassica napus	core promoter element around -30 of transcription start
arahy.Tifrunner.gnm1.ann1.8AAC5A.1	TATA-box	TATATA	323	6	+	Arabidopsis thaliana	core promoter element around -30 of transcription start
arahy.Tifrunner.gnm1.ann1.8AAC5A.1	TATA-box	ATATAA	324	6	+	Brassica oleracea	core promoter element around -30 of transcription start
arahy.Tifrunner.gnm1.ann1.8AAC5A.1	TATA-box	TATA	325	4	+	Arabidopsis thaliana	core promoter element around -30 of transcription start
arahy.Tifrunner.gnm1.ann1.8AAC5A.1	TATA-box	TATA	351	4	+	Arabidopsis thaliana	core promoter element around -30 of transcription start
arahy.Tifrunner.gnm1.ann1.8AAC5A.1	TATA-box	ATTATA	404	6	+	Brassica napus	core promoter element around -30 of transcription start
arahy.Tifrunner.gnm1.ann1.8AAC5A.1	TATA-box	TATAA	405	5	-	Arabidopsis thaliana	core promoter element around -30 of transcription start
arahy.Tifrunner.gnm1.ann1.8AAC5A.1	TATA-box	TATA	406	4	+	Arabidopsis thaliana	core promoter element around -30 of transcription start
arahy.Tifrunner.gnm1.ann1.8AAC5A.1	TATA-box	TACAAAA	408	7	+	Oryza sativa	core promoter element around -30 of transcription start
arahy.Tifrunner.gnm1.ann1.8AAC5A.1	TATA-box	ATATAT	535	6	+	Brassica napus	core promoter element around -30 of transcription start
arahy.Tifrunner.gnm1.ann1.8AAC5A.1	TATA-box	TATA	536	4	+	Arabidopsis thaliana	core promoter element around -30 of transcription start
arahy.Tifrunner.gnm1.ann1.8AAC5A.1	TATA-box	ATTATA	658	6	+	Brassica napus	core promoter element around -30 of transcription start
arahy.Tifrunner.gnm1.ann1.8AAC5A.1	TATA-box	TATAA	659	5	-	Arabidopsis thaliana	core promoter element around -30 of transcription start
arahy.Tifrunner.gnm1.ann1.8AAC5A.1	TATA-box	TATA	660	4	+	Arabidopsis thaliana	core promoter element around -30 of transcription start
arahy.Tifrunner.gnm1.ann1.8AAC5A.1	TATA-box	ATTATA	664	6	+	Brassica napus	core promoter element around -30 of transcription start
arahy.Tifrunner.gnm1.ann1.8AAC5A.1	TATA-box	TATAA	665	5	-	Arabidopsis thaliana	core promoter element around -30 of transcription start
arahy.Tifrunner.gnm1.ann1.8AAC5A.1	TATA-box	TATA	666	4	+	Arabidopsis thaliana	core promoter element around -30 of transcription start
arahy.Tifrunner.gnm1.ann1.8AAC5A.1	TATA-box	ATTATA	669	6	+	Brassica napus	core promoter element around -30 of transcription start
arahy.Tifrunner.gnm1.ann1.8AAC5A.1	TATA-box	TATAA	670	5	-	Arabidopsis thaliana	core promoter element around -30 of transcription start
arahy.Tifrunner.gnm1.ann1.8AAC5A.1	TATA-box	TATA	671	4	+	Arabidopsis thaliana	core promoter element around -30 of transcription start
arahy.Tifrunner.gnm1.ann1.8AAC5A.1	TATA-box	ATTATA	700	6	+	Brassica napus	core promoter element around -30 of transcription start
arahy.Tifrunner.gnm1.ann1.8AAC5A.1	TATA-box	TATAA	701	5	-	Arabidopsis thaliana	core promoter element around -30 of transcription start
arahy.Tifrunner.gnm1.ann1.8AAC5A.1	TATA-box	TATA	702	4	+	Arabidopsis thaliana	core promoter element around -30 of transcription start
arahy.Tifrunner.gnm1.ann1.8AAC5A.1	TATA-box	ATTATA	733	6	+	Brassica napus	core promoter element around -30 of transcription start
arahy.Tifrunner.gnm1.ann1.8AAC5A.1	TATA-box	TATATAA	734	7	-	Arabidopsis thaliana	core promoter element around -30 of transcription start
arahy.Tifrunner.gnm1.ann1.8AAC5A.1	TATA-box	TATATA	735	6	+	Arabidopsis thaliana	core promoter element around -30 of transcription start
arahy.Tifrunner.gnm1.ann1.8AAC5A.1	TATA-box	ATATAA	736	6	+	Brassica oleracea	core promoter element around -30 of transcription start
arahy.Tifrunner.gnm1.ann1.8AAC5A.1	TATA-box	TATA	737	4	+	Arabidopsis thaliana	core promoter element around -30 of transcription start
arahy.Tifrunner.gnm1.ann1.8AAC5A.1	TATA-box	ATATAA	791	6	+	Brassica oleracea	core promoter element around -30 of transcription start
arahy.Tifrunner.gnm1.ann1.8AAC5A.1	TATA-box	TATA	792	4	-	Arabidopsis thaliana	core promoter element around -30 of transcription start
arahy.Tifrunner.gnm1.ann1.8AAC5A.1	TATA-box	ATTATA	1190	6	+	Brassica napus	core promoter element around -30 of transcription start
arahy.Tifrunner.gnm1.ann1.8AAC5A.1	TATA-box	TATAA	1191	5	-	Arabidopsis thaliana	core promoter element around -30 of transcription start
arahy.Tifrunner.gnm1.ann1.8AAC5A.1	TATA-box	TATA	1192	4	-	Arabidopsis thaliana	core promoter element around -30 of transcription start
arahy.Tifrunner.gnm1.ann1.8AAC5A.1	TATA-box	ATTATA	1272	6	+	Brassica napus	core promoter element around -30 of transcription start
arahy.Tifrunner.gnm1.ann1.8AAC5A.1	TATA-box	TATATAA	1273	7	-	Arabidopsis thaliana	core promoter element around -30 of transcription start
arahy.Tifrunner.gnm1.ann1.8AAC5A.1	TATA-box	TATATA	1274	6	-	Arabidopsis thaliana	core promoter element around -30 of transcription start
arahy.Tifrunner.gnm1.ann1.8AAC5A.1	TATA-box	ATATAA	1275	6	+	Brassica oleracea	core promoter element around -30 of transcription start
arahy.Tifrunner.gnm1.ann1.8AAC5A.1	TATA-box	TATA	1276	4	-	Arabidopsis thaliana	core promoter element around -30 of transcription start
arahy.Tifrunner.gnm1.ann1.8AAC5A.1	GC-motif	CCCCCG	1331	6	+	Zea mays	enhancer-like element involved in anoxic specific inducibility
arahy.Tifrunner.gnm1.ann1.8AAC5A.1	MRE	AACCTAA	37	7	-	Petroselinum crispum	MYB binding site involved in light responsiveness
arahy.Tifrunner.gnm1.ann1.8AAC5A.1	ATCT-motif	AATCTAATCC	414	9	+	Pisum sativum	part of a conserved DNA module involved in light responsiveness
arahy.Tifrunner.gnm1.ann1.8AAC5A.1	MYB	CAACCA	1172	6	-	Arabidopsis thaliana
arahy.Tifrunner.gnm1.ann1.8AAC5A.1	TGACG-motif	TGACG	996	5	-	Hordeum vulgare	cis-acting regulatory element involved in the MeJA-responsiveness
arahy.Tifrunner.gnm1.ann1.8AAC5A.1	O2-site	GATGACATGG	1072	9	-	Zea mays	cis-acting regulatory element involved in zein metabolism regulation
arahy.Tifrunner.gnm1.ann1.8AAC5A.1	Unnamed__4	CTCC	1329	4	+	Petroselinum hortense
arahy.Tifrunner.gnm1.ann1.8AAC5A.1	P-box	CCTTTTG	306	7	+	Oryza sativa	gibberellin-responsive element
arahy.Tifrunner.gnm1.ann1.8AAC5A.1	as-1	TGACG	996	5	-	Arabidopsis thaliana
arahy.Tifrunner.gnm1.ann1.8AAC5A.1	AT~TATA-box	TATATA	323	6	+	Arabidopsis thaliana
arahy.Tifrunner.gnm1.ann1.8AAC5A.1	AT~TATA-box	TATATA	735	6	+	Arabidopsis thaliana
arahy.Tifrunner.gnm1.ann1.8AAC5A.1	AT~TATA-box	TATATA	1274	6	-	Arabidopsis thaliana
arahy.Tifrunner.gnm1.ann1.93VR75.1	ABRE	ACGTG	540	5	+	Arabidopsis thaliana	cis-acting element involved in the abscisic acid responsiveness
arahy.Tifrunner.gnm1.ann1.93VR75.1	ABRE	ACGTG	1281	5	+	Arabidopsis thaliana	cis-acting element involved in the abscisic acid responsiveness
arahy.Tifrunner.gnm1.ann1.93VR75.1	ARE	AAACCA	383	6	-	Zea mays	cis-acting regulatory element essential for the anaerobic induction
arahy.Tifrunner.gnm1.ann1.93VR75.1	ARE	AAACCA	820	6	-	Zea mays	cis-acting regulatory element essential for the anaerobic induction
arahy.Tifrunner.gnm1.ann1.93VR75.1	AT-rich element	ATAGAAATCAA	1129	10	-	Glycine max	binding site of AT-rich DNA binding protein (ATBP-1)
arahy.Tifrunner.gnm1.ann1.93VR75.1	CARE	CAACTCAC	1055	8	-	Oryza sativa
arahy.Tifrunner.gnm1.ann1.93VR75.1	Box 4	ATTAAT	75	6	+	Petroselinum crispum	part of a conserved DNA module involved in light responsiveness
arahy.Tifrunner.gnm1.ann1.93VR75.1	Box 4	ATTAAT	752	6	-	Petroselinum crispum	part of a conserved DNA module involved in light responsiveness
arahy.Tifrunner.gnm1.ann1.93VR75.1	CAAT-box	CAAT	57	4	+	Nicotiana glutinosa
arahy.Tifrunner.gnm1.ann1.93VR75.1	CAAT-box	CAAT	79	4	-	Nicotiana glutinosa
arahy.Tifrunner.gnm1.ann1.93VR75.1	CAAT-box	CAAAT	89	5	-	Pisum sativum	common cis-acting element in promoter and enhancer regions
arahy.Tifrunner.gnm1.ann1.93VR75.1	CAAT-box	CCAAT	128	5	+	Arabidopsis thaliana	common cis-acting element in promoter and enhancer regions
arahy.Tifrunner.gnm1.ann1.93VR75.1	CAAT-box	CAAT	129	4	+	Nicotiana glutinosa
arahy.Tifrunner.gnm1.ann1.93VR75.1	CAAT-box	CCAAT	139	5	+	Arabidopsis thaliana	common cis-acting element in promoter and enhancer regions
arahy.Tifrunner.gnm1.ann1.93VR75.1	CAAT-box	CAAT	140	4	+	Nicotiana glutinosa
arahy.Tifrunner.gnm1.ann1.93VR75.1	CAAT-box	CAAT	162	4	+	Nicotiana glutinosa
arahy.Tifrunner.gnm1.ann1.93VR75.1	CAAT-box	CAAAT	200	5	+	Pisum sativum	common cis-acting element in promoter and enhancer regions
arahy.Tifrunner.gnm1.ann1.93VR75.1	CAAT-box	CAAT	276	4	+	Nicotiana glutinosa
arahy.Tifrunner.gnm1.ann1.93VR75.1	CAAT-box	CAAT	301	4	-	Nicotiana glutinosa
arahy.Tifrunner.gnm1.ann1.93VR75.1	CAAT-box	CAAT	322	4	+	Nicotiana glutinosa
arahy.Tifrunner.gnm1.ann1.93VR75.1	CAAT-box	CAAAT	324	5	-	Pisum sativum	common cis-acting element in promoter and enhancer regions
arahy.Tifrunner.gnm1.ann1.93VR75.1	CAAT-box	CAAAT	380	5	-	Pisum sativum	common cis-acting element in promoter and enhancer regions
arahy.Tifrunner.gnm1.ann1.93VR75.1	CAAT-box	CAAT	399	4	-	Nicotiana glutinosa
arahy.Tifrunner.gnm1.ann1.93VR75.1	CAAT-box	CAAT	553	4	+	Nicotiana glutinosa
arahy.Tifrunner.gnm1.ann1.93VR75.1	CAAT-box	CAAT	585	4	-	Nicotiana glutinosa
arahy.Tifrunner.gnm1.ann1.93VR75.1	CAAT-box	CCAAT	595	5	+	Arabidopsis thaliana	common cis-acting element in promoter and enhancer regions
arahy.Tifrunner.gnm1.ann1.93VR75.1	CAAT-box	CAAT	596	4	+	Nicotiana glutinosa
arahy.Tifrunner.gnm1.ann1.93VR75.1	CAAT-box	CCAAT	788	5	-	Arabidopsis thaliana	common cis-acting element in promoter and enhancer regions
arahy.Tifrunner.gnm1.ann1.93VR75.1	CAAT-box	CAAAT	834	5	-	Pisum sativum	common cis-acting element in promoter and enhancer regions
arahy.Tifrunner.gnm1.ann1.93VR75.1	CAAT-box	CAAT	878	4	-	Nicotiana glutinosa
arahy.Tifrunner.gnm1.ann1.93VR75.1	CAAT-box	CAAT	931	4	+	Nicotiana glutinosa
arahy.Tifrunner.gnm1.ann1.93VR75.1	CAAT-box	CAAAT	933	5	-	Pisum sativum	common cis-acting element in promoter and enhancer regions
arahy.Tifrunner.gnm1.ann1.93VR75.1	CAAT-box	CAAT	978	4	+	Nicotiana glutinosa
arahy.Tifrunner.gnm1.ann1.93VR75.1	CAAT-box	CAAT	1017	4	+	Nicotiana glutinosa
arahy.Tifrunner.gnm1.ann1.93VR75.1	CAAT-box	CAAT	1022	4	+	Nicotiana glutinosa
arahy.Tifrunner.gnm1.ann1.93VR75.1	CAAT-box	CAAT	1082	4	-	Nicotiana glutinosa
arahy.Tifrunner.gnm1.ann1.93VR75.1	CAAT-box	CAAAT	1096	5	-	Pisum sativum	common cis-acting element in promoter and enhancer regions
arahy.Tifrunner.gnm1.ann1.93VR75.1	CAAT-box	CAAT	1153	4	+	Nicotiana glutinosa
arahy.Tifrunner.gnm1.ann1.93VR75.1	CAAT-box	CAAT	1172	4	-	Nicotiana glutinosa
arahy.Tifrunner.gnm1.ann1.93VR75.1	CAAT-box	CCAAT	1261	5	+	Arabidopsis thaliana	common cis-acting element in promoter and enhancer regions
arahy.Tifrunner.gnm1.ann1.93VR75.1	CAAT-box	CAAT	1262	4	+	Nicotiana glutinosa
arahy.Tifrunner.gnm1.ann1.93VR75.1	CAAT-box	CAAAT	1305	5	-	Pisum sativum	common cis-acting element in promoter and enhancer regions
arahy.Tifrunner.gnm1.ann1.93VR75.1	CAAT-box	CAAT	1351	4	-	Nicotiana glutinosa
arahy.Tifrunner.gnm1.ann1.93VR75.1	CAAT-box	CAAT	1362	4	-	Nicotiana glutinosa
arahy.Tifrunner.gnm1.ann1.93VR75.1	CAAT-box	CAAAT	1464	5	+	Pisum sativum	common cis-acting element in promoter and enhancer regions
arahy.Tifrunner.gnm1.ann1.93VR75.1	CAAT-box	CAAT	1477	4	+	Nicotiana glutinosa
arahy.Tifrunner.gnm1.ann1.93VR75.1	AAGAA-motif	GAAAGAA	498	7	-	Avena sativa
arahy.Tifrunner.gnm1.ann1.93VR75.1	AAGAA-motif	GAAAGAA	1114	7	-	Avena sativa
arahy.Tifrunner.gnm1.ann1.93VR75.1	AAGAA-motif	gGTAAAGAAA	1117	9	-	Avena sativa
arahy.Tifrunner.gnm1.ann1.93VR75.1	WRE3	CCACCT	962	6	-	Pisum sativum
arahy.Tifrunner.gnm1.ann1.93VR75.1	AT~TATA-box	TATATA	1251	6	-	Arabidopsis thaliana
arahy.Tifrunner.gnm1.ann1.93VR75.1	AT~TATA-box	TATATA	1253	6	-	Arabidopsis thaliana
arahy.Tifrunner.gnm1.ann1.93VR75.1	AT~TATA-box	TATATA	1255	6	-	Arabidopsis thaliana
arahy.Tifrunner.gnm1.ann1.93VR75.1	G-box	TACGTG	1280	6	+	Arabidopsis thaliana	cis-acting regulatory element involved in light responsiveness
arahy.Tifrunner.gnm1.ann1.93VR75.1	MYB-like sequence	TAACCA	790	6	-	Arabidopsis thaliana
arahy.Tifrunner.gnm1.ann1.93VR75.1	AE-box	AGAAACAA	436	8	+	Arabidopsis thaliana	part of a module for light response
arahy.Tifrunner.gnm1.ann1.93VR75.1	GT1-motif	GGTTAA	791	6	+	Arabidopsis thaliana	light responsive element
arahy.Tifrunner.gnm1.ann1.93VR75.1	GT1-motif	GGTTAA	1335	6	-	Arabidopsis thaliana	light responsive element
arahy.Tifrunner.gnm1.ann1.93VR75.1	MYC	CATGTG	605	6	-	Arabidopsis thaliana
arahy.Tifrunner.gnm1.ann1.93VR75.1	GATA-motif	GATAGGA	812	7	-	Arabidopsis thaliana	part of a light responsive element
arahy.Tifrunner.gnm1.ann1.93VR75.1	G-Box	CACGTT	539	6	-	Pisum sativum	cis-acting regulatory element involved in light responsiveness
arahy.Tifrunner.gnm1.ann1.93VR75.1	Myb	TAACTG	64	6	-	Arabidopsis thaliana
arahy.Tifrunner.gnm1.ann1.93VR75.1	Myb	CAACTG	392	6	-	Arabidopsis thaliana
arahy.Tifrunner.gnm1.ann1.93VR75.1		motif_sequence	26	4	+	organism short_function
arahy.Tifrunner.gnm1.ann1.93VR75.1		motif_sequence	28	4	-	organism short_function
arahy.Tifrunner.gnm1.ann1.93VR75.1		motif_sequence	313	4	+	organism short_function
arahy.Tifrunner.gnm1.ann1.93VR75.1		motif_sequence	346	4	+	organism short_function
arahy.Tifrunner.gnm1.ann1.93VR75.1		motif_sequence	604	4	-	organism short_function
arahy.Tifrunner.gnm1.ann1.93VR75.1		motif_sequence	644	4	+	organism short_function
arahy.Tifrunner.gnm1.ann1.93VR75.1		motif_sequence	685	4	-	organism short_function
arahy.Tifrunner.gnm1.ann1.93VR75.1		motif_sequence	778	4	+	organism short_function
arahy.Tifrunner.gnm1.ann1.93VR75.1		motif_sequence	1218	4	+	organism short_function
arahy.Tifrunner.gnm1.ann1.93VR75.1		motif_sequence	1391	4	+	organism short_function
arahy.Tifrunner.gnm1.ann1.93VR75.1		motif_sequence	1398	4	+	organism short_function
arahy.Tifrunner.gnm1.ann1.93VR75.1		motif_sequence	1415	4	+	organism short_function
arahy.Tifrunner.gnm1.ann1.93VR75.1	Unnamed__4	CTCC	156	4	+	Petroselinum hortense
arahy.Tifrunner.gnm1.ann1.93VR75.1	Unnamed__4	CTCC	348	4	+	Petroselinum hortense
arahy.Tifrunner.gnm1.ann1.93VR75.1	Unnamed__4	CTCC	1062	4	-	Petroselinum hortense
arahy.Tifrunner.gnm1.ann1.93VR75.1	ABRE4	CACGTA	1280	6	-	Zea mays
arahy.Tifrunner.gnm1.ann1.93VR75.1	MBS	CAACTG	392	6	-	Arabidopsis thaliana	MYB binding site involved in drought-inducibility
arahy.Tifrunner.gnm1.ann1.93VR75.1	STRE	AGGGG	146	5	-	Arabidopsis thaliana
arahy.Tifrunner.gnm1.ann1.93VR75.1	STRE	AGGGG	864	5	+	Arabidopsis thaliana
arahy.Tifrunner.gnm1.ann1.93VR75.1	ERE	ATTTTAAA	223	8	+	Nicotiana glutinos
arahy.Tifrunner.gnm1.ann1.93VR75.1	MYB	TAACCA	790	6	-	Arabidopsis thaliana
arahy.Tifrunner.gnm1.ann1.93VR75.1	MYB	CAACCA	1160	6	-	Arabidopsis thaliana
arahy.Tifrunner.gnm1.ann1.93VR75.1	MYB	CAACCA	1376	6	-	Arabidopsis thaliana
arahy.Tifrunner.gnm1.ann1.93VR75.1	TATA-box	TATAA	150	5	-	Arabidopsis thaliana	core promoter element around -30 of transcription start
arahy.Tifrunner.gnm1.ann1.93VR75.1	TATA-box	TATA	151	4	+	Arabidopsis thaliana	core promoter element around -30 of transcription start
arahy.Tifrunner.gnm1.ann1.93VR75.1	TATA-box	ATTATA	358	6	+	Brassica napus	core promoter element around -30 of transcription start
arahy.Tifrunner.gnm1.ann1.93VR75.1	TATA-box	TATAA	359	5	-	Arabidopsis thaliana	core promoter element around -30 of transcription start
arahy.Tifrunner.gnm1.ann1.93VR75.1	TATA-box	TATA	360	4	+	Arabidopsis thaliana	core promoter element around -30 of transcription start
arahy.Tifrunner.gnm1.ann1.93VR75.1	TATA-box	TATAA	366	5	-	Arabidopsis thaliana	core promoter element around -30 of transcription start
arahy.Tifrunner.gnm1.ann1.93VR75.1	TATA-box	TATA	367	4	+	Arabidopsis thaliana	core promoter element around -30 of transcription start
arahy.Tifrunner.gnm1.ann1.93VR75.1	TATA-box	TATA	654	4	+	Arabidopsis thaliana	core promoter element around -30 of transcription start
arahy.Tifrunner.gnm1.ann1.93VR75.1	TATA-box	TATAA	670	5	-	Arabidopsis thaliana	core promoter element around -30 of transcription start
arahy.Tifrunner.gnm1.ann1.93VR75.1	TATA-box	TATA	671	4	+	Arabidopsis thaliana	core promoter element around -30 of transcription start
arahy.Tifrunner.gnm1.ann1.93VR75.1	TATA-box	TATAAATA	946	8	-	Daucus carota	core promoter element around -30 of transcription start
arahy.Tifrunner.gnm1.ann1.93VR75.1	TATA-box	TATAAAT	947	7	-	Brassica juncea	core promoter element around -30 of transcription start
arahy.Tifrunner.gnm1.ann1.93VR75.1	TATA-box	TATAAA	948	6	-	Helianthus annuus	core promoter element around -30 of transcription start
arahy.Tifrunner.gnm1.ann1.93VR75.1	TATA-box	TATAA	949	5	-	Arabidopsis thaliana	core promoter element around -30 of transcription start
arahy.Tifrunner.gnm1.ann1.93VR75.1	TATA-box	TATA	950	4	-	Arabidopsis thaliana	core promoter element around -30 of transcription start
arahy.Tifrunner.gnm1.ann1.93VR75.1	TATA-box	ATATAA	957	6	+	Brassica oleracea	core promoter element around -30 of transcription start
arahy.Tifrunner.gnm1.ann1.93VR75.1	TATA-box	TATA	958	4	-	Arabidopsis thaliana	core promoter element around -30 of transcription start
arahy.Tifrunner.gnm1.ann1.93VR75.1	TATA-box	TATA	1011	4	-	Arabidopsis thaliana	core promoter element around -30 of transcription start
arahy.Tifrunner.gnm1.ann1.93VR75.1	TATA-box	TATATAA	1250	7	-	Arabidopsis thaliana	core promoter element around -30 of transcription start
arahy.Tifrunner.gnm1.ann1.93VR75.1	TATA-box	TATATA	1251	6	-	Arabidopsis thaliana	core promoter element around -30 of transcription start
arahy.Tifrunner.gnm1.ann1.93VR75.1	TATA-box	ATATAT	1252	6	-	Brassica napus	core promoter element around -30 of transcription start
arahy.Tifrunner.gnm1.ann1.93VR75.1	TATA-box	TATATA	1253	6	-	Arabidopsis thaliana	core promoter element around -30 of transcription start
arahy.Tifrunner.gnm1.ann1.93VR75.1	TATA-box	ATATAT	1254	6	-	Brassica napus	core promoter element around -30 of transcription start
arahy.Tifrunner.gnm1.ann1.93VR75.1	TATA-box	TATATA	1255	6	-	Arabidopsis thaliana	core promoter element around -30 of transcription start
arahy.Tifrunner.gnm1.ann1.93VR75.1	TATA-box	TATA	1257	4	-	Arabidopsis thaliana	core promoter element around -30 of transcription start
arahy.Tifrunner.gnm1.ann1.93VR75.1	TATA-box	ATATAT	1347	6	-	Brassica napus	core promoter element around -30 of transcription start
arahy.Tifrunner.gnm1.ann1.93VR75.1	TATA-box	TATA	1348	4	-	Arabidopsis thaliana	core promoter element around -30 of transcription start
arahy.Tifrunner.gnm1.ann1.93VR75.1	ATCT-motif	AATCTAATCC	1035	9	-	Pisum sativum	part of a conserved DNA module involved in light responsiveness
arahy.Tifrunner.gnm1.ann1.93VR75.1	ABRE3a	TACGTG	1280	6	+	Zea mays
arahy.Tifrunner.gnm1.ann1.9VZ5EJ.1	GATA-motif	GATAGGA	1125	7	-	Arabidopsis thaliana	part of a light responsive element
arahy.Tifrunner.gnm1.ann1.9VZ5EJ.1	G-Box	CACGTG	713	6	+	Pisum sativum	cis-acting regulatory element involved in light responsiveness
arahy.Tifrunner.gnm1.ann1.9VZ5EJ.1	Myb	TAACTG	361	6	-	Arabidopsis thaliana
arahy.Tifrunner.gnm1.ann1.9VZ5EJ.1	Myb	TAACTG	1229	6	+	Arabidopsis thaliana
arahy.Tifrunner.gnm1.ann1.9VZ5EJ.1		motif_sequence	33	4	+	organism short_function
arahy.Tifrunner.gnm1.ann1.9VZ5EJ.1		motif_sequence	86	4	+	organism short_function
arahy.Tifrunner.gnm1.ann1.9VZ5EJ.1		motif_sequence	267	4	-	organism short_function
arahy.Tifrunner.gnm1.ann1.9VZ5EJ.1		motif_sequence	327	4	+	organism short_function
arahy.Tifrunner.gnm1.ann1.9VZ5EJ.1		motif_sequence	633	4	-	organism short_function
arahy.Tifrunner.gnm1.ann1.9VZ5EJ.1		motif_sequence	643	4	-	organism short_function
arahy.Tifrunner.gnm1.ann1.9VZ5EJ.1		motif_sequence	657	4	-	organism short_function
arahy.Tifrunner.gnm1.ann1.9VZ5EJ.1		motif_sequence	728	4	-	organism short_function
arahy.Tifrunner.gnm1.ann1.9VZ5EJ.1		motif_sequence	760	4	+	organism short_function
arahy.Tifrunner.gnm1.ann1.9VZ5EJ.1		motif_sequence	1073	4	+	organism short_function
arahy.Tifrunner.gnm1.ann1.9VZ5EJ.1	AT-rich sequence	TAAAATACT	839	9	+	Pisum sativum	element for maximal elicitor-mediated activation (2copies)
arahy.Tifrunner.gnm1.ann1.9VZ5EJ.1	MYC	CATGTG	585	6	-	Arabidopsis thaliana
arahy.Tifrunner.gnm1.ann1.9VZ5EJ.1	MYC	CATTTG	803	6	+	Arabidopsis thaliana
arahy.Tifrunner.gnm1.ann1.9VZ5EJ.1	MYC	CATTTG	1238	6	-	Arabidopsis thaliana
arahy.Tifrunner.gnm1.ann1.9VZ5EJ.1	MYC	CATGTG	1302	6	-	Arabidopsis thaliana
arahy.Tifrunner.gnm1.ann1.9VZ5EJ.1	TATC-box	TATCCCA	562	7	-	Oryza sativa	cis-acting element involved in gibberellin-responsiveness
arahy.Tifrunner.gnm1.ann1.9VZ5EJ.1	TATC-box	TATCCCA	597	7	-	Oryza sativa	cis-acting element involved in gibberellin-responsiveness
arahy.Tifrunner.gnm1.ann1.9VZ5EJ.1	Unnamed__4	CTCC	238	4	+	Petroselinum hortense
arahy.Tifrunner.gnm1.ann1.9VZ5EJ.1	MYB	TAACCA	951	6	+	Arabidopsis thaliana
arahy.Tifrunner.gnm1.ann1.9VZ5EJ.1	ERE	ATTTCATA	809	8	-	Nicotiana glutinos
arahy.Tifrunner.gnm1.ann1.9VZ5EJ.1	ERE	ATTTTAAA	815	8	+	Nicotiana glutinos
arahy.Tifrunner.gnm1.ann1.9VZ5EJ.1	TATA-box	TATAAAA	101	7	-	Pisum sativum	core promoter element around -30 of transcription start
arahy.Tifrunner.gnm1.ann1.9VZ5EJ.1	TATA-box	TATAAA	102	6	-	Helianthus annuus	core promoter element around -30 of transcription start
arahy.Tifrunner.gnm1.ann1.9VZ5EJ.1	TATA-box	TATAA	103	5	-	Arabidopsis thaliana	core promoter element around -30 of transcription start
arahy.Tifrunner.gnm1.ann1.9VZ5EJ.1	TATA-box	TATATTTATATTT	104	12	+	Avena sativa	core promoter element around -30 of transcription start
arahy.Tifrunner.gnm1.ann1.9VZ5EJ.1	TATA-box	taTATAAAtc	106	9	-	Arabidopsis thaliana	core promoter element around -30 of transcription start
arahy.Tifrunner.gnm1.ann1.9VZ5EJ.1	TATA-box	TATAAAT	107	7	-	Brassica juncea	core promoter element around -30 of transcription start
arahy.Tifrunner.gnm1.ann1.9VZ5EJ.1	TATA-box	TATAAA	108	6	-	Helianthus annuus	core promoter element around -30 of transcription start
arahy.Tifrunner.gnm1.ann1.9VZ5EJ.1	TATA-box	TATATAA	109	7	-	Arabidopsis thaliana	core promoter element around -30 of transcription start
arahy.Tifrunner.gnm1.ann1.9VZ5EJ.1	TATA-box	TATATA	110	6	+	Arabidopsis thaliana	core promoter element around -30 of transcription start
arahy.Tifrunner.gnm1.ann1.9VZ5EJ.1	TATA-box	ATATAT	111	6	+	Brassica napus	core promoter element around -30 of transcription start
arahy.Tifrunner.gnm1.ann1.9VZ5EJ.1	TATA-box	TATATA	112	6	+	Arabidopsis thaliana	core promoter element around -30 of transcription start
arahy.Tifrunner.gnm1.ann1.9VZ5EJ.1	TATA-box	ATATAT	113	6	+	Brassica napus	core promoter element around -30 of transcription start
arahy.Tifrunner.gnm1.ann1.9VZ5EJ.1	TATA-box	TATATA	114	6	+	Arabidopsis thaliana	core promoter element around -30 of transcription start
arahy.Tifrunner.gnm1.ann1.9VZ5EJ.1	TATA-box	ATATAA	115	6	+	Brassica oleracea	core promoter element around -30 of transcription start
arahy.Tifrunner.gnm1.ann1.9VZ5EJ.1	TATA-box	TATA	116	4	+	Arabidopsis thaliana	core promoter element around -30 of transcription start
arahy.Tifrunner.gnm1.ann1.9VZ5EJ.1	TATA-box	ATTATA	136	6	+	Brassica napus	core promoter element around -30 of transcription start
arahy.Tifrunner.gnm1.ann1.9VZ5EJ.1	TATA-box	TATAA	137	5	-	Arabidopsis thaliana	core promoter element around -30 of transcription start
arahy.Tifrunner.gnm1.ann1.9VZ5EJ.1	TATA-box	TATA	138	4	+	Arabidopsis thaliana	core promoter element around -30 of transcription start
arahy.Tifrunner.gnm1.ann1.9VZ5EJ.1	TATA-box	ATATAT	196	6	+	Brassica napus	core promoter element around -30 of transcription start
arahy.Tifrunner.gnm1.ann1.9VZ5EJ.1	TATA-box	TATA	197	4	+	Arabidopsis thaliana	core promoter element around -30 of transcription start
arahy.Tifrunner.gnm1.ann1.9VZ5EJ.1	TATA-box	TATA	222	4	+	Arabidopsis thaliana	core promoter element around -30 of transcription start
arahy.Tifrunner.gnm1.ann1.9VZ5EJ.1	TATA-box	TATTTAAA	281	8	+	Arabidopsis thaliana	core promoter element around -30 of transcription start
arahy.Tifrunner.gnm1.ann1.9VZ5EJ.1	TATA-box	TATA	462	4	+	Arabidopsis thaliana	core promoter element around -30 of transcription start
arahy.Tifrunner.gnm1.ann1.9VZ5EJ.1	TATA-box	ATATAT	566	6	+	Brassica napus	core promoter element around -30 of transcription start
arahy.Tifrunner.gnm1.ann1.9VZ5EJ.1	TATA-box	TATATA	567	6	+	Arabidopsis thaliana	core promoter element around -30 of transcription start
arahy.Tifrunner.gnm1.ann1.9VZ5EJ.1	TATA-box	ATATAT	568	6	+	Brassica napus	core promoter element around -30 of transcription start
arahy.Tifrunner.gnm1.ann1.9VZ5EJ.1	TATA-box	TATA	569	4	+	Arabidopsis thaliana	core promoter element around -30 of transcription start
arahy.Tifrunner.gnm1.ann1.9VZ5EJ.1	TATA-box	TATA	622	4	+	Arabidopsis thaliana	core promoter element around -30 of transcription start
arahy.Tifrunner.gnm1.ann1.9VZ5EJ.1	TATA-box	TATTTAAA	817	8	-	Arabidopsis thaliana	core promoter element around -30 of transcription start
arahy.Tifrunner.gnm1.ann1.9VZ5EJ.1	TATA-box	ATATAA	822	6	+	Brassica oleracea	core promoter element around -30 of transcription start
arahy.Tifrunner.gnm1.ann1.9VZ5EJ.1	TATA-box	TATA	823	4	-	Arabidopsis thaliana	core promoter element around -30 of transcription start
arahy.Tifrunner.gnm1.ann1.9VZ5EJ.1	TATA-box	TATATA	847	6	-	Arabidopsis thaliana	core promoter element around -30 of transcription start
arahy.Tifrunner.gnm1.ann1.9VZ5EJ.1	TATA-box	ATATAA	848	6	+	Brassica oleracea	core promoter element around -30 of transcription start
arahy.Tifrunner.gnm1.ann1.9VZ5EJ.1	TATA-box	TATA	849	4	-	Arabidopsis thaliana	core promoter element around -30 of transcription start
arahy.Tifrunner.gnm1.ann1.9VZ5EJ.1	TATA-box	TATA	861	4	-	Arabidopsis thaliana	core promoter element around -30 of transcription start
arahy.Tifrunner.gnm1.ann1.9VZ5EJ.1	TATA-box	TATA	878	4	-	Arabidopsis thaliana	core promoter element around -30 of transcription start
arahy.Tifrunner.gnm1.ann1.9VZ5EJ.1	TATA-box	ATATAA	948	6	+	Brassica oleracea	core promoter element around -30 of transcription start
arahy.Tifrunner.gnm1.ann1.9VZ5EJ.1	TATA-box	TATA	949	4	-	Arabidopsis thaliana	core promoter element around -30 of transcription start
arahy.Tifrunner.gnm1.ann1.9VZ5EJ.1	TATA-box	ccTATAAAaa	1079	9	-	Arabidopsis thaliana	core promoter element around -30 of transcription start
arahy.Tifrunner.gnm1.ann1.9VZ5EJ.1	TATA-box	TATAAAA	1080	7	-	Pisum sativum	core promoter element around -30 of transcription start
arahy.Tifrunner.gnm1.ann1.9VZ5EJ.1	TATA-box	TATAAA	1081	6	-	Helianthus annuus	core promoter element around -30 of transcription start
arahy.Tifrunner.gnm1.ann1.9VZ5EJ.1	TATA-box	TATAA	1082	5	-	Arabidopsis thaliana	core promoter element around -30 of transcription start
arahy.Tifrunner.gnm1.ann1.9VZ5EJ.1	TATA-box	TATA	1083	4	-	Arabidopsis thaliana	core promoter element around -30 of transcription start
arahy.Tifrunner.gnm1.ann1.9VZ5EJ.1	TATA-box	TATA	1119	4	-	Arabidopsis thaliana	core promoter element around -30 of transcription start
arahy.Tifrunner.gnm1.ann1.9VZ5EJ.1	TATA-box	ccTATAAAaa	1152	10	+	Arabidopsis thaliana	core promoter element around -30 of transcription start
arahy.Tifrunner.gnm1.ann1.9VZ5EJ.1	TATA-box	TATA	1154	4	-	Arabidopsis thaliana	core promoter element around -30 of transcription start
arahy.Tifrunner.gnm1.ann1.9VZ5EJ.1	TATA-box	ATATAA	1190	6	+	Brassica oleracea	core promoter element around -30 of transcription start
arahy.Tifrunner.gnm1.ann1.9VZ5EJ.1	TATA-box	TATA	1191	4	-	Arabidopsis thaliana	core promoter element around -30 of transcription start
arahy.Tifrunner.gnm1.ann1.9VZ5EJ.1	TATA-box	ATATAT	1283	6	-	Brassica napus	core promoter element around -30 of transcription start
arahy.Tifrunner.gnm1.ann1.9VZ5EJ.1	TATA-box	TATA	1284	4	-	Arabidopsis thaliana	core promoter element around -30 of transcription start
arahy.Tifrunner.gnm1.ann1.9VZ5EJ.1	TATA-box	ATATAT	1312	6	-	Brassica napus	core promoter element around -30 of transcription start
arahy.Tifrunner.gnm1.ann1.9VZ5EJ.1	TATA-box	TATA	1313	4	-	Arabidopsis thaliana	core promoter element around -30 of transcription start
arahy.Tifrunner.gnm1.ann1.9VZ5EJ.1	TATA-box	TATAA	1343	5	-	Arabidopsis thaliana	core promoter element around -30 of transcription start
arahy.Tifrunner.gnm1.ann1.9VZ5EJ.1	TATA-box	TATA	1344	4	-	Arabidopsis thaliana	core promoter element around -30 of transcription start
arahy.Tifrunner.gnm1.ann1.9VZ5EJ.1	STRE	AGGGG	1061	5	-	Arabidopsis thaliana
arahy.Tifrunner.gnm1.ann1.9VZ5EJ.1	ABRE	CACGTG	713	6	+	Arabidopsis thaliana	cis-acting element involved in the abscisic acid responsiveness
arahy.Tifrunner.gnm1.ann1.9VZ5EJ.1	ABRE	ACGTG	714	5	+	Arabidopsis thaliana	cis-acting element involved in the abscisic acid responsiveness
arahy.Tifrunner.gnm1.ann1.9VZ5EJ.1	ABRE	AACCCGG	782	7	-	Arabidopsis thaliana	cis-acting element involved in the abscisic acid responsiveness
arahy.Tifrunner.gnm1.ann1.9VZ5EJ.1	ARE	AAACCA	1009	6	+	Zea mays	cis-acting regulatory element essential for the anaerobic induction
arahy.Tifrunner.gnm1.ann1.9VZ5EJ.1	ARE	AAACCA	1437	6	+	Zea mays	cis-acting regulatory element essential for the anaerobic induction
arahy.Tifrunner.gnm1.ann1.9VZ5EJ.1	AAGAA-motif	GAAAGAA	510	7	+	Avena sativa
arahy.Tifrunner.gnm1.ann1.9VZ5EJ.1	AAGAA-motif	GAAAGAA	706	7	+	Avena sativa
arahy.Tifrunner.gnm1.ann1.9VZ5EJ.1	AAGAA-motif	GAAAGAA	884	7	+	Avena sativa
arahy.Tifrunner.gnm1.ann1.9VZ5EJ.1	Box 4	ATTAAT	481	6	+	Petroselinum crispum	part of a conserved DNA module involved in light responsiveness
arahy.Tifrunner.gnm1.ann1.9VZ5EJ.1	Box 4	ATTAAT	603	6	+	Petroselinum crispum	part of a conserved DNA module involved in light responsiveness
arahy.Tifrunner.gnm1.ann1.9VZ5EJ.1	Box 4	ATTAAT	1430	6	-	Petroselinum crispum	part of a conserved DNA module involved in light responsiveness
arahy.Tifrunner.gnm1.ann1.9VZ5EJ.1	Box 4	ATTAAT	1447	6	-	Petroselinum crispum	part of a conserved DNA module involved in light responsiveness
arahy.Tifrunner.gnm1.ann1.9VZ5EJ.1	TCT-motif	TCTTAC	263	6	-	Arabidopsis thaliana	part of a light responsive element
arahy.Tifrunner.gnm1.ann1.9VZ5EJ.1	TCT-motif	TCTTAC	496	6	+	Arabidopsis thaliana	part of a light responsive element
arahy.Tifrunner.gnm1.ann1.9VZ5EJ.1	TCT-motif	TCTTAC	1415	6	+	Arabidopsis thaliana	part of a light responsive element
arahy.Tifrunner.gnm1.ann1.9VZ5EJ.1	CAAT-box	TGCCAAC	58	7	-	Petunia hybrida	common cis-acting element in promoter and enhancer regions
arahy.Tifrunner.gnm1.ann1.9VZ5EJ.1	CAAT-box	CAAT	64	4	-	Nicotiana glutinosa
arahy.Tifrunner.gnm1.ann1.9VZ5EJ.1	CAAT-box	CAAT	132	4	+	Nicotiana glutinosa
arahy.Tifrunner.gnm1.ann1.9VZ5EJ.1	CAAT-box	CCAAT	148	5	-	Arabidopsis thaliana	common cis-acting element in promoter and enhancer regions
arahy.Tifrunner.gnm1.ann1.9VZ5EJ.1	CAAT-box	CAAT	159	4	+	Nicotiana glutinosa
arahy.Tifrunner.gnm1.ann1.9VZ5EJ.1	CAAT-box	CAAT	175	4	-	Nicotiana glutinosa
arahy.Tifrunner.gnm1.ann1.9VZ5EJ.1	CAAT-box	CAAAT	209	5	-	Pisum sativum	common cis-acting element in promoter and enhancer regions
arahy.Tifrunner.gnm1.ann1.9VZ5EJ.1	CAAT-box	CAAAT	291	5	-	Pisum sativum	common cis-acting element in promoter and enhancer regions
arahy.Tifrunner.gnm1.ann1.9VZ5EJ.1	CAAT-box	CAAAT	349	5	-	Pisum sativum	common cis-acting element in promoter and enhancer regions
arahy.Tifrunner.gnm1.ann1.9VZ5EJ.1	CAAT-box	CAAT	419	4	+	Nicotiana glutinosa
arahy.Tifrunner.gnm1.ann1.9VZ5EJ.1	CAAT-box	CAAAT	438	5	+	Pisum sativum	common cis-acting element in promoter and enhancer regions
arahy.Tifrunner.gnm1.ann1.9VZ5EJ.1	CAAT-box	CAAT	454	4	-	Nicotiana glutinosa
arahy.Tifrunner.gnm1.ann1.9VZ5EJ.1	CAAT-box	CAAT	591	4	+	Nicotiana glutinosa
arahy.Tifrunner.gnm1.ann1.9VZ5EJ.1	CAAT-box	CAAT	661	4	-	Nicotiana glutinosa
arahy.Tifrunner.gnm1.ann1.9VZ5EJ.1	CAAT-box	CAAT	796	4	+	Nicotiana glutinosa
arahy.Tifrunner.gnm1.ann1.9VZ5EJ.1	CAAT-box	CAAAT	804	5	-	Pisum sativum	common cis-acting element in promoter and enhancer regions
arahy.Tifrunner.gnm1.ann1.9VZ5EJ.1	CAAT-box	CAAT	868	4	-	Nicotiana glutinosa
arahy.Tifrunner.gnm1.ann1.9VZ5EJ.1	CAAT-box	CCAAT	974	5	-	Arabidopsis thaliana	common cis-acting element in promoter and enhancer regions
arahy.Tifrunner.gnm1.ann1.9VZ5EJ.1	CAAT-box	CCAAT	992	5	+	Arabidopsis thaliana	common cis-acting element in promoter and enhancer regions
arahy.Tifrunner.gnm1.ann1.9VZ5EJ.1	CAAT-box	CAAT	993	4	+	Nicotiana glutinosa
arahy.Tifrunner.gnm1.ann1.9VZ5EJ.1	CAAT-box	CAAAT	1026	5	-	Pisum sativum	common cis-acting element in promoter and enhancer regions
arahy.Tifrunner.gnm1.ann1.9VZ5EJ.1	CAAT-box	CAAAT	1042	5	+	Pisum sativum	common cis-acting element in promoter and enhancer regions
arahy.Tifrunner.gnm1.ann1.9VZ5EJ.1	CAAT-box	CAAT	1054	4	-	Nicotiana glutinosa
arahy.Tifrunner.gnm1.ann1.9VZ5EJ.1	CAAT-box	CAAAT	1238	5	+	Pisum sativum	common cis-acting element in promoter and enhancer regions
arahy.Tifrunner.gnm1.ann1.9VZ5EJ.1	CAAT-box	CAAT	1247	4	-	Nicotiana glutinosa
arahy.Tifrunner.gnm1.ann1.9VZ5EJ.1	CAAT-box	CAAT	1287	4	-	Nicotiana glutinosa
arahy.Tifrunner.gnm1.ann1.9VZ5EJ.1	CAAT-box	CAAAT	1319	5	+	Pisum sativum	common cis-acting element in promoter and enhancer regions
arahy.Tifrunner.gnm1.ann1.9VZ5EJ.1	CAAT-box	CAAAT	1338	5	-	Pisum sativum	common cis-acting element in promoter and enhancer regions
arahy.Tifrunner.gnm1.ann1.9VZ5EJ.1	CAAT-box	CAAAT	1349	5	+	Pisum sativum	common cis-acting element in promoter and enhancer regions
arahy.Tifrunner.gnm1.ann1.9VZ5EJ.1	CAAT-box	CAAT	1370	4	+	Nicotiana glutinosa
arahy.Tifrunner.gnm1.ann1.9VZ5EJ.1	CAAT-box	CAAAT	1420	5	+	Pisum sativum	common cis-acting element in promoter and enhancer regions
arahy.Tifrunner.gnm1.ann1.9VZ5EJ.1	CAAT-box	CAAAT	1423	5	-	Pisum sativum	common cis-acting element in promoter and enhancer regions
arahy.Tifrunner.gnm1.ann1.9VZ5EJ.1	AT~TATA-box	TATATAAA	108	8	-	Arabidopsis thaliana
arahy.Tifrunner.gnm1.ann1.9VZ5EJ.1	AT~TATA-box	TATATA	110	6	+	Arabidopsis thaliana
arahy.Tifrunner.gnm1.ann1.9VZ5EJ.1	AT~TATA-box	TATATA	112	6	+	Arabidopsis thaliana
arahy.Tifrunner.gnm1.ann1.9VZ5EJ.1	AT~TATA-box	TATATA	114	6	+	Arabidopsis thaliana
arahy.Tifrunner.gnm1.ann1.9VZ5EJ.1	AT~TATA-box	TATATA	567	6	+	Arabidopsis thaliana
arahy.Tifrunner.gnm1.ann1.9VZ5EJ.1	AT~TATA-box	TATATA	847	6	-	Arabidopsis thaliana
arahy.Tifrunner.gnm1.ann1.9VZ5EJ.1	GCN4_motif	TGAGTCA	968	7	+	Oryza sativa	cis-regulatory element involved in endosperm expression
arahy.Tifrunner.gnm1.ann1.9VZ5EJ.1	AT1-motif	AATTATTTTTTATT	1086	13	+	Solanum tuberosum	part of a light responsive module
arahy.Tifrunner.gnm1.ann1.9VZ5EJ.1	MYB-like sequence	TAACCA	951	6	+	Arabidopsis thaliana
arahy.Tifrunner.gnm1.ann1.9VZ5EJ.1	G-box	CACGTG	713	6	+	Arabidopsis thaliana	cis-acting regulatory element involved in light responsiveness
arahy.Tifrunner.gnm1.ann1.9VZ5EJ.1	TCA-element	CCATCTTTTT	1127	9	+	Nicotiana tabacum	cis-acting element involved in salicylic acid responsiveness
arahy.Tifrunner.gnm1.ann1.A0DAR9.1	AT~TATA-box	TATATA	117	6	+	Arabidopsis thaliana
arahy.Tifrunner.gnm1.ann1.A0DAR9.1	AT~TATA-box	TATATA	1037	6	-	Arabidopsis thaliana
arahy.Tifrunner.gnm1.ann1.A0DAR9.1	AT~TATA-box	TATATA	1039	6	-	Arabidopsis thaliana
arahy.Tifrunner.gnm1.ann1.A0DAR9.1	circadian	CAAAGATATC	1423	9	+	Lycopersicon esculentum	cis-acting regulatory element involved in circadian control
arahy.Tifrunner.gnm1.ann1.A0DAR9.1	WUN-motif	AAATTTCTT	312	9	-	Nicotiana glutinosa
arahy.Tifrunner.gnm1.ann1.A0DAR9.1	TCA	TCATCTTCAT	816	9	+	Pisum sativum
arahy.Tifrunner.gnm1.ann1.A0DAR9.1	G-box	CACGAC	410	6	+	Zea mays	cis-acting regulatory element involved in light responsiveness
arahy.Tifrunner.gnm1.ann1.A0DAR9.1	MYB-like	sequence	TAACCA	926	6	- Arabidopsis	thaliana
arahy.Tifrunner.gnm1.ann1.A0DAR9.1	chs-CMA1a	TTACTTAA	752	8	+	Daucus carota	part of a light responsive element
arahy.Tifrunner.gnm1.ann1.A0DAR9.1	ARE	AAACCA	602	6	+	Zea mays	cis-acting regulatory element essential for the anaerobic induction
arahy.Tifrunner.gnm1.ann1.A0DAR9.1	AACA_motif	TAACAAACTCCA	1343	11	-	Oryza sativa	involved in endosperm-specific negative expression
arahy.Tifrunner.gnm1.ann1.A0DAR9.1	TCCC-motif	TCTCCCT	1116	7	-	Spinacia oleracea	part of a light responsive element
arahy.Tifrunner.gnm1.ann1.A0DAR9.1	Unnamed__1	CGTGG	409	5	-	Zea mays
arahy.Tifrunner.gnm1.ann1.A0DAR9.1	Unnamed__1	CGTGG	784	5	-	Zea mays
arahy.Tifrunner.gnm1.ann1.A0DAR9.1	Box 4	ATTAAT	736	6	+	Petroselinum crispum	part of a conserved DNA module involved in light responsiveness
arahy.Tifrunner.gnm1.ann1.A0DAR9.1	Box 4	ATTAAT	951	6	-	Petroselinum crispum	part of a conserved DNA module involved in light responsiveness
arahy.Tifrunner.gnm1.ann1.A0DAR9.1	Box 4	ATTAAT	1414	6	-	Petroselinum crispum	part of a conserved DNA module involved in light responsiveness
arahy.Tifrunner.gnm1.ann1.A0DAR9.1	Box 4	ATTAAT	1458	6	-	Petroselinum crispum	part of a conserved DNA module involved in light responsiveness
arahy.Tifrunner.gnm1.ann1.A0DAR9.1	CAAT-box	CAAT	43	4	+	Nicotiana glutinosa
arahy.Tifrunner.gnm1.ann1.A0DAR9.1	CAAT-box	CCCAATTT	66	8	+	Arabidopsis thaliana	common cis-acting element in promoter and enhancer regions
arahy.Tifrunner.gnm1.ann1.A0DAR9.1	CAAT-box	CCAAT	67	5	+	Arabidopsis thaliana	common cis-acting element in promoter and enhancer regions
arahy.Tifrunner.gnm1.ann1.A0DAR9.1	CAAT-box	CAAT	68	4	+	Nicotiana glutinosa
arahy.Tifrunner.gnm1.ann1.A0DAR9.1	CAAT-box	CCAAT	93	5	-	Arabidopsis thaliana	common cis-acting element in promoter and enhancer regions
arahy.Tifrunner.gnm1.ann1.A0DAR9.1	CAAT-box	CAAT	170	4	+	Nicotiana glutinosa
arahy.Tifrunner.gnm1.ann1.A0DAR9.1	CAAT-box	CAAAT	207	5	-	Pisum sativum	common cis-acting element in promoter and enhancer regions
arahy.Tifrunner.gnm1.ann1.A0DAR9.1	CAAT-box	CAAT	233	4	-	Nicotiana glutinosa
arahy.Tifrunner.gnm1.ann1.A0DAR9.1	CAAT-box	CAAT	237	4	+	Nicotiana glutinosa
arahy.Tifrunner.gnm1.ann1.A0DAR9.1	CAAT-box	CCCAATTT	270	8	+	Arabidopsis thaliana	common cis-acting element in promoter and enhancer regions
arahy.Tifrunner.gnm1.ann1.A0DAR9.1	CAAT-box	CCAAT	271	5	+	Arabidopsis thaliana	common cis-acting element in promoter and enhancer regions
arahy.Tifrunner.gnm1.ann1.A0DAR9.1	CAAT-box	CAAT	272	4	+	Nicotiana glutinosa
arahy.Tifrunner.gnm1.ann1.A0DAR9.1	CAAT-box	CAAAT	283	5	+	Pisum sativum	common cis-acting element in promoter and enhancer regions
arahy.Tifrunner.gnm1.ann1.A0DAR9.1	CAAT-box	CAAT	321	4	+	Nicotiana glutinosa
arahy.Tifrunner.gnm1.ann1.A0DAR9.1	CAAT-box	CAAT	459	4	+	Nicotiana glutinosa
arahy.Tifrunner.gnm1.ann1.A0DAR9.1	CAAT-box	CAAT	477	4	-	Nicotiana glutinosa
arahy.Tifrunner.gnm1.ann1.A0DAR9.1	CAAT-box	CAAAT	569	5	+	Pisum sativum	common cis-acting element in promoter and enhancer regions
arahy.Tifrunner.gnm1.ann1.A0DAR9.1	CAAT-box	CCAAT	605	5	+	Arabidopsis thaliana	common cis-acting element in promoter and enhancer regions
arahy.Tifrunner.gnm1.ann1.A0DAR9.1	CAAT-box	CAAT	606	4	+	Nicotiana glutinosa
arahy.Tifrunner.gnm1.ann1.A0DAR9.1	CAAT-box	CAAT	747	4	-	Nicotiana glutinosa
arahy.Tifrunner.gnm1.ann1.A0DAR9.1	CAAT-box	CAAT	861	4	-	Nicotiana glutinosa
arahy.Tifrunner.gnm1.ann1.A0DAR9.1	CAAT-box	CAAT	984	4	-	Nicotiana glutinosa
arahy.Tifrunner.gnm1.ann1.A0DAR9.1	CAAT-box	CAAT	1020	4	-	Nicotiana glutinosa
arahy.Tifrunner.gnm1.ann1.A0DAR9.1	CAAT-box	TGCCAAC	1128	7	-	Petunia hybrida	common cis-acting element in promoter and enhancer regions
arahy.Tifrunner.gnm1.ann1.A0DAR9.1	CAAT-box	CAAT	1269	4	+	Nicotiana glutinosa
arahy.Tifrunner.gnm1.ann1.A0DAR9.1	CAAT-box	CAAT	1306	4	-	Nicotiana glutinosa
arahy.Tifrunner.gnm1.ann1.A0DAR9.1	CAAT-box	CAAT	1318	4	+	Nicotiana glutinosa
arahy.Tifrunner.gnm1.ann1.A0DAR9.1	CAAT-box	CAAT	1405	4	+	Nicotiana glutinosa
arahy.Tifrunner.gnm1.ann1.A0DAR9.1	I-box	atGATAAGGTC	1137	10	+	Helianthus annuus	part of a light responsive element
arahy.Tifrunner.gnm1.ann1.A0DAR9.1	Unnamed__4	CTCC	6	4	+	Petroselinum hortense
arahy.Tifrunner.gnm1.ann1.A0DAR9.1	Unnamed__4	CTCC	47	4	-	Petroselinum hortense
arahy.Tifrunner.gnm1.ann1.A0DAR9.1	Unnamed__4	CTCC	407	4	+	Petroselinum hortense
arahy.Tifrunner.gnm1.ann1.A0DAR9.1	Unnamed__4	CTCC	1118	4	-	Petroselinum hortense
arahy.Tifrunner.gnm1.ann1.A0DAR9.1	Unnamed__4	CTCC	1206	4	+	Petroselinum hortense
arahy.Tifrunner.gnm1.ann1.A0DAR9.1	Unnamed__4	CTCC	1275	4	+	Petroselinum hortense
arahy.Tifrunner.gnm1.ann1.A0DAR9.1	Unnamed__4	CTCC	1284	4	+	Petroselinum hortense
arahy.Tifrunner.gnm1.ann1.A0DAR9.1	Unnamed__4	CTCC	1287	4	+	Petroselinum hortense
arahy.Tifrunner.gnm1.ann1.A0DAR9.1	MYB	TAACCA	926	6	-	Arabidopsis thaliana
arahy.Tifrunner.gnm1.ann1.A0DAR9.1	ERE	ATTTTAAA	295	8	+	Nicotiana glutinos
arahy.Tifrunner.gnm1.ann1.A0DAR9.1	ERE	ATTTTAAA	715	8	+	Nicotiana glutinos
arahy.Tifrunner.gnm1.ann1.A0DAR9.1	TATA-box	ATATAT	116	6	+	Brassica napus	core promoter element around -30 of transcription start
arahy.Tifrunner.gnm1.ann1.A0DAR9.1	TATA-box	TATATA	117	6	+	Arabidopsis thaliana	core promoter element around -30 of transcription start
arahy.Tifrunner.gnm1.ann1.A0DAR9.1	TATA-box	ATATAA	118	6	+	Brassica oleracea	core promoter element around -30 of transcription start
arahy.Tifrunner.gnm1.ann1.A0DAR9.1	TATA-box	TATA	119	4	+	Arabidopsis thaliana	core promoter element around -30 of transcription start
arahy.Tifrunner.gnm1.ann1.A0DAR9.1	TATA-box	TATA	135	4	+	Arabidopsis thaliana	core promoter element around -30 of transcription start
arahy.Tifrunner.gnm1.ann1.A0DAR9.1	TATA-box	TATAAATA	183	8	-	Daucus carota	core promoter element around -30 of transcription start
arahy.Tifrunner.gnm1.ann1.A0DAR9.1	TATA-box	TATAAAT	184	7	-	Brassica juncea	core promoter element around -30 of transcription start
arahy.Tifrunner.gnm1.ann1.A0DAR9.1	TATA-box	TATAAA	185	6	-	Helianthus annuus	core promoter element around -30 of transcription start
arahy.Tifrunner.gnm1.ann1.A0DAR9.1	TATA-box	TATAA	186	5	-	Arabidopsis thaliana	core promoter element around -30 of transcription start
arahy.Tifrunner.gnm1.ann1.A0DAR9.1	TATA-box	TATA	187	4	+	Arabidopsis thaliana	core promoter element around -30 of transcription start
arahy.Tifrunner.gnm1.ann1.A0DAR9.1	TATA-box	TACATAAA	303	8	-	Oryza sativa	core promoter element around -30 of transcription start
arahy.Tifrunner.gnm1.ann1.A0DAR9.1	TATA-box	TATA	446	4	+	Arabidopsis thaliana	core promoter element around -30 of transcription start
arahy.Tifrunner.gnm1.ann1.A0DAR9.1	TATA-box	TATAAAT	647	7	-	Brassica juncea	core promoter element around -30 of transcription start
arahy.Tifrunner.gnm1.ann1.A0DAR9.1	TATA-box	TATAAA	648	6	-	Helianthus annuus	core promoter element around -30 of transcription start
arahy.Tifrunner.gnm1.ann1.A0DAR9.1	TATA-box	TATAA	649	5	-	Arabidopsis thaliana	core promoter element around -30 of transcription start
arahy.Tifrunner.gnm1.ann1.A0DAR9.1	TATA-box	TATA	650	4	+	Arabidopsis thaliana	core promoter element around -30 of transcription start
arahy.Tifrunner.gnm1.ann1.A0DAR9.1	TATA-box	ATTATA	836	6	+	Brassica napus	core promoter element around -30 of transcription start
arahy.Tifrunner.gnm1.ann1.A0DAR9.1	TATA-box	TATAA	837	5	-	Arabidopsis thaliana	core promoter element around -30 of transcription start
arahy.Tifrunner.gnm1.ann1.A0DAR9.1	TATA-box	TATA	838	4	-	Arabidopsis thaliana	core promoter element around -30 of transcription start
arahy.Tifrunner.gnm1.ann1.A0DAR9.1	TATA-box	TATAAAA	939	7	-	Pisum sativum	core promoter element around -30 of transcription start
arahy.Tifrunner.gnm1.ann1.A0DAR9.1	TATA-box	TATAAA	940	6	-	Helianthus annuus	core promoter element around -30 of transcription start
arahy.Tifrunner.gnm1.ann1.A0DAR9.1	TATA-box	TATAA	941	5	-	Arabidopsis thaliana	core promoter element around -30 of transcription start
arahy.Tifrunner.gnm1.ann1.A0DAR9.1	TATA-box	TATA	942	4	-	Arabidopsis thaliana	core promoter element around -30 of transcription start
arahy.Tifrunner.gnm1.ann1.A0DAR9.1	TATA-box	TATA	962	4	-	Arabidopsis thaliana	core promoter element around -30 of transcription start
arahy.Tifrunner.gnm1.ann1.A0DAR9.1	TATA-box	TATA	1027	4	-	Arabidopsis thaliana	core promoter element around -30 of transcription start
arahy.Tifrunner.gnm1.ann1.A0DAR9.1	TATA-box	ATATAT	1036	6	-	Brassica napus	core promoter element around -30 of transcription start
arahy.Tifrunner.gnm1.ann1.A0DAR9.1	TATA-box	TATATA	1037	6	-	Arabidopsis thaliana	core promoter element around -30 of transcription start
arahy.Tifrunner.gnm1.ann1.A0DAR9.1	TATA-box	ATATAT	1038	6	-	Brassica napus	core promoter element around -30 of transcription start
arahy.Tifrunner.gnm1.ann1.A0DAR9.1	TATA-box	TATATA	1039	6	-	Arabidopsis thaliana	core promoter element around -30 of transcription start
arahy.Tifrunner.gnm1.ann1.A0DAR9.1	TATA-box	ATATAT	1040	6	-	Brassica napus	core promoter element around -30 of transcription start
arahy.Tifrunner.gnm1.ann1.A0DAR9.1	TATA-box	TATA	1041	4	-	Arabidopsis thaliana	core promoter element around -30 of transcription start
arahy.Tifrunner.gnm1.ann1.A0DAR9.1	TATA-box	TATA	1217	4	-	Arabidopsis thaliana	core promoter element around -30 of transcription start
arahy.Tifrunner.gnm1.ann1.A0DAR9.1	TATA-box	TATA	1225	4	-	Arabidopsis thaliana	core promoter element around -30 of transcription start
arahy.Tifrunner.gnm1.ann1.A0DAR9.1	TATA-box	TATACA	1232	6	-	Helianthus annuus	core promoter element around -30 of transcription start
arahy.Tifrunner.gnm1.ann1.A0DAR9.1	TATA-box	TATA	1234	4	-	Arabidopsis thaliana	core promoter element around -30 of transcription start
arahy.Tifrunner.gnm1.ann1.A0DAR9.1	TATA-box	TATAAATA	1321	8	-	Daucus carota	core promoter element around -30 of transcription start
arahy.Tifrunner.gnm1.ann1.A0DAR9.1	TATA-box	TATAAAT	1322	7	-	Brassica juncea	core promoter element around -30 of transcription start
arahy.Tifrunner.gnm1.ann1.A0DAR9.1	TATA-box	TATAAA	1323	6	-	Helianthus annuus	core promoter element around -30 of transcription start
arahy.Tifrunner.gnm1.ann1.A0DAR9.1	TATA-box	TATAA	1324	5	-	Arabidopsis thaliana	core promoter element around -30 of transcription start
arahy.Tifrunner.gnm1.ann1.A0DAR9.1	TATA-box	TATA	1325	4	-	Arabidopsis thaliana	core promoter element around -30 of transcription start
arahy.Tifrunner.gnm1.ann1.A0DAR9.1	TATA-box	ATTATA	1470	6	+	Brassica napus	core promoter element around -30 of transcription start
arahy.Tifrunner.gnm1.ann1.A0DAR9.1	TATA-box	TATAA	1471	5	-	Arabidopsis thaliana	core promoter element around -30 of transcription start
arahy.Tifrunner.gnm1.ann1.A0DAR9.1	TATA-box	TATA	1472	4	-	Arabidopsis thaliana	core promoter element around -30 of transcription start
arahy.Tifrunner.gnm1.ann1.A0DAR9.1	STRE	AGGGG	803	5	+	Arabidopsis thaliana
arahy.Tifrunner.gnm1.ann1.A0DAR9.1	STRE	AGGGG	1264	5	-	Arabidopsis thaliana
arahy.Tifrunner.gnm1.ann1.A0DAR9.1	GATA-motif	GATAGGA	377	7	+	Arabidopsis thaliana	part of a light responsive element
arahy.Tifrunner.gnm1.ann1.A0DAR9.1	GATA-motif	GATAGGG	1097	7	+	Pisum sativum	part of a light responsive element
arahy.Tifrunner.gnm1.ann1.A0DAR9.1	3-AF1 binding site	TAAGAGAGGAA	374	10	+	Solanum tuberosum	light responsive element
arahy.Tifrunner.gnm1.ann1.A0DAR9.1		motif_sequence	1	4	+	organism short_function
arahy.Tifrunner.gnm1.ann1.A0DAR9.1		motif_sequence	439	4	+	organism short_function
arahy.Tifrunner.gnm1.ann1.A0DAR9.1		motif_sequence	500	4	-	organism short_function
arahy.Tifrunner.gnm1.ann1.A0DAR9.1		motif_sequence	561	4	+	organism short_function
arahy.Tifrunner.gnm1.ann1.A0DAR9.1		motif_sequence	1118	4	-	organism short_function
arahy.Tifrunner.gnm1.ann1.A0DAR9.1		motif_sequence	1282	4	+	organism short_function
arahy.Tifrunner.gnm1.ann1.A0DAR9.1		motif_sequence	1432	4	+	organism short_function
arahy.Tifrunner.gnm1.ann1.A0DAR9.1	AT-rich sequence	TAAAATACT	292	9	-	Pisum sativum	element for maximal elicitor-mediated activation (2copies)
arahy.Tifrunner.gnm1.ann1.A0DAR9.1	GT1-motif	GGTTAA	667	6	+	Arabidopsis thaliana	light responsive element
arahy.Tifrunner.gnm1.ann1.A0DAR9.1	GT1-motif	GGTTAA	1441	6	-	Arabidopsis thaliana	light responsive element
arahy.Tifrunner.gnm1.ann1.A0DAR9.1	MYC	CATGTG	1170	6	-	Arabidopsis thaliana
arahy.Tifrunner.gnm1.ann1.AKPI0I.1	Unnamed__4	CTCC	373	4	-	Petroselinum hortense
arahy.Tifrunner.gnm1.ann1.AKPI0I.1	AT~TATA-box	TATATA	226	6	+	Arabidopsis thaliana
arahy.Tifrunner.gnm1.ann1.AKPI0I.1	AT~TATA-box	TATATA	545	6	+	Arabidopsis thaliana
arahy.Tifrunner.gnm1.ann1.AKPI0I.1	AT~TATA-box	TATATA	1030	6	-	Arabidopsis thaliana
arahy.Tifrunner.gnm1.ann1.AKPI0I.1	AT~TATA-box	TATATA	1151	6	-	Arabidopsis thaliana
arahy.Tifrunner.gnm1.ann1.AKPI0I.1	MYB-like sequence	TAACCA	294	6	-	Arabidopsis thaliana
arahy.Tifrunner.gnm1.ann1.AKPI0I.1	MYB-like sequence	TAACCA	765	6	-	Arabidopsis thaliana
arahy.Tifrunner.gnm1.ann1.AKPI0I.1	TATA-box	ATTATA	170	6	+	Brassica napus	core promoter element around -30 of transcription start
arahy.Tifrunner.gnm1.ann1.AKPI0I.1	TATA-box	TATAA	171	5	-	Arabidopsis thaliana	core promoter element around -30 of transcription start
arahy.Tifrunner.gnm1.ann1.AKPI0I.1	TATA-box	TATA	172	4	+	Arabidopsis thaliana	core promoter element around -30 of transcription start
arahy.Tifrunner.gnm1.ann1.AKPI0I.1	TATA-box	TATA	180	4	+	Arabidopsis thaliana	core promoter element around -30 of transcription start
arahy.Tifrunner.gnm1.ann1.AKPI0I.1	TATA-box	ATATAT	225	6	+	Brassica napus	core promoter element around -30 of transcription start
arahy.Tifrunner.gnm1.ann1.AKPI0I.1	TATA-box	TATATA	226	6	+	Arabidopsis thaliana	core promoter element around -30 of transcription start
arahy.Tifrunner.gnm1.ann1.AKPI0I.1	TATA-box	ATATAA	227	6	+	Brassica oleracea	core promoter element around -30 of transcription start
arahy.Tifrunner.gnm1.ann1.AKPI0I.1	TATA-box	TATA	228	4	+	Arabidopsis thaliana	core promoter element around -30 of transcription start
arahy.Tifrunner.gnm1.ann1.AKPI0I.1	TATA-box	TATAA	240	5	-	Arabidopsis thaliana	core promoter element around -30 of transcription start
arahy.Tifrunner.gnm1.ann1.AKPI0I.1	TATA-box	TATA	241	4	+	Arabidopsis thaliana	core promoter element around -30 of transcription start
arahy.Tifrunner.gnm1.ann1.AKPI0I.1	TATA-box	taTATAAAtc	251	9	-	Arabidopsis thaliana	core promoter element around -30 of transcription start
arahy.Tifrunner.gnm1.ann1.AKPI0I.1	TATA-box	TATTTAAA	253	8	-	Arabidopsis thaliana	core promoter element around -30 of transcription start
arahy.Tifrunner.gnm1.ann1.AKPI0I.1	TATA-box	TATAA	331	5	-	Arabidopsis thaliana	core promoter element around -30 of transcription start
arahy.Tifrunner.gnm1.ann1.AKPI0I.1	TATA-box	TATA	332	4	+	Arabidopsis thaliana	core promoter element around -30 of transcription start
arahy.Tifrunner.gnm1.ann1.AKPI0I.1	TATA-box	TATAA	409	5	-	Arabidopsis thaliana	core promoter element around -30 of transcription start
arahy.Tifrunner.gnm1.ann1.AKPI0I.1	TATA-box	TATA	410	4	+	Arabidopsis thaliana	core promoter element around -30 of transcription start
arahy.Tifrunner.gnm1.ann1.AKPI0I.1	TATA-box	ATATAT	417	6	+	Brassica napus	core promoter element around -30 of transcription start
arahy.Tifrunner.gnm1.ann1.AKPI0I.1	TATA-box	TATA	418	4	+	Arabidopsis thaliana	core promoter element around -30 of transcription start
arahy.Tifrunner.gnm1.ann1.AKPI0I.1	TATA-box	TATA	472	4	+	Arabidopsis thaliana	core promoter element around -30 of transcription start
arahy.Tifrunner.gnm1.ann1.AKPI0I.1	TATA-box	TATACA	491	6	-	Helianthus annuus	core promoter element around -30 of transcription start
arahy.Tifrunner.gnm1.ann1.AKPI0I.1	TATA-box	TATA	493	4	+	Arabidopsis thaliana	core promoter element around -30 of transcription start
arahy.Tifrunner.gnm1.ann1.AKPI0I.1	TATA-box	TATATA	545	6	+	Arabidopsis thaliana	core promoter element around -30 of transcription start
arahy.Tifrunner.gnm1.ann1.AKPI0I.1	TATA-box	ATATAT	546	6	+	Brassica napus	core promoter element around -30 of transcription start
arahy.Tifrunner.gnm1.ann1.AKPI0I.1	TATA-box	TATA	547	4	+	Arabidopsis thaliana	core promoter element around -30 of transcription start
arahy.Tifrunner.gnm1.ann1.AKPI0I.1	TATA-box	TATTTAAA	607	8	+	Arabidopsis thaliana	core promoter element around -30 of transcription start
arahy.Tifrunner.gnm1.ann1.AKPI0I.1	TATA-box	TATTTAAA	636	8	+	Arabidopsis thaliana	core promoter element around -30 of transcription start
arahy.Tifrunner.gnm1.ann1.AKPI0I.1	TATA-box	TATTTAAA	662	8	+	Arabidopsis thaliana	core promoter element around -30 of transcription start
arahy.Tifrunner.gnm1.ann1.AKPI0I.1	TATA-box	ATTATA	732	6	+	Brassica napus	core promoter element around -30 of transcription start
arahy.Tifrunner.gnm1.ann1.AKPI0I.1	TATA-box	TATAA	733	5	-	Arabidopsis thaliana	core promoter element around -30 of transcription start
arahy.Tifrunner.gnm1.ann1.AKPI0I.1	TATA-box	TATA	734	4	+	Arabidopsis thaliana	core promoter element around -30 of transcription start
arahy.Tifrunner.gnm1.ann1.AKPI0I.1	TATA-box	TATAAATA	744	8	-	Daucus carota	core promoter element around -30 of transcription start
arahy.Tifrunner.gnm1.ann1.AKPI0I.1	TATA-box	TATAAAT	745	7	-	Brassica juncea	core promoter element around -30 of transcription start
arahy.Tifrunner.gnm1.ann1.AKPI0I.1	TATA-box	TATAAA	746	6	-	Helianthus annuus	core promoter element around -30 of transcription start
arahy.Tifrunner.gnm1.ann1.AKPI0I.1	TATA-box	TATAA	747	5	-	Arabidopsis thaliana	core promoter element around -30 of transcription start
arahy.Tifrunner.gnm1.ann1.AKPI0I.1	TATA-box	TATA	748	4	+	Arabidopsis thaliana	core promoter element around -30 of transcription start
arahy.Tifrunner.gnm1.ann1.AKPI0I.1	TATA-box	ATATAT	757	6	-	Brassica napus	core promoter element around -30 of transcription start
arahy.Tifrunner.gnm1.ann1.AKPI0I.1	TATA-box	TATA	758	4	-	Arabidopsis thaliana	core promoter element around -30 of transcription start
arahy.Tifrunner.gnm1.ann1.AKPI0I.1	TATA-box	TATA	829	4	-	Arabidopsis thaliana	core promoter element around -30 of transcription start
arahy.Tifrunner.gnm1.ann1.AKPI0I.1	TATA-box	TACAAAA	831	7	+	Oryza sativa	core promoter element around -30 of transcription start
arahy.Tifrunner.gnm1.ann1.AKPI0I.1	TATA-box	ATATAA	852	6	+	Brassica oleracea	core promoter element around -30 of transcription start
arahy.Tifrunner.gnm1.ann1.AKPI0I.1	TATA-box	TATA	853	4	-	Arabidopsis thaliana	core promoter element around -30 of transcription start
arahy.Tifrunner.gnm1.ann1.AKPI0I.1	TATA-box	ATTATA	892	6	+	Brassica napus	core promoter element around -30 of transcription start
arahy.Tifrunner.gnm1.ann1.AKPI0I.1	TATA-box	TATAA	893	5	-	Arabidopsis thaliana	core promoter element around -30 of transcription start
arahy.Tifrunner.gnm1.ann1.AKPI0I.1	TATA-box	TATA	894	4	-	Arabidopsis thaliana	core promoter element around -30 of transcription start
arahy.Tifrunner.gnm1.ann1.AKPI0I.1	TATA-box	TATTTAAA	936	8	+	Arabidopsis thaliana	core promoter element around -30 of transcription start
arahy.Tifrunner.gnm1.ann1.AKPI0I.1	TATA-box	TATACA	970	6	-	Helianthus annuus	core promoter element around -30 of transcription start
arahy.Tifrunner.gnm1.ann1.AKPI0I.1	TATA-box	TATA	972	4	-	Arabidopsis thaliana	core promoter element around -30 of transcription start
arahy.Tifrunner.gnm1.ann1.AKPI0I.1	TATA-box	ATTATA	1008	6	+	Brassica napus	core promoter element around -30 of transcription start
arahy.Tifrunner.gnm1.ann1.AKPI0I.1	TATA-box	TATAA	1009	5	-	Arabidopsis thaliana	core promoter element around -30 of transcription start
arahy.Tifrunner.gnm1.ann1.AKPI0I.1	TATA-box	TATA	1010	4	-	Arabidopsis thaliana	core promoter element around -30 of transcription start
arahy.Tifrunner.gnm1.ann1.AKPI0I.1	TATA-box	ATTATA	1028	6	+	Brassica napus	core promoter element around -30 of transcription start
arahy.Tifrunner.gnm1.ann1.AKPI0I.1	TATA-box	TATATAA	1029	7	-	Arabidopsis thaliana	core promoter element around -30 of transcription start
arahy.Tifrunner.gnm1.ann1.AKPI0I.1	TATA-box	TATATA	1030	6	-	Arabidopsis thaliana	core promoter element around -30 of transcription start
arahy.Tifrunner.gnm1.ann1.AKPI0I.1	TATA-box	ATATAT	1031	6	-	Brassica napus	core promoter element around -30 of transcription start
arahy.Tifrunner.gnm1.ann1.AKPI0I.1	TATA-box	TATA	1032	4	-	Arabidopsis thaliana	core promoter element around -30 of transcription start
arahy.Tifrunner.gnm1.ann1.AKPI0I.1	TATA-box	TATTTAAA	1054	8	+	Arabidopsis thaliana	core promoter element around -30 of transcription start
arahy.Tifrunner.gnm1.ann1.AKPI0I.1	TATA-box	TATACA	1063	6	-	Helianthus annuus	core promoter element around -30 of transcription start
arahy.Tifrunner.gnm1.ann1.AKPI0I.1	TATA-box	TATA	1065	4	-	Arabidopsis thaliana	core promoter element around -30 of transcription start
arahy.Tifrunner.gnm1.ann1.AKPI0I.1	TATA-box	TATAAAA	1084	7	-	Pisum sativum	core promoter element around -30 of transcription start
arahy.Tifrunner.gnm1.ann1.AKPI0I.1	TATA-box	TATAAA	1085	6	-	Helianthus annuus	core promoter element around -30 of transcription start
arahy.Tifrunner.gnm1.ann1.AKPI0I.1	TATA-box	TATAA	1086	5	-	Arabidopsis thaliana	core promoter element around -30 of transcription start
arahy.Tifrunner.gnm1.ann1.AKPI0I.1	TATA-box	TATA	1087	4	-	Arabidopsis thaliana	core promoter element around -30 of transcription start
arahy.Tifrunner.gnm1.ann1.AKPI0I.1	TATA-box	TATATAA	1150	7	-	Arabidopsis thaliana	core promoter element around -30 of transcription start
arahy.Tifrunner.gnm1.ann1.AKPI0I.1	TATA-box	TATATA	1151	6	-	Arabidopsis thaliana	core promoter element around -30 of transcription start
arahy.Tifrunner.gnm1.ann1.AKPI0I.1	TATA-box	ATATAT	1152	6	-	Brassica napus	core promoter element around -30 of transcription start
arahy.Tifrunner.gnm1.ann1.AKPI0I.1	TATA-box	TATA	1153	4	-	Arabidopsis thaliana	core promoter element around -30 of transcription start
arahy.Tifrunner.gnm1.ann1.AKPI0I.1	TATA-box	ATATAA	1173	6	+	Brassica oleracea	core promoter element around -30 of transcription start
arahy.Tifrunner.gnm1.ann1.AKPI0I.1	TATA-box	TATA	1174	4	-	Arabidopsis thaliana	core promoter element around -30 of transcription start
arahy.Tifrunner.gnm1.ann1.AKPI0I.1	TATA-box	ATATAT	1184	6	-	Brassica napus	core promoter element around -30 of transcription start
arahy.Tifrunner.gnm1.ann1.AKPI0I.1	TATA-box	TATA	1185	4	-	Arabidopsis thaliana	core promoter element around -30 of transcription start
arahy.Tifrunner.gnm1.ann1.AKPI0I.1	TATA-box	ATTATA	1196	6	+	Brassica napus	core promoter element around -30 of transcription start
arahy.Tifrunner.gnm1.ann1.AKPI0I.1	TATA-box	TATAA	1197	5	-	Arabidopsis thaliana	core promoter element around -30 of transcription start
arahy.Tifrunner.gnm1.ann1.AKPI0I.1	TATA-box	TATA	1198	4	-	Arabidopsis thaliana	core promoter element around -30 of transcription start
arahy.Tifrunner.gnm1.ann1.AKPI0I.1	TATA-box	ATATAA	1256	6	+	Brassica oleracea	core promoter element around -30 of transcription start
arahy.Tifrunner.gnm1.ann1.AKPI0I.1	TATA-box	TATA	1257	4	-	Arabidopsis thaliana	core promoter element around -30 of transcription start
arahy.Tifrunner.gnm1.ann1.AKPI0I.1	TATA-box	ATTATA	1261	6	+	Brassica napus	core promoter element around -30 of transcription start
arahy.Tifrunner.gnm1.ann1.AKPI0I.1	TATA-box	TATAA	1262	5	-	Arabidopsis thaliana	core promoter element around -30 of transcription start
arahy.Tifrunner.gnm1.ann1.AKPI0I.1	TATA-box	TATA	1263	4	-	Arabidopsis thaliana	core promoter element around -30 of transcription start
arahy.Tifrunner.gnm1.ann1.AKPI0I.1	TATA-box	ATATAA	1313	6	+	Brassica oleracea	core promoter element around -30 of transcription start
arahy.Tifrunner.gnm1.ann1.AKPI0I.1	TATA-box	TATA	1314	4	-	Arabidopsis thaliana	core promoter element around -30 of transcription start
arahy.Tifrunner.gnm1.ann1.AKPI0I.1	TATA-box	ATTATA	1340	6	+	Brassica napus	core promoter element around -30 of transcription start
arahy.Tifrunner.gnm1.ann1.AKPI0I.1	TATA-box	TATAA	1341	5	-	Arabidopsis thaliana	core promoter element around -30 of transcription start
arahy.Tifrunner.gnm1.ann1.AKPI0I.1	TATA-box	TATA	1342	4	-	Arabidopsis thaliana	core promoter element around -30 of transcription start
arahy.Tifrunner.gnm1.ann1.AKPI0I.1	TATA-box	TATAAAA	1401	7	-	Pisum sativum	core promoter element around -30 of transcription start
arahy.Tifrunner.gnm1.ann1.AKPI0I.1	TATA-box	TATAAA	1402	6	-	Helianthus annuus	core promoter element around -30 of transcription start
arahy.Tifrunner.gnm1.ann1.AKPI0I.1	TATA-box	TATAA	1403	5	-	Arabidopsis thaliana	core promoter element around -30 of transcription start
arahy.Tifrunner.gnm1.ann1.AKPI0I.1	TATA-box	TATA	1404	4	-	Arabidopsis thaliana	core promoter element around -30 of transcription start
arahy.Tifrunner.gnm1.ann1.AKPI0I.1	TATA-box	TATA	1475	4	-	Arabidopsis thaliana	core promoter element around -30 of transcription start
arahy.Tifrunner.gnm1.ann1.AKPI0I.1	LTR	CCGAAA	484	6	+	Hordeum vulgare	cis-acting element involved in low-temperature responsiveness
arahy.Tifrunner.gnm1.ann1.AKPI0I.1	LTR	CCGAAA	551	6	-	Hordeum vulgare	cis-acting element involved in low-temperature responsiveness
arahy.Tifrunner.gnm1.ann1.AKPI0I.1	ERE	ATTTTAAA	199	8	-	Nicotiana glutinos
arahy.Tifrunner.gnm1.ann1.AKPI0I.1	ERE	ATTTTAAA	609	8	-	Nicotiana glutinos
arahy.Tifrunner.gnm1.ann1.AKPI0I.1	ERE	ATTTTAAA	638	8	-	Nicotiana glutinos
arahy.Tifrunner.gnm1.ann1.AKPI0I.1	ERE	ATTTTAAA	664	8	-	Nicotiana glutinos
arahy.Tifrunner.gnm1.ann1.AKPI0I.1	ERE	ATTTTAAA	1056	8	-	Nicotiana glutinos
arahy.Tifrunner.gnm1.ann1.AKPI0I.1	MYB	TAACCA	294	6	-	Arabidopsis thaliana
arahy.Tifrunner.gnm1.ann1.AKPI0I.1	MYB	CAACCA	368	6	-	Arabidopsis thaliana
arahy.Tifrunner.gnm1.ann1.AKPI0I.1	MYB	TAACCA	765	6	-	Arabidopsis thaliana
arahy.Tifrunner.gnm1.ann1.AKPI0I.1	ARE	AAACCA	447	6	-	Zea mays	cis-acting regulatory element essential for the anaerobic induction
arahy.Tifrunner.gnm1.ann1.AKPI0I.1	AT-rich element	ATAGAAATCAA	1106	10	-	Glycine max	binding site of AT-rich DNA binding protein (ATBP-1)
arahy.Tifrunner.gnm1.ann1.AKPI0I.1	TATA	TATAAAAT	1083	8	-	Arabidopsis thaliana
arahy.Tifrunner.gnm1.ann1.AKPI0I.1	TCT-motif	TCTTAC	1358	6	-	Arabidopsis thaliana	part of a light responsive element
arahy.Tifrunner.gnm1.ann1.AKPI0I.1	GT1-motif	GGTTAA	766	6	+	Arabidopsis thaliana	light responsive element
arahy.Tifrunner.gnm1.ann1.AKPI0I.1	CAAT-box	CAAT	79	4	+	Nicotiana glutinosa
arahy.Tifrunner.gnm1.ann1.AKPI0I.1	CAAT-box	CAAT	138	4	-	Nicotiana glutinosa
arahy.Tifrunner.gnm1.ann1.AKPI0I.1	CAAT-box	CAAT	248	4	-	Nicotiana glutinosa
arahy.Tifrunner.gnm1.ann1.AKPI0I.1	CAAT-box	CAAAT	260	5	-	Pisum sativum	common cis-acting element in promoter and enhancer regions
arahy.Tifrunner.gnm1.ann1.AKPI0I.1	CAAT-box	CAAT	276	4	+	Nicotiana glutinosa
arahy.Tifrunner.gnm1.ann1.AKPI0I.1	CAAT-box	CAAT	286	4	-	Nicotiana glutinosa
arahy.Tifrunner.gnm1.ann1.AKPI0I.1	CAAT-box	CAAAT	361	5	+	Pisum sativum	common cis-acting element in promoter and enhancer regions
arahy.Tifrunner.gnm1.ann1.AKPI0I.1	CAAT-box	CAAAT	385	5	-	Pisum sativum	common cis-acting element in promoter and enhancer regions
arahy.Tifrunner.gnm1.ann1.AKPI0I.1	CAAT-box	CCCAATTT	456	8	+	Arabidopsis thaliana	common cis-acting element in promoter and enhancer regions
arahy.Tifrunner.gnm1.ann1.AKPI0I.1	CAAT-box	CCAAT	457	5	+	Arabidopsis thaliana	common cis-acting element in promoter and enhancer regions
arahy.Tifrunner.gnm1.ann1.AKPI0I.1	CAAT-box	CAAT	458	4	+	Nicotiana glutinosa
arahy.Tifrunner.gnm1.ann1.AKPI0I.1	CAAT-box	CAAT	773	4	+	Nicotiana glutinosa
arahy.Tifrunner.gnm1.ann1.AKPI0I.1	CAAT-box	CAAT	850	4	+	Nicotiana glutinosa
arahy.Tifrunner.gnm1.ann1.AKPI0I.1	CAAT-box	CCAAT	882	5	-	Arabidopsis thaliana	common cis-acting element in promoter and enhancer regions
arahy.Tifrunner.gnm1.ann1.AKPI0I.1	CAAT-box	CAAT	898	4	+	Nicotiana glutinosa
arahy.Tifrunner.gnm1.ann1.AKPI0I.1	CAAT-box	CAAT	956	4	-	Nicotiana glutinosa
arahy.Tifrunner.gnm1.ann1.AKPI0I.1	CAAT-box	CAAT	968	4	-	Nicotiana glutinosa
arahy.Tifrunner.gnm1.ann1.AKPI0I.1	CAAT-box	CAAT	1002	4	-	Nicotiana glutinosa
arahy.Tifrunner.gnm1.ann1.AKPI0I.1	CAAT-box	CAAT	1097	4	-	Nicotiana glutinosa
arahy.Tifrunner.gnm1.ann1.AKPI0I.1	CAAT-box	CAAT	1141	4	-	Nicotiana glutinosa
arahy.Tifrunner.gnm1.ann1.AKPI0I.1	CAAT-box	CAAT	1188	4	-	Nicotiana glutinosa
arahy.Tifrunner.gnm1.ann1.AKPI0I.1	CAAT-box	CAAAT	1231	5	+	Pisum sativum	common cis-acting element in promoter and enhancer regions
arahy.Tifrunner.gnm1.ann1.AKPI0I.1	CAAT-box	CAAAT	1245	5	-	Pisum sativum	common cis-acting element in promoter and enhancer regions
arahy.Tifrunner.gnm1.ann1.AKPI0I.1	CAAT-box	CAAT	1254	4	+	Nicotiana glutinosa
arahy.Tifrunner.gnm1.ann1.AKPI0I.1	CAAT-box	CAAT	1267	4	-	Nicotiana glutinosa
arahy.Tifrunner.gnm1.ann1.AKPI0I.1	CAAT-box	CAAAT	1285	5	-	Pisum sativum	common cis-acting element in promoter and enhancer regions
arahy.Tifrunner.gnm1.ann1.AKPI0I.1	CAAT-box	CCAAT	1449	5	+	Arabidopsis thaliana	common cis-acting element in promoter and enhancer regions
arahy.Tifrunner.gnm1.ann1.AKPI0I.1	CAAT-box	CAAT	1450	4	+	Nicotiana glutinosa
arahy.Tifrunner.gnm1.ann1.AKPI0I.1	CAAT-box	CAAAT	1452	5	-	Pisum sativum	common cis-acting element in promoter and enhancer regions
arahy.Tifrunner.gnm1.ann1.AKPI0I.1	MYC	CATGTG	398	6	-	Arabidopsis thaliana
arahy.Tifrunner.gnm1.ann1.AKPI0I.1	Unnamed__1	CGTGG	478	5	+	Zea mays
arahy.Tifrunner.gnm1.ann1.AKPI0I.1	Unnamed__1	GAATTTAATTAA	1171	11	+	Glycine max	60K protein binding site
arahy.Tifrunner.gnm1.ann1.AKPI0I.1	Box 4	ATTAAT	81	6	+	Petroselinum crispum	part of a conserved DNA module involved in light responsiveness
arahy.Tifrunner.gnm1.ann1.AKPI0I.1	Box 4	ATTAAT	437	6	+	Petroselinum crispum	part of a conserved DNA module involved in light responsiveness
arahy.Tifrunner.gnm1.ann1.AKPI0I.1	Box 4	ATTAAT	706	6	+	Petroselinum crispum	part of a conserved DNA module involved in light responsiveness
arahy.Tifrunner.gnm1.ann1.AKPI0I.1	Box 4	ATTAAT	1093	6	-	Petroselinum crispum	part of a conserved DNA module involved in light responsiveness
arahy.Tifrunner.gnm1.ann1.AKPI0I.1		motif_sequence	315	4	-	organism short_function
arahy.Tifrunner.gnm1.ann1.AKPI0I.1		motif_sequence	626	4	+	organism short_function
arahy.Tifrunner.gnm1.ann1.AKPI0I.1		motif_sequence	1159	4	+	organism short_function
arahy.Tifrunner.gnm1.ann1.AKPI0I.1	GATA-motif	AAGATAAGATT	1133	10	+	Arabidopsis thaliana	part of a light responsive element
arahy.Tifrunner.gnm1.ann1.AKPI0I.1	AAGAA-motif	gGTAAAGAAA	1288	9	+	Avena sativa
arahy.Tifrunner.gnm1.ann1.B1753N.1	AT~TATA-box	TATATA	387	6	+	Arabidopsis thaliana
arahy.Tifrunner.gnm1.ann1.B1753N.1	AT~TATA-box	TATATA	389	6	+	Arabidopsis thaliana
arahy.Tifrunner.gnm1.ann1.B1753N.1	AT~TATA-box	TATATA	391	6	+	Arabidopsis thaliana
arahy.Tifrunner.gnm1.ann1.B1753N.1	AT~TATA-box	TATATAAA	649	8	-	Arabidopsis thaliana
arahy.Tifrunner.gnm1.ann1.B1753N.1	AT~TATA-box	TATATA	651	6	+	Arabidopsis thaliana
arahy.Tifrunner.gnm1.ann1.B1753N.1	AT~TATA-box	TATATAAA	681	8	-	Arabidopsis thaliana
arahy.Tifrunner.gnm1.ann1.B1753N.1	AT~TATA-box	TATATA	683	6	+	Arabidopsis thaliana
arahy.Tifrunner.gnm1.ann1.B1753N.1	AT~TATA-box	TATATA	1076	6	-	Arabidopsis thaliana
arahy.Tifrunner.gnm1.ann1.B1753N.1	Unnamed__4	CTCC	126	4	-	Petroselinum hortense
arahy.Tifrunner.gnm1.ann1.B1753N.1	Unnamed__4	CTCC	460	4	-	Petroselinum hortense
arahy.Tifrunner.gnm1.ann1.B1753N.1	Unnamed__4	CTCC	485	4	-	Petroselinum hortense
arahy.Tifrunner.gnm1.ann1.B1753N.1	Unnamed__4	CTCC	538	4	+	Petroselinum hortense
arahy.Tifrunner.gnm1.ann1.B1753N.1	Unnamed__4	CTCC	548	4	+	Petroselinum hortense
arahy.Tifrunner.gnm1.ann1.B1753N.1	as-1	TGACG	196	5	-	Arabidopsis thaliana
arahy.Tifrunner.gnm1.ann1.B1753N.1	CAT-box	GCCACT	340	6	-	Arabidopsis thaliana	cis-acting regulatory element related to meristem expression
arahy.Tifrunner.gnm1.ann1.B1753N.1	AT1-motif	AATTATTTTTTATT	972	13	+	Solanum tuberosum	part of a light responsive module
arahy.Tifrunner.gnm1.ann1.B1753N.1	ERE	ATTTCATA	736	8	-	Nicotiana glutinos
arahy.Tifrunner.gnm1.ann1.B1753N.1	ERE	ATTTTAAA	1210	8	-	Nicotiana glutinos
arahy.Tifrunner.gnm1.ann1.B1753N.1	MYB	TAACCA	605	6	-	Arabidopsis thaliana
arahy.Tifrunner.gnm1.ann1.B1753N.1	MYB	CAACCA	1421	6	-	Arabidopsis thaliana
arahy.Tifrunner.gnm1.ann1.B1753N.1	TGACG-motif	TGACG	196	5	-	Hordeum vulgare	cis-acting regulatory element involved in the MeJA-responsiveness
arahy.Tifrunner.gnm1.ann1.B1753N.1	TATA-box	ATATAA	9	6	+	Brassica oleracea	core promoter element around -30 of transcription start
arahy.Tifrunner.gnm1.ann1.B1753N.1	TATA-box	TATA	10	4	+	Arabidopsis thaliana	core promoter element around -30 of transcription start
arahy.Tifrunner.gnm1.ann1.B1753N.1	TATA-box	TATA	47	4	+	Arabidopsis thaliana	core promoter element around -30 of transcription start
arahy.Tifrunner.gnm1.ann1.B1753N.1	TATA-box	TATAA	153	5	-	Arabidopsis thaliana	core promoter element around -30 of transcription start
arahy.Tifrunner.gnm1.ann1.B1753N.1	TATA-box	TATA	154	4	+	Arabidopsis thaliana	core promoter element around -30 of transcription start
arahy.Tifrunner.gnm1.ann1.B1753N.1	TATA-box	TATA	255	4	+	Arabidopsis thaliana	core promoter element around -30 of transcription start
arahy.Tifrunner.gnm1.ann1.B1753N.1	TATA-box	TATAAAT	311	7	-	Brassica juncea	core promoter element around -30 of transcription start
arahy.Tifrunner.gnm1.ann1.B1753N.1	TATA-box	TATAAA	312	6	-	Helianthus annuus	core promoter element around -30 of transcription start
arahy.Tifrunner.gnm1.ann1.B1753N.1	TATA-box	TATAA	313	5	-	Arabidopsis thaliana	core promoter element around -30 of transcription start
arahy.Tifrunner.gnm1.ann1.B1753N.1	TATA-box	TATA	314	4	+	Arabidopsis thaliana	core promoter element around -30 of transcription start
arahy.Tifrunner.gnm1.ann1.B1753N.1	TATA-box	TATATA	387	6	+	Arabidopsis thaliana	core promoter element around -30 of transcription start
arahy.Tifrunner.gnm1.ann1.B1753N.1	TATA-box	ATATAT	388	6	+	Brassica napus	core promoter element around -30 of transcription start
arahy.Tifrunner.gnm1.ann1.B1753N.1	TATA-box	TATATA	389	6	+	Arabidopsis thaliana	core promoter element around -30 of transcription start
arahy.Tifrunner.gnm1.ann1.B1753N.1	TATA-box	ATATAT	390	6	+	Brassica napus	core promoter element around -30 of transcription start
arahy.Tifrunner.gnm1.ann1.B1753N.1	TATA-box	TATATA	391	6	+	Arabidopsis thaliana	core promoter element around -30 of transcription start
arahy.Tifrunner.gnm1.ann1.B1753N.1	TATA-box	ATATAA	392	6	+	Brassica oleracea	core promoter element around -30 of transcription start
arahy.Tifrunner.gnm1.ann1.B1753N.1	TATA-box	TATA	393	4	+	Arabidopsis thaliana	core promoter element around -30 of transcription start
arahy.Tifrunner.gnm1.ann1.B1753N.1	TATA-box	ATTATA	479	6	+	Brassica napus	core promoter element around -30 of transcription start
arahy.Tifrunner.gnm1.ann1.B1753N.1	TATA-box	TATAA	480	5	-	Arabidopsis thaliana	core promoter element around -30 of transcription start
arahy.Tifrunner.gnm1.ann1.B1753N.1	TATA-box	TATA	481	4	+	Arabidopsis thaliana	core promoter element around -30 of transcription start
arahy.Tifrunner.gnm1.ann1.B1753N.1	TATA-box	ATATAA	526	6	+	Brassica oleracea	core promoter element around -30 of transcription start
arahy.Tifrunner.gnm1.ann1.B1753N.1	TATA-box	TATA	527	4	+	Arabidopsis thaliana	core promoter element around -30 of transcription start
arahy.Tifrunner.gnm1.ann1.B1753N.1	TATA-box	TATAA	592	5	-	Arabidopsis thaliana	core promoter element around -30 of transcription start
arahy.Tifrunner.gnm1.ann1.B1753N.1	TATA-box	TATA	593	4	+	Arabidopsis thaliana	core promoter element around -30 of transcription start
arahy.Tifrunner.gnm1.ann1.B1753N.1	TATA-box	TATAAAA	648	7	-	Pisum sativum	core promoter element around -30 of transcription start
arahy.Tifrunner.gnm1.ann1.B1753N.1	TATA-box	TATAAA	649	6	-	Helianthus annuus	core promoter element around -30 of transcription start
arahy.Tifrunner.gnm1.ann1.B1753N.1	TATA-box	TATATAA	650	7	-	Arabidopsis thaliana	core promoter element around -30 of transcription start
arahy.Tifrunner.gnm1.ann1.B1753N.1	TATA-box	TATATA	651	6	+	Arabidopsis thaliana	core promoter element around -30 of transcription start
arahy.Tifrunner.gnm1.ann1.B1753N.1	TATA-box	ATATAT	652	6	+	Brassica napus	core promoter element around -30 of transcription start
arahy.Tifrunner.gnm1.ann1.B1753N.1	TATA-box	TATA	653	4	+	Arabidopsis thaliana	core promoter element around -30 of transcription start
arahy.Tifrunner.gnm1.ann1.B1753N.1	TATA-box	TATAAAA	680	7	-	Pisum sativum	core promoter element around -30 of transcription start
arahy.Tifrunner.gnm1.ann1.B1753N.1	TATA-box	TATAAA	681	6	-	Helianthus annuus	core promoter element around -30 of transcription start
arahy.Tifrunner.gnm1.ann1.B1753N.1	TATA-box	TATATAA	682	7	-	Arabidopsis thaliana	core promoter element around -30 of transcription start
arahy.Tifrunner.gnm1.ann1.B1753N.1	TATA-box	TATATA	683	6	+	Arabidopsis thaliana	core promoter element around -30 of transcription start
arahy.Tifrunner.gnm1.ann1.B1753N.1	TATA-box	ATATAT	684	6	+	Brassica napus	core promoter element around -30 of transcription start
arahy.Tifrunner.gnm1.ann1.B1753N.1	TATA-box	TATA	685	4	+	Arabidopsis thaliana	core promoter element around -30 of transcription start
arahy.Tifrunner.gnm1.ann1.B1753N.1	TATA-box	TATAA	762	5	-	Arabidopsis thaliana	core promoter element around -30 of transcription start
arahy.Tifrunner.gnm1.ann1.B1753N.1	TATA-box	TATA	763	4	-	Arabidopsis thaliana	core promoter element around -30 of transcription start
arahy.Tifrunner.gnm1.ann1.B1753N.1	TATA-box	TATACA	795	6	-	Helianthus annuus	core promoter element around -30 of transcription start
arahy.Tifrunner.gnm1.ann1.B1753N.1	TATA-box	TATA	797	4	-	Arabidopsis thaliana	core promoter element around -30 of transcription start
arahy.Tifrunner.gnm1.ann1.B1753N.1	TATA-box	TATTTAAA	903	8	+	Arabidopsis thaliana	core promoter element around -30 of transcription start
arahy.Tifrunner.gnm1.ann1.B1753N.1	TATA-box	TATAAAT	966	7	-	Brassica juncea	core promoter element around -30 of transcription start
arahy.Tifrunner.gnm1.ann1.B1753N.1	TATA-box	TATAAA	967	6	-	Helianthus annuus	core promoter element around -30 of transcription start
arahy.Tifrunner.gnm1.ann1.B1753N.1	TATA-box	TATAA	968	5	-	Arabidopsis thaliana	core promoter element around -30 of transcription start
arahy.Tifrunner.gnm1.ann1.B1753N.1	TATA-box	TATATTTATATTT	969	12	+	Avena sativa	core promoter element around -30 of transcription start
arahy.Tifrunner.gnm1.ann1.B1753N.1	TATA-box	ATTATA	983	6	+	Brassica napus	core promoter element around -30 of transcription start
arahy.Tifrunner.gnm1.ann1.B1753N.1	TATA-box	TATAA	984	5	-	Arabidopsis thaliana	core promoter element around -30 of transcription start
arahy.Tifrunner.gnm1.ann1.B1753N.1	TATA-box	TATA	985	4	-	Arabidopsis thaliana	core promoter element around -30 of transcription start
arahy.Tifrunner.gnm1.ann1.B1753N.1	TATA-box	ATTATA	1074	6	+	Brassica napus	core promoter element around -30 of transcription start
arahy.Tifrunner.gnm1.ann1.B1753N.1	TATA-box	TATATAA	1075	7	-	Arabidopsis thaliana	core promoter element around -30 of transcription start
arahy.Tifrunner.gnm1.ann1.B1753N.1	TATA-box	TATATA	1076	6	-	Arabidopsis thaliana	core promoter element around -30 of transcription start
arahy.Tifrunner.gnm1.ann1.B1753N.1	TATA-box	ATATAT	1077	6	-	Brassica napus	core promoter element around -30 of transcription start
arahy.Tifrunner.gnm1.ann1.B1753N.1	TATA-box	TATATTTATATTT	1078	12	+	Avena sativa	core promoter element around -30 of transcription start
arahy.Tifrunner.gnm1.ann1.B1753N.1	TATA-box	TATA	1084	4	-	Arabidopsis thaliana	core promoter element around -30 of transcription start
arahy.Tifrunner.gnm1.ann1.B1753N.1	TATA-box	ATTATA	1103	6	+	Brassica napus	core promoter element around -30 of transcription start
arahy.Tifrunner.gnm1.ann1.B1753N.1	TATA-box	TATAA	1104	5	-	Arabidopsis thaliana	core promoter element around -30 of transcription start
arahy.Tifrunner.gnm1.ann1.B1753N.1	TATA-box	TATA	1105	4	-	Arabidopsis thaliana	core promoter element around -30 of transcription start
arahy.Tifrunner.gnm1.ann1.B1753N.1	TATA-box	TATA	1123	4	-	Arabidopsis thaliana	core promoter element around -30 of transcription start
arahy.Tifrunner.gnm1.ann1.B1753N.1	TATA-box	TACAAAA	1135	7	-	Oryza sativa	core promoter element around -30 of transcription start
arahy.Tifrunner.gnm1.ann1.B1753N.1	TATA-box	TATACA	1138	6	-	Helianthus annuus	core promoter element around -30 of transcription start
arahy.Tifrunner.gnm1.ann1.B1753N.1	TATA-box	TATA	1140	4	-	Arabidopsis thaliana	core promoter element around -30 of transcription start
arahy.Tifrunner.gnm1.ann1.B1753N.1	TATA-box	TATA	1174	4	-	Arabidopsis thaliana	core promoter element around -30 of transcription start
arahy.Tifrunner.gnm1.ann1.B1753N.1	TATA-box	ATATAT	1201	6	-	Brassica napus	core promoter element around -30 of transcription start
arahy.Tifrunner.gnm1.ann1.B1753N.1	TATA-box	TATA	1202	4	-	Arabidopsis thaliana	core promoter element around -30 of transcription start
arahy.Tifrunner.gnm1.ann1.B1753N.1	TATA-box	ATTATA	1226	6	+	Brassica napus	core promoter element around -30 of transcription start
arahy.Tifrunner.gnm1.ann1.B1753N.1	TATA-box	TATAA	1227	5	-	Arabidopsis thaliana	core promoter element around -30 of transcription start
arahy.Tifrunner.gnm1.ann1.B1753N.1	TATA-box	TATA	1228	4	-	Arabidopsis thaliana	core promoter element around -30 of transcription start
arahy.Tifrunner.gnm1.ann1.B1753N.1	TATA-box	TATA	1383	4	-	Arabidopsis thaliana	core promoter element around -30 of transcription start
arahy.Tifrunner.gnm1.ann1.B1753N.1	TATA-box	TATAAA	1456	6	-	Helianthus annuus	core promoter element around -30 of transcription start
arahy.Tifrunner.gnm1.ann1.B1753N.1	TATA-box	TATAA	1457	5	-	Arabidopsis thaliana	core promoter element around -30 of transcription start
arahy.Tifrunner.gnm1.ann1.B1753N.1	TATA-box	TATA	1458	4	-	Arabidopsis thaliana	core promoter element around -30 of transcription start
arahy.Tifrunner.gnm1.ann1.B1753N.1	MBS	CAACTG	56	6	-	Arabidopsis thaliana	MYB binding site involved in drought-inducibility
arahy.Tifrunner.gnm1.ann1.B1753N.1	MBS	CAACTG	506	6	-	Arabidopsis thaliana	MYB binding site involved in drought-inducibility
arahy.Tifrunner.gnm1.ann1.B1753N.1	MYB-like sequence	TAACCA	605	6	-	Arabidopsis thaliana
arahy.Tifrunner.gnm1.ann1.B1753N.1	TC-rich repeats	GTTTTCTTAC	814	9	+	Nicotiana tabacum	cis-acting element involved in defense and stress responsiveness
arahy.Tifrunner.gnm1.ann1.B1753N.1	W box	TTGACC	1464	6	+	Arabidopsis thaliana
arahy.Tifrunner.gnm1.ann1.B1753N.1	TATA	TATAAAAT	527	8	+	Arabidopsis thaliana
arahy.Tifrunner.gnm1.ann1.B1753N.1	TATA	TATAAAAT	679	8	-	Arabidopsis thaliana
arahy.Tifrunner.gnm1.ann1.B1753N.1	CGTCA-motif	CGTCA	196	5	+	Hordeum vulgare	cis-acting regulatory element involved in the MeJA-responsiveness
arahy.Tifrunner.gnm1.ann1.B1753N.1	ARE	AAACCA	898	6	-	Zea mays	cis-acting regulatory element essential for the anaerobic induction
arahy.Tifrunner.gnm1.ann1.B1753N.1	Myb	CAACTG	56	6	-	Arabidopsis thaliana
arahy.Tifrunner.gnm1.ann1.B1753N.1	Myb	CAACTG	506	6	-	Arabidopsis thaliana
arahy.Tifrunner.gnm1.ann1.B1753N.1	Myb	TAACTG	876	6	+	Arabidopsis thaliana
arahy.Tifrunner.gnm1.ann1.B1753N.1		motif_sequence	189	4	+	organism short_function
arahy.Tifrunner.gnm1.ann1.B1753N.1		motif_sequence	235	4	-	organism short_function
arahy.Tifrunner.gnm1.ann1.B1753N.1		motif_sequence	336	4	-	organism short_function
arahy.Tifrunner.gnm1.ann1.B1753N.1		motif_sequence	405	4	-	organism short_function
arahy.Tifrunner.gnm1.ann1.B1753N.1		motif_sequence	546	4	+	organism short_function
arahy.Tifrunner.gnm1.ann1.B1753N.1		motif_sequence	752	4	-	organism short_function
arahy.Tifrunner.gnm1.ann1.B1753N.1		motif_sequence	802	4	-	organism short_function
arahy.Tifrunner.gnm1.ann1.B1753N.1		motif_sequence	935	4	-	organism short_function
arahy.Tifrunner.gnm1.ann1.B1753N.1	Unnamed__1	GAATTTAATTAA	1176	11	+	Glycine max	60K protein binding site
arahy.Tifrunner.gnm1.ann1.B1753N.1	Unnamed__1	CGTGG	1408	5	-	Zea mays
arahy.Tifrunner.gnm1.ann1.B1753N.1	Box 4	ATTAAT	516	6	+	Petroselinum crispum	part of a conserved DNA module involved in light responsiveness
arahy.Tifrunner.gnm1.ann1.B1753N.1	Box 4	ATTAAT	988	6	-	Petroselinum crispum	part of a conserved DNA module involved in light responsiveness
arahy.Tifrunner.gnm1.ann1.B1753N.1	CAAT-box	CAAAT	6	5	+	Pisum sativum	common cis-acting element in promoter and enhancer regions
arahy.Tifrunner.gnm1.ann1.B1753N.1	CAAT-box	CAAT	23	4	-	Nicotiana glutinosa
arahy.Tifrunner.gnm1.ann1.B1753N.1	CAAT-box	CAAT	172	4	-	Nicotiana glutinosa
arahy.Tifrunner.gnm1.ann1.B1753N.1	CAAT-box	CCAAT	214	5	-	Arabidopsis thaliana	common cis-acting element in promoter and enhancer regions
arahy.Tifrunner.gnm1.ann1.B1753N.1	CAAT-box	CAAAT	261	5	-	Pisum sativum	common cis-acting element in promoter and enhancer regions
arahy.Tifrunner.gnm1.ann1.B1753N.1	CAAT-box	CAAT	277	4	+	Nicotiana glutinosa
arahy.Tifrunner.gnm1.ann1.B1753N.1	CAAT-box	CAAT	282	4	+	Nicotiana glutinosa
arahy.Tifrunner.gnm1.ann1.B1753N.1	CAAT-box	CCAAT	322	5	-	Arabidopsis thaliana	common cis-acting element in promoter and enhancer regions
arahy.Tifrunner.gnm1.ann1.B1753N.1	CAAT-box	CAAT	349	4	+	Nicotiana glutinosa
arahy.Tifrunner.gnm1.ann1.B1753N.1	CAAT-box	CAAAT	351	5	-	Pisum sativum	common cis-acting element in promoter and enhancer regions
arahy.Tifrunner.gnm1.ann1.B1753N.1	CAAT-box	CAAT	409	4	-	Nicotiana glutinosa
arahy.Tifrunner.gnm1.ann1.B1753N.1	CAAT-box	CCAAT	457	5	-	Arabidopsis thaliana	common cis-acting element in promoter and enhancer regions
arahy.Tifrunner.gnm1.ann1.B1753N.1	CAAT-box	CAAT	474	4	+	Nicotiana glutinosa
arahy.Tifrunner.gnm1.ann1.B1753N.1	CAAT-box	CAAAT	520	5	-	Pisum sativum	common cis-acting element in promoter and enhancer regions
arahy.Tifrunner.gnm1.ann1.B1753N.1	CAAT-box	CAAAT	555	5	-	Pisum sativum	common cis-acting element in promoter and enhancer regions
arahy.Tifrunner.gnm1.ann1.B1753N.1	CAAT-box	CCAAT	572	5	+	Arabidopsis thaliana	common cis-acting element in promoter and enhancer regions
arahy.Tifrunner.gnm1.ann1.B1753N.1	CAAT-box	CAAT	573	4	+	Nicotiana glutinosa
arahy.Tifrunner.gnm1.ann1.B1753N.1	CAAT-box	CAAT	582	4	-	Nicotiana glutinosa
arahy.Tifrunner.gnm1.ann1.B1753N.1	CAAT-box	CAAT	618	4	-	Nicotiana glutinosa
arahy.Tifrunner.gnm1.ann1.B1753N.1	CAAT-box	CAAAT	659	5	-	Pisum sativum	common cis-acting element in promoter and enhancer regions
arahy.Tifrunner.gnm1.ann1.B1753N.1	CAAT-box	CAAT	669	4	-	Nicotiana glutinosa
arahy.Tifrunner.gnm1.ann1.B1753N.1	CAAT-box	CAAT	747	4	-	Nicotiana glutinosa
arahy.Tifrunner.gnm1.ann1.B1753N.1	CAAT-box	CAAT	773	4	-	Nicotiana glutinosa
arahy.Tifrunner.gnm1.ann1.B1753N.1	CAAT-box	CCAAT	806	5	-	Arabidopsis thaliana	common cis-acting element in promoter and enhancer regions
arahy.Tifrunner.gnm1.ann1.B1753N.1	CAAT-box	CCAAT	896	5	-	Arabidopsis thaliana	common cis-acting element in promoter and enhancer regions
arahy.Tifrunner.gnm1.ann1.B1753N.1	CAAT-box	CAAAT	941	5	+	Pisum sativum	common cis-acting element in promoter and enhancer regions
arahy.Tifrunner.gnm1.ann1.B1753N.1	CAAT-box	CAAT	995	4	-	Nicotiana glutinosa
arahy.Tifrunner.gnm1.ann1.B1753N.1	CAAT-box	CAAT	1017	4	-	Nicotiana glutinosa
arahy.Tifrunner.gnm1.ann1.B1753N.1	CAAT-box	CAAT	1051	4	-	Nicotiana glutinosa
arahy.Tifrunner.gnm1.ann1.B1753N.1	CAAT-box	CAAAT	1087	5	-	Pisum sativum	common cis-acting element in promoter and enhancer regions
arahy.Tifrunner.gnm1.ann1.B1753N.1	CAAT-box	CAAT	1111	4	-	Nicotiana glutinosa
arahy.Tifrunner.gnm1.ann1.B1753N.1	CAAT-box	CAAAT	1160	5	+	Pisum sativum	common cis-acting element in promoter and enhancer regions
arahy.Tifrunner.gnm1.ann1.B1753N.1	CAAT-box	CAAAT	1223	5	+	Pisum sativum	common cis-acting element in promoter and enhancer regions
arahy.Tifrunner.gnm1.ann1.B1753N.1	CAAT-box	CAAAT	1235	5	+	Pisum sativum	common cis-acting element in promoter and enhancer regions
arahy.Tifrunner.gnm1.ann1.B1753N.1	CAAT-box	CAAT	1463	4	-	Nicotiana glutinosa
arahy.Tifrunner.gnm1.ann1.B1753N.1	CAAT-box	CCAAT	1491	5	+	Arabidopsis thaliana	common cis-acting element in promoter and enhancer regions
arahy.Tifrunner.gnm1.ann1.B1753N.1	CAAT-box	CAAT	1492	4	+	Nicotiana glutinosa
arahy.Tifrunner.gnm1.ann1.B1753N.1	GT1-motif	GGTTAA	606	6	+	Arabidopsis thaliana	light responsive element
arahy.Tifrunner.gnm1.ann1.B1753N.1	MYC	CATTTG	941	6	-	Arabidopsis thaliana
arahy.Tifrunner.gnm1.ann1.B2J19D.1	AT~TATA-box	TATATA	151	6	+	Arabidopsis thaliana
arahy.Tifrunner.gnm1.ann1.B2J19D.1	AT~TATA-box	TATATA	153	6	+	Arabidopsis thaliana
arahy.Tifrunner.gnm1.ann1.B2J19D.1	AT~TATA-box	TATATA	163	6	+	Arabidopsis thaliana
arahy.Tifrunner.gnm1.ann1.B2J19D.1	AT~TATA-box	TATATA	165	6	+	Arabidopsis thaliana
arahy.Tifrunner.gnm1.ann1.B2J19D.1	AT~TATA-box	TATATA	167	6	+	Arabidopsis thaliana
arahy.Tifrunner.gnm1.ann1.B2J19D.1	AT~TATA-box	TATATA	236	6	+	Arabidopsis thaliana
arahy.Tifrunner.gnm1.ann1.B2J19D.1	AT~TATA-box	TATATA	263	6	+	Arabidopsis thaliana
arahy.Tifrunner.gnm1.ann1.B2J19D.1	AT~TATA-box	TATATA	445	6	+	Arabidopsis thaliana
arahy.Tifrunner.gnm1.ann1.B2J19D.1	AT~TATA-box	TATATAAA	843	8	-	Arabidopsis thaliana
arahy.Tifrunner.gnm1.ann1.B2J19D.1	AT~TATA-box	TATATA	845	6	-	Arabidopsis thaliana
arahy.Tifrunner.gnm1.ann1.B2J19D.1	AT~TATA-box	TATATA	847	6	-	Arabidopsis thaliana
arahy.Tifrunner.gnm1.ann1.B2J19D.1	AT~TATA-box	TATATA	849	6	-	Arabidopsis thaliana
arahy.Tifrunner.gnm1.ann1.B2J19D.1	AT~TATA-box	TATATA	851	6	-	Arabidopsis thaliana
arahy.Tifrunner.gnm1.ann1.B2J19D.1	AT~TATA-box	TATATA	853	6	-	Arabidopsis thaliana
arahy.Tifrunner.gnm1.ann1.B2J19D.1	AT~TATA-box	TATATA	855	6	-	Arabidopsis thaliana
arahy.Tifrunner.gnm1.ann1.B2J19D.1	AT~TATA-box	TATATA	857	6	-	Arabidopsis thaliana
arahy.Tifrunner.gnm1.ann1.B2J19D.1	AT~TATA-box	TATATA	859	6	-	Arabidopsis thaliana
arahy.Tifrunner.gnm1.ann1.B2J19D.1	AT~TATA-box	TATATA	861	6	-	Arabidopsis thaliana
arahy.Tifrunner.gnm1.ann1.B2J19D.1	AT~TATA-box	TATATA	863	6	-	Arabidopsis thaliana
arahy.Tifrunner.gnm1.ann1.B2J19D.1	AT~TATA-box	TATATA	865	6	-	Arabidopsis thaliana
arahy.Tifrunner.gnm1.ann1.B2J19D.1	AT~TATA-box	TATATA	867	6	-	Arabidopsis thaliana
arahy.Tifrunner.gnm1.ann1.B2J19D.1	AT~TATA-box	TATATA	869	6	-	Arabidopsis thaliana
arahy.Tifrunner.gnm1.ann1.B2J19D.1	AT~TATA-box	TATATA	871	6	-	Arabidopsis thaliana
arahy.Tifrunner.gnm1.ann1.B2J19D.1	AT~TATA-box	TATATA	873	6	-	Arabidopsis thaliana
arahy.Tifrunner.gnm1.ann1.B2J19D.1	AT~TATA-box	TATATA	875	6	-	Arabidopsis thaliana
arahy.Tifrunner.gnm1.ann1.B2J19D.1	AT~TATA-box	TATATA	920	6	-	Arabidopsis thaliana
arahy.Tifrunner.gnm1.ann1.B2J19D.1	AT~TATA-box	TATATA	1334	6	-	Arabidopsis thaliana
arahy.Tifrunner.gnm1.ann1.B2J19D.1	AT~TATA-box	TATATA	1336	6	-	Arabidopsis thaliana
arahy.Tifrunner.gnm1.ann1.B2J19D.1	AT~TATA-box	TATATA	1338	6	-	Arabidopsis thaliana
arahy.Tifrunner.gnm1.ann1.B2J19D.1	ACE	CTAACGTATT	476	9	-	Petroselinum crispum	cis-acting element involved in light responsiveness
arahy.Tifrunner.gnm1.ann1.B2J19D.1	WUN-motif	AAATTACTA	1120	9	-	Nicotiana glutinosa
arahy.Tifrunner.gnm1.ann1.B2J19D.1	WUN-motif	AAATTACT	1121	8	-	Nicotiana glutinosa
arahy.Tifrunner.gnm1.ann1.B2J19D.1	MYB-like sequence	TAACCA	245	6	-	Arabidopsis thaliana
arahy.Tifrunner.gnm1.ann1.B2J19D.1	MYB-like sequence	TAACCA	1265	6	-	Arabidopsis thaliana
arahy.Tifrunner.gnm1.ann1.B2J19D.1	TATA	TATAAAAT	1202	8	-	Arabidopsis thaliana
arahy.Tifrunner.gnm1.ann1.B2J19D.1	ARE	AAACCA	75	6	+	Zea mays	cis-acting regulatory element essential for the anaerobic induction
arahy.Tifrunner.gnm1.ann1.B2J19D.1	ARE	AAACCA	1325	6	+	Zea mays	cis-acting regulatory element essential for the anaerobic induction
arahy.Tifrunner.gnm1.ann1.B2J19D.1	Box 4	ATTAAT	273	6	+	Petroselinum crispum	part of a conserved DNA module involved in light responsiveness
arahy.Tifrunner.gnm1.ann1.B2J19D.1	Box 4	ATTAAT	561	6	+	Petroselinum crispum	part of a conserved DNA module involved in light responsiveness
arahy.Tifrunner.gnm1.ann1.B2J19D.1	TCT-motif	TCTTAC	794	6	-	Arabidopsis thaliana	part of a light responsive element
arahy.Tifrunner.gnm1.ann1.B2J19D.1	CAAT-box	CAAT	26	4	+	Nicotiana glutinosa
arahy.Tifrunner.gnm1.ann1.B2J19D.1	CAAT-box	CAAAT	28	5	-	Pisum sativum	common cis-acting element in promoter and enhancer regions
arahy.Tifrunner.gnm1.ann1.B2J19D.1	CAAT-box	CAAT	35	4	+	Nicotiana glutinosa
arahy.Tifrunner.gnm1.ann1.B2J19D.1	CAAT-box	CAAT	93	4	+	Nicotiana glutinosa
arahy.Tifrunner.gnm1.ann1.B2J19D.1	CAAT-box	CAAT	258	4	-	Nicotiana glutinosa
arahy.Tifrunner.gnm1.ann1.B2J19D.1	CAAT-box	CAAAT	290	5	-	Pisum sativum	common cis-acting element in promoter and enhancer regions
arahy.Tifrunner.gnm1.ann1.B2J19D.1	CAAT-box	CAAT	316	4	+	Nicotiana glutinosa
arahy.Tifrunner.gnm1.ann1.B2J19D.1	CAAT-box	CAAT	325	4	+	Nicotiana glutinosa
arahy.Tifrunner.gnm1.ann1.B2J19D.1	CAAT-box	CAAT	353	4	+	Nicotiana glutinosa
arahy.Tifrunner.gnm1.ann1.B2J19D.1	CAAT-box	CAAT	442	4	+	Nicotiana glutinosa
arahy.Tifrunner.gnm1.ann1.B2J19D.1	CAAT-box	CAAT	460	4	+	Nicotiana glutinosa
arahy.Tifrunner.gnm1.ann1.B2J19D.1	CAAT-box	CAAT	505	4	-	Nicotiana glutinosa
arahy.Tifrunner.gnm1.ann1.B2J19D.1	CAAT-box	CAAT	523	4	+	Nicotiana glutinosa
arahy.Tifrunner.gnm1.ann1.B2J19D.1	CAAT-box	CAAAT	543	5	-	Pisum sativum	common cis-acting element in promoter and enhancer regions
arahy.Tifrunner.gnm1.ann1.B2J19D.1	CAAT-box	CAAT	598	4	+	Nicotiana glutinosa
arahy.Tifrunner.gnm1.ann1.B2J19D.1	CAAT-box	CAAT	763	4	+	Nicotiana glutinosa
arahy.Tifrunner.gnm1.ann1.B2J19D.1	CAAT-box	CAAAT	765	5	-	Pisum sativum	common cis-acting element in promoter and enhancer regions
arahy.Tifrunner.gnm1.ann1.B2J19D.1	CAAT-box	CAAAT	825	5	-	Pisum sativum	common cis-acting element in promoter and enhancer regions
arahy.Tifrunner.gnm1.ann1.B2J19D.1	CAAT-box	CAAAT	837	5	-	Pisum sativum	common cis-acting element in promoter and enhancer regions
arahy.Tifrunner.gnm1.ann1.B2J19D.1	CAAT-box	CAAT	908	4	-	Nicotiana glutinosa
arahy.Tifrunner.gnm1.ann1.B2J19D.1	CAAT-box	CAAT	927	4	+	Nicotiana glutinosa
arahy.Tifrunner.gnm1.ann1.B2J19D.1	CAAT-box	CAAT	936	4	-	Nicotiana glutinosa
arahy.Tifrunner.gnm1.ann1.B2J19D.1	CAAT-box	CAAT	1053	4	-	Nicotiana glutinosa
arahy.Tifrunner.gnm1.ann1.B2J19D.1	CAAT-box	CAAT	1147	4	-	Nicotiana glutinosa
arahy.Tifrunner.gnm1.ann1.B2J19D.1	CAAT-box	CAAAT	1190	5	-	Pisum sativum	common cis-acting element in promoter and enhancer regions
arahy.Tifrunner.gnm1.ann1.B2J19D.1	CAAT-box	CCAAT	1212	5	+	Arabidopsis thaliana	common cis-acting element in promoter and enhancer regions
arahy.Tifrunner.gnm1.ann1.B2J19D.1	CAAT-box	CAAT	1213	4	+	Nicotiana glutinosa
arahy.Tifrunner.gnm1.ann1.B2J19D.1	CAAT-box	CAAAT	1237	5	-	Pisum sativum	common cis-acting element in promoter and enhancer regions
arahy.Tifrunner.gnm1.ann1.B2J19D.1	CAAT-box	CAAT	1254	4	-	Nicotiana glutinosa
arahy.Tifrunner.gnm1.ann1.B2J19D.1	CAAT-box	CCAAT	1276	5	+	Arabidopsis thaliana	common cis-acting element in promoter and enhancer regions
arahy.Tifrunner.gnm1.ann1.B2J19D.1	CAAT-box	CAAT	1277	4	+	Nicotiana glutinosa
arahy.Tifrunner.gnm1.ann1.B2J19D.1	CAAT-box	CAAT	1313	4	+	Nicotiana glutinosa
arahy.Tifrunner.gnm1.ann1.B2J19D.1	CAAT-box	CAAAT	1329	5	+	Pisum sativum	common cis-acting element in promoter and enhancer regions
arahy.Tifrunner.gnm1.ann1.B2J19D.1	CAAT-box	CCAAT	1482	5	-	Arabidopsis thaliana	common cis-acting element in promoter and enhancer regions
arahy.Tifrunner.gnm1.ann1.B2J19D.1	TATC-box	TATCCCA	1208	7	+	Oryza sativa	cis-acting element involved in gibberellin-responsiveness
arahy.Tifrunner.gnm1.ann1.B2J19D.1	TATC-box	TATCCCA	1374	7	+	Oryza sativa	cis-acting element involved in gibberellin-responsiveness
arahy.Tifrunner.gnm1.ann1.B2J19D.1	CAT-box	GCCACT	972	6	-	Arabidopsis thaliana	cis-acting regulatory element related to meristem expression
arahy.Tifrunner.gnm1.ann1.B2J19D.1	as-1	TGACG	954	5	+	Arabidopsis thaliana
arahy.Tifrunner.gnm1.ann1.B2J19D.1	TGACG-motif	TGACG	954	5	+	Hordeum vulgare	cis-acting regulatory element involved in the MeJA-responsiveness
arahy.Tifrunner.gnm1.ann1.B2J19D.1	MYB	CAACCA	133	6	+	Arabidopsis thaliana
arahy.Tifrunner.gnm1.ann1.B2J19D.1	MYB	TAACCA	245	6	-	Arabidopsis thaliana
arahy.Tifrunner.gnm1.ann1.B2J19D.1	MYB	CAACCA	930	6	-	Arabidopsis thaliana
arahy.Tifrunner.gnm1.ann1.B2J19D.1	MYB	TAACCA	1265	6	-	Arabidopsis thaliana
arahy.Tifrunner.gnm1.ann1.B2J19D.1	TATA-box	TATAAAT	61	7	-	Brassica juncea	core promoter element around -30 of transcription start
arahy.Tifrunner.gnm1.ann1.B2J19D.1	TATA-box	TATAAA	62	6	-	Helianthus annuus	core promoter element around -30 of transcription start
arahy.Tifrunner.gnm1.ann1.B2J19D.1	TATA-box	TATAA	63	5	-	Arabidopsis thaliana	core promoter element around -30 of transcription start
arahy.Tifrunner.gnm1.ann1.B2J19D.1	TATA-box	TATA	64	4	+	Arabidopsis thaliana	core promoter element around -30 of transcription start
arahy.Tifrunner.gnm1.ann1.B2J19D.1	TATA-box	TATATA	151	6	+	Arabidopsis thaliana	core promoter element around -30 of transcription start
arahy.Tifrunner.gnm1.ann1.B2J19D.1	TATA-box	ATATAT	152	6	+	Brassica napus	core promoter element around -30 of transcription start
arahy.Tifrunner.gnm1.ann1.B2J19D.1	TATA-box	TATATA	153	6	+	Arabidopsis thaliana	core promoter element around -30 of transcription start
arahy.Tifrunner.gnm1.ann1.B2J19D.1	TATA-box	TATA	155	4	+	Arabidopsis thaliana	core promoter element around -30 of transcription start
arahy.Tifrunner.gnm1.ann1.B2J19D.1	TATA-box	TATATA	163	6	+	Arabidopsis thaliana	core promoter element around -30 of transcription start
arahy.Tifrunner.gnm1.ann1.B2J19D.1	TATA-box	ATATAT	164	6	+	Brassica napus	core promoter element around -30 of transcription start
arahy.Tifrunner.gnm1.ann1.B2J19D.1	TATA-box	TATATA	165	6	+	Arabidopsis thaliana	core promoter element around -30 of transcription start
arahy.Tifrunner.gnm1.ann1.B2J19D.1	TATA-box	ATATAT	166	6	+	Brassica napus	core promoter element around -30 of transcription start
arahy.Tifrunner.gnm1.ann1.B2J19D.1	TATA-box	TATATA	167	6	+	Arabidopsis thaliana	core promoter element around -30 of transcription start
arahy.Tifrunner.gnm1.ann1.B2J19D.1	TATA-box	TATA	169	4	+	Arabidopsis thaliana	core promoter element around -30 of transcription start
arahy.Tifrunner.gnm1.ann1.B2J19D.1	TATA-box	ATATAT	235	6	+	Brassica napus	core promoter element around -30 of transcription start
arahy.Tifrunner.gnm1.ann1.B2J19D.1	TATA-box	TATATA	236	6	+	Arabidopsis thaliana	core promoter element around -30 of transcription start
arahy.Tifrunner.gnm1.ann1.B2J19D.1	TATA-box	ATATAT	237	6	+	Brassica napus	core promoter element around -30 of transcription start
arahy.Tifrunner.gnm1.ann1.B2J19D.1	TATA-box	TATA	238	4	+	Arabidopsis thaliana	core promoter element around -30 of transcription start
arahy.Tifrunner.gnm1.ann1.B2J19D.1	TATA-box	TATATAA	262	7	-	Arabidopsis thaliana	core promoter element around -30 of transcription start
arahy.Tifrunner.gnm1.ann1.B2J19D.1	TATA-box	TATATA	263	6	+	Arabidopsis thaliana	core promoter element around -30 of transcription start
arahy.Tifrunner.gnm1.ann1.B2J19D.1	TATA-box	ATATAT	264	6	+	Brassica napus	core promoter element around -30 of transcription start
arahy.Tifrunner.gnm1.ann1.B2J19D.1	TATA-box	TATA	265	4	+	Arabidopsis thaliana	core promoter element around -30 of transcription start
arahy.Tifrunner.gnm1.ann1.B2J19D.1	TATA-box	ATATAT	444	6	+	Brassica napus	core promoter element around -30 of transcription start
arahy.Tifrunner.gnm1.ann1.B2J19D.1	TATA-box	TATATA	445	6	+	Arabidopsis thaliana	core promoter element around -30 of transcription start
arahy.Tifrunner.gnm1.ann1.B2J19D.1	TATA-box	ATATAA	446	6	+	Brassica oleracea	core promoter element around -30 of transcription start
arahy.Tifrunner.gnm1.ann1.B2J19D.1	TATA-box	TATA	447	4	+	Arabidopsis thaliana	core promoter element around -30 of transcription start
arahy.Tifrunner.gnm1.ann1.B2J19D.1	TATA-box	TATAA	528	5	-	Arabidopsis thaliana	core promoter element around -30 of transcription start
arahy.Tifrunner.gnm1.ann1.B2J19D.1	TATA-box	TATA	529	4	+	Arabidopsis thaliana	core promoter element around -30 of transcription start
arahy.Tifrunner.gnm1.ann1.B2J19D.1	TATA-box	TATAA	593	5	-	Arabidopsis thaliana	core promoter element around -30 of transcription start
arahy.Tifrunner.gnm1.ann1.B2J19D.1	TATA-box	TATA	594	4	+	Arabidopsis thaliana	core promoter element around -30 of transcription start
arahy.Tifrunner.gnm1.ann1.B2J19D.1	TATA-box	ccTATAAAaa	634	9	-	Arabidopsis thaliana	core promoter element around -30 of transcription start
arahy.Tifrunner.gnm1.ann1.B2J19D.1	TATA-box	TATAAAA	635	7	-	Pisum sativum	core promoter element around -30 of transcription start
arahy.Tifrunner.gnm1.ann1.B2J19D.1	TATA-box	TATAAA	636	6	-	Helianthus annuus	core promoter element around -30 of transcription start
arahy.Tifrunner.gnm1.ann1.B2J19D.1	TATA-box	TATAA	637	5	-	Arabidopsis thaliana	core promoter element around -30 of transcription start
arahy.Tifrunner.gnm1.ann1.B2J19D.1	TATA-box	TATA	638	4	+	Arabidopsis thaliana	core promoter element around -30 of transcription start
arahy.Tifrunner.gnm1.ann1.B2J19D.1	TATA-box	TATA	644	4	+	Arabidopsis thaliana	core promoter element around -30 of transcription start
arahy.Tifrunner.gnm1.ann1.B2J19D.1	TATA-box	taTATAAAtc	841	9	-	Arabidopsis thaliana	core promoter element around -30 of transcription start
arahy.Tifrunner.gnm1.ann1.B2J19D.1	TATA-box	taTATAAAg	842	9	-	Lycopersicon esculentum	core promoter element around -30 of transcription start
arahy.Tifrunner.gnm1.ann1.B2J19D.1	TATA-box	TATAAA	843	6	-	Helianthus annuus	core promoter element around -30 of transcription start
arahy.Tifrunner.gnm1.ann1.B2J19D.1	TATA-box	TATATAA	844	7	-	Arabidopsis thaliana	core promoter element around -30 of transcription start
arahy.Tifrunner.gnm1.ann1.B2J19D.1	TATA-box	TATATA	845	6	-	Arabidopsis thaliana	core promoter element around -30 of transcription start
arahy.Tifrunner.gnm1.ann1.B2J19D.1	TATA-box	ATATAT	846	6	-	Brassica napus	core promoter element around -30 of transcription start
arahy.Tifrunner.gnm1.ann1.B2J19D.1	TATA-box	TATATA	847	6	-	Arabidopsis thaliana	core promoter element around -30 of transcription start
arahy.Tifrunner.gnm1.ann1.B2J19D.1	TATA-box	ATATAT	848	6	-	Brassica napus	core promoter element around -30 of transcription start
arahy.Tifrunner.gnm1.ann1.B2J19D.1	TATA-box	TATATA	849	6	-	Arabidopsis thaliana	core promoter element around -30 of transcription start
arahy.Tifrunner.gnm1.ann1.B2J19D.1	TATA-box	ATATAT	850	6	-	Brassica napus	core promoter element around -30 of transcription start
arahy.Tifrunner.gnm1.ann1.B2J19D.1	TATA-box	TATATA	851	6	-	Arabidopsis thaliana	core promoter element around -30 of transcription start
arahy.Tifrunner.gnm1.ann1.B2J19D.1	TATA-box	ATATAT	852	6	-	Brassica napus	core promoter element around -30 of transcription start
arahy.Tifrunner.gnm1.ann1.B2J19D.1	TATA-box	TATATA	853	6	-	Arabidopsis thaliana	core promoter element around -30 of transcription start
arahy.Tifrunner.gnm1.ann1.B2J19D.1	TATA-box	ATATAT	854	6	-	Brassica napus	core promoter element around -30 of transcription start
arahy.Tifrunner.gnm1.ann1.B2J19D.1	TATA-box	TATATA	855	6	-	Arabidopsis thaliana	core promoter element around -30 of transcription start
arahy.Tifrunner.gnm1.ann1.B2J19D.1	TATA-box	ATATAT	856	6	-	Brassica napus	core promoter element around -30 of transcription start
arahy.Tifrunner.gnm1.ann1.B2J19D.1	TATA-box	TATATA	857	6	-	Arabidopsis thaliana	core promoter element around -30 of transcription start
arahy.Tifrunner.gnm1.ann1.B2J19D.1	TATA-box	ATATAT	858	6	-	Brassica napus	core promoter element around -30 of transcription start
arahy.Tifrunner.gnm1.ann1.B2J19D.1	TATA-box	TATATA	859	6	-	Arabidopsis thaliana	core promoter element around -30 of transcription start
arahy.Tifrunner.gnm1.ann1.B2J19D.1	TATA-box	ATATAT	860	6	-	Brassica napus	core promoter element around -30 of transcription start
arahy.Tifrunner.gnm1.ann1.B2J19D.1	TATA-box	TATATA	861	6	-	Arabidopsis thaliana	core promoter element around -30 of transcription start
arahy.Tifrunner.gnm1.ann1.B2J19D.1	TATA-box	ATATAT	862	6	-	Brassica napus	core promoter element around -30 of transcription start
arahy.Tifrunner.gnm1.ann1.B2J19D.1	TATA-box	TATATA	863	6	-	Arabidopsis thaliana	core promoter element around -30 of transcription start
arahy.Tifrunner.gnm1.ann1.B2J19D.1	TATA-box	ATATAT	864	6	-	Brassica napus	core promoter element around -30 of transcription start
arahy.Tifrunner.gnm1.ann1.B2J19D.1	TATA-box	TATATA	865	6	-	Arabidopsis thaliana	core promoter element around -30 of transcription start
arahy.Tifrunner.gnm1.ann1.B2J19D.1	TATA-box	ATATAT	866	6	-	Brassica napus	core promoter element around -30 of transcription start
arahy.Tifrunner.gnm1.ann1.B2J19D.1	TATA-box	TATATA	867	6	-	Arabidopsis thaliana	core promoter element around -30 of transcription start
arahy.Tifrunner.gnm1.ann1.B2J19D.1	TATA-box	ATATAT	868	6	-	Brassica napus	core promoter element around -30 of transcription start
arahy.Tifrunner.gnm1.ann1.B2J19D.1	TATA-box	TATATA	869	6	-	Arabidopsis thaliana	core promoter element around -30 of transcription start
arahy.Tifrunner.gnm1.ann1.B2J19D.1	TATA-box	ATATAT	870	6	-	Brassica napus	core promoter element around -30 of transcription start
arahy.Tifrunner.gnm1.ann1.B2J19D.1	TATA-box	TATATA	871	6	-	Arabidopsis thaliana	core promoter element around -30 of transcription start
arahy.Tifrunner.gnm1.ann1.B2J19D.1	TATA-box	ATATAT	872	6	-	Brassica napus	core promoter element around -30 of transcription start
arahy.Tifrunner.gnm1.ann1.B2J19D.1	TATA-box	TATATA	873	6	-	Arabidopsis thaliana	core promoter element around -30 of transcription start
arahy.Tifrunner.gnm1.ann1.B2J19D.1	TATA-box	ATATAT	874	6	-	Brassica napus	core promoter element around -30 of transcription start
arahy.Tifrunner.gnm1.ann1.B2J19D.1	TATA-box	TATATA	875	6	-	Arabidopsis thaliana	core promoter element around -30 of transcription start
arahy.Tifrunner.gnm1.ann1.B2J19D.1	TATA-box	TATA	877	4	-	Arabidopsis thaliana	core promoter element around -30 of transcription start
arahy.Tifrunner.gnm1.ann1.B2J19D.1	TATA-box	ATATAT	919	6	-	Brassica napus	core promoter element around -30 of transcription start
arahy.Tifrunner.gnm1.ann1.B2J19D.1	TATA-box	TATATA	920	6	-	Arabidopsis thaliana	core promoter element around -30 of transcription start
arahy.Tifrunner.gnm1.ann1.B2J19D.1	TATA-box	ATATAA	921	6	+	Brassica oleracea	core promoter element around -30 of transcription start
arahy.Tifrunner.gnm1.ann1.B2J19D.1	TATA-box	TATA	922	4	-	Arabidopsis thaliana	core promoter element around -30 of transcription start
arahy.Tifrunner.gnm1.ann1.B2J19D.1	TATA-box	TACAAAA	982	7	-	Oryza sativa	core promoter element around -30 of transcription start
arahy.Tifrunner.gnm1.ann1.B2J19D.1	TATA-box	TATAA	1037	5	-	Arabidopsis thaliana	core promoter element around -30 of transcription start
arahy.Tifrunner.gnm1.ann1.B2J19D.1	TATA-box	TATA	1038	4	-	Arabidopsis thaliana	core promoter element around -30 of transcription start
arahy.Tifrunner.gnm1.ann1.B2J19D.1	TATA-box	TATA	1050	4	-	Arabidopsis thaliana	core promoter element around -30 of transcription start
arahy.Tifrunner.gnm1.ann1.B2J19D.1	TATA-box	TATAAATA	1176	8	-	Daucus carota	core promoter element around -30 of transcription start
arahy.Tifrunner.gnm1.ann1.B2J19D.1	TATA-box	TATAAAT	1177	7	-	Brassica juncea	core promoter element around -30 of transcription start
arahy.Tifrunner.gnm1.ann1.B2J19D.1	TATA-box	TATAAA	1178	6	-	Helianthus annuus	core promoter element around -30 of transcription start
arahy.Tifrunner.gnm1.ann1.B2J19D.1	TATA-box	TATAA	1179	5	-	Arabidopsis thaliana	core promoter element around -30 of transcription start
arahy.Tifrunner.gnm1.ann1.B2J19D.1	TATA-box	TATA	1180	4	-	Arabidopsis thaliana	core promoter element around -30 of transcription start
arahy.Tifrunner.gnm1.ann1.B2J19D.1	TATA-box	TATAAAA	1203	7	-	Pisum sativum	core promoter element around -30 of transcription start
arahy.Tifrunner.gnm1.ann1.B2J19D.1	TATA-box	TATAAA	1204	6	-	Helianthus annuus	core promoter element around -30 of transcription start
arahy.Tifrunner.gnm1.ann1.B2J19D.1	TATA-box	TATAA	1205	5	-	Arabidopsis thaliana	core promoter element around -30 of transcription start
arahy.Tifrunner.gnm1.ann1.B2J19D.1	TATA-box	TATA	1206	4	-	Arabidopsis thaliana	core promoter element around -30 of transcription start
arahy.Tifrunner.gnm1.ann1.B2J19D.1	TATA-box	TATAA	1268	5	-	Arabidopsis thaliana	core promoter element around -30 of transcription start
arahy.Tifrunner.gnm1.ann1.B2J19D.1	TATA-box	TATA	1269	4	-	Arabidopsis thaliana	core promoter element around -30 of transcription start
arahy.Tifrunner.gnm1.ann1.B2J19D.1	TATA-box	ATTATA	1279	6	+	Brassica napus	core promoter element around -30 of transcription start
arahy.Tifrunner.gnm1.ann1.B2J19D.1	TATA-box	TATAA	1280	5	-	Arabidopsis thaliana	core promoter element around -30 of transcription start
arahy.Tifrunner.gnm1.ann1.B2J19D.1	TATA-box	TATA	1281	4	-	Arabidopsis thaliana	core promoter element around -30 of transcription start
[truncated: 4,394 more rows]
