# Supplementary material for: Genome-wide identification and expression analysis of TPP gene family under salt stress in peanut (Arachis hypogaea L.)
Source: PLoS One. 2024 Jul 18;19(7):e0305730. doi: 10.1371/journal.pone.0305730 (PMC11257338; doi:10.1371/journal.pone.0305730)
Supplement: S2 Table — (XLSX) [file pone.0305730.s005.xlsx]

## Sheet: Sheet1
Table S2 Collinear analysis of TPP genes between Arachis hypogaea, Arabidopsis thaliana, and Glycine max
Species	Gene pair
Arachis hypogaea to Arabidopsis thaliana	arahy.Tifrunner.gnm1.ann1.CM68RF	AT1G23870
	arahy.Tifrunner.gnm1.ann1.CM68RF	AT1G70290
	arahy.Tifrunner.gnm1.ann1.CM68RF	AT1G60140
	arahy.Tifrunner.gnm1.ann1.P5P8C7	AT2G22190
	arahy.Tifrunner.gnm1.ann1.P5P8C7	AT5G10100
	arahy.Tifrunner.gnm1.ann1.IE8W25	AT1G70290
	arahy.Tifrunner.gnm1.ann1.IE8W25	AT1G23870
	arahy.Tifrunner.gnm1.ann1.IE8W25	AT1G60140
	arahy.Tifrunner.gnm1.ann1.AKPI0I	AT1G60140
	arahy.Tifrunner.gnm1.ann1.AKPI0I	AT1G70290
	arahy.Tifrunner.gnm1.ann1.AKPI0I	AT1G23870
Arachis hypogaea to Glycine max	arahy.Tifrunner.gnm1.ann1.G88L7W	KRH18960
	arahy.Tifrunner.gnm1.ann1.G88L7W	KRH02937
	arahy.Tifrunner.gnm1.ann1.CM68RF	KRH74621
	arahy.Tifrunner.gnm1.ann1.P5P8C7	KRH31279
	arahy.Tifrunner.gnm1.ann1.FIK9JS	KRH23805
	arahy.Tifrunner.gnm1.ann1.RIH8EG	KRH25800
	arahy.Tifrunner.gnm1.ann1.CM68RF	KRG99311
	arahy.Tifrunner.gnm1.ann1.CM68RF	KRH69529
	arahy.Tifrunner.gnm1.ann1.FIK9JS	KRH62612
	arahy.Tifrunner.gnm1.ann1.S5S9QI	KRH59049
	arahy.Tifrunner.gnm1.ann1.P5P8C7	KRH59366
	arahy.Tifrunner.gnm1.ann1.RIH8EG	KRH55719
	arahy.Tifrunner.gnm1.ann1.S5S9QI	KRH42933
	arahy.Tifrunner.gnm1.ann1.CM68RF	KRH45702
	arahy.Tifrunner.gnm1.ann1.P5P8C7	KRH43210
	arahy.Tifrunner.gnm1.ann1.FIK9JS	KRH39976
	arahy.Tifrunner.gnm1.ann1.E48PAY	KRH27421
	arahy.Tifrunner.gnm1.ann1.E48PAY	KRH21868
	arahy.Tifrunner.gnm1.ann1.J3QXZL	KRH16701
	arahy.Tifrunner.gnm1.ann1.J3QXZL	KRH62370
	arahy.Tifrunner.gnm1.ann1.J3QXZL	KRH53087
	arahy.Tifrunner.gnm1.ann1.0FY2NM	KRH64499
	arahy.Tifrunner.gnm1.ann1.0FY2NM	KRH53451
	arahy.Tifrunner.gnm1.ann1.BL0RCS	KRH35898
	arahy.Tifrunner.gnm1.ann1.BL0RCS	KRG90894
	arahy.Tifrunner.gnm1.ann1.A0DAR9	KRH63498
	arahy.Tifrunner.gnm1.ann1.A0DAR9	KRH57048
	arahy.Tifrunner.gnm1.ann1.A0DAR9	KRH54422
	arahy.Tifrunner.gnm1.ann1.U769C2	KRH06490
	arahy.Tifrunner.gnm1.ann1.IE8W25	KRH74621
	arahy.Tifrunner.gnm1.ann1.CK7SVG	KRH23805
	arahy.Tifrunner.gnm1.ann1.IE8W25	KRG99311
	arahy.Tifrunner.gnm1.ann1.IE8W25	KRH69529
	arahy.Tifrunner.gnm1.ann1.PK6QLT	KRH59049
	arahy.Tifrunner.gnm1.ann1.Q3GMD8	KRH49678
	arahy.Tifrunner.gnm1.ann1.IE8W25	KRH45702
	arahy.Tifrunner.gnm1.ann1.PK6QLT	KRH42933
	arahy.Tifrunner.gnm1.ann1.CK7SVG	KRH39976
	arahy.Tifrunner.gnm1.ann1.AKPI0I	KRH74621
	arahy.Tifrunner.gnm1.ann1.5Q8BGE	KRH04085
	arahy.Tifrunner.gnm1.ann1.AKPI0I	KRH69529
	arahy.Tifrunner.gnm1.ann1.AKPI0I	KRH45702
	arahy.Tifrunner.gnm1.ann1.G2WE73	KRH53451
	arahy.Tifrunner.gnm1.ann1.9VZ5EJ	KRH35898
	arahy.Tifrunner.gnm1.ann1.9VZ5EJ	KRG90894
