# Supplementary material for: Genome-wide identification and expression analysis of TPP gene family under salt stress in peanut (Arachis hypogaea L.)
Source: PLoS One. 2024 Jul 18;19(7):e0305730. doi: 10.1371/journal.pone.0305730 (PMC11257338; doi:10.1371/journal.pone.0305730)
Supplement: S3 Table — (XLSX) [file pone.0305730.s006.xlsx]

## Sheet: Sheet1
Table S3 The FPKM values of AhTPPs in transcriptome data under low-temperature, acute drought, and water-nitrogen co-limitation stress
Cold stress
gene_id	SLH_0	SLH_3	SLH_24	SLH_48	ZH12_0	ZH12_3	ZH12_24	ZH12_48	gene_description
arahy.Tifrunner.gnm1.ann1.CK7SVG	15.4012	77.9518	445.667	56.667	11.6309	71.2708	108.148	41.7491	PF02358:Trehalose-phosphatase
arahy.Tifrunner.gnm1.ann1.FTDL1P	9.39578	20.0993	22.0192	10.3549	10.4376	18.0512	7.36256	6.75848	PF02358:Trehalose-phosphatase|PF00982:Glycosyltransferase family 20
arahy.Tifrunner.gnm1.ann1.A0DAR9	0.694686	0.257381	0.0109208	0.0630469	0.148235	0.244102	0.0493665	0.0703878	PF00982:Glycosyltransferase family 20|PF02358:Trehalose-phosphatase
arahy.Tifrunner.gnm1.ann1.0S0AWB	1.62082	1.34082	0.309777	0.216277	0	0	0	0	PF14215:bHLH-MYC and R2R3-MYB transcription factors N-terminal|PF02358:Trehalose-phosphatase
arahy.Tifrunner.gnm1.ann1.C51V2Y	2.70473	2.68685	1.22337	0.445742	0.0269679	0	0	0.0278218	PF14215:bHLH-MYC and R2R3-MYB transcription factors N-terminal|PF02358:Trehalose-phosphatase
arahy.Tifrunner.gnm1.ann1.S15BQI	1.30868	0.685044	1.06359	2.14685	0.230167	0.229336	1.21592	0.287083	PF02358:Trehalose-phosphatase
arahy.Tifrunner.gnm1.ann1.EKX8HF	1.13622	1.14623	0.501635	0.381802	0	0	0	0	PF14215:bHLH-MYC and R2R3-MYB transcription factors N-terminal|PF02358:Trehalose-phosphatase
Wang X, Liu Y, Han ZK, Chen YN, Huai DX, Kang YP, et al. Integrated transcriptomics and metabolomics analysis reveal key metabolism pathways contributing to cold tolerance in peanut. Frontiers in Plant Science, 2021;12:752474.
(doi.org/10.3389/fpls.2021.752474)
Chilling stress
Gene name	NH5-0h-1	NH5-0h-2	NH5-0h-3	NH5-12h-1	NH5-12h-2	NH5-12h-3	NH5-24h-1	NH5-24h-2	NH5-24h-3	FH18-0h-1	FH18-0h-2	FH18-0h-3	FH18-12h-1	FH18-12h-2	FH18-12h-3	FH18-24h-1	FH18-24h-2	FH18-24h-3
arahy.Tifrunner.gnm1.ann1.YY1VWG	15.6826	20.3251	11.7116	15.0484	15.1582	12.5346	20.3015	16.8188	19.4044	17.189	17.387	22.4973	15.0664	14.7021	15.8482	11.1656	18.5593	17.0344
arahy.Tifrunner.gnm1.ann1.SS1VDK	1.3905	1.34445	1.66213	0.956729	0.885922	1.39211	0.693854	0.329745	0.836382	1.46376	1.79371	1.054	0.781848	1.04591	0.670665	0.889275	1.45718	2.52323
arahy.Tifrunner.gnm1.ann1.RIH8EG	2.64387	2.49863	2.00647	12.9041	10.5329	8.44871	10.7459	9.30231	11.6825	2.30025	2.4773	2.23689	9.72398	8.51716	7.7341	5.69289	8.82545	6.75816
arahy.Tifrunner.gnm1.ann1.Q3GMD8	3.63419	3.22144	2.68157	11.2508	9.34052	9.51541	5.63718	5.8565	7.71456	4.3756	4.82121	4.30652	11.0992	14.3442	11.9032	6.76301	6.31177	5.65644
arahy.Tifrunner.gnm1.ann1.PWAA2D	2.60302	2.09686	1.69313	5.83831	6.66013	5.70925	8.94421	8.38476	15.2886	2.37472	1.77988	2.06794	3.28249	3.28054	3.12231	9.68651	4.24068	7.14879
arahy.Tifrunner.gnm1.ann1.P5P8C7	5.27558	5.11946	4.18685	2.67336	3.04583	2.86216	3.18594	2.36908	3.34271	4.37967	5.03606	5.62561	1.90129	2.06801	1.84202	3.29834	4.31533	5.03858
arahy.Tifrunner.gnm1.ann1.IE8W25	9.21478	7.55911	5.53895	38.6514	54.0545	40.9409	22.3556	24.0422	31.7217	9.45953	9.29931	7.57499	53.3422	50.5449	44.2316	20.9739	22.9561	28.8105
arahy.Tifrunner.gnm1.ann1.G88L7W	1.50225	1.87067	1.15178	14.6402	16.2167	10.775	16.0986	17.0469	11.8424	3.71566	5.00373	3.78485	7.90335	7.80688	7.47145	11.8829	12.2976	10.0644
arahy.Tifrunner.gnm1.ann1.FZMU71	2.02991	2.08096	1.56978	6.50992	6.4276	7.2815	9.08758	10.9641	15.7124	2.40146	2.1416	1.92995	1.90401	3.05042	2.65192	7.85287	6.80401	6.04582
arahy.Tifrunner.gnm1.ann1.FTDL1P	4.85874	5.92408	3.2986	17.1887	21.5648	9.32177	14.8224	14.6543	14.4281	4.31549	4.37483	4.89047	11.22	14.39	13.2018	10.2995	6.92036	9.00947
arahy.Tifrunner.gnm1.ann1.FP7P7G	4.23488	3.10364	2.97121	19.1906	20.1974	15.8789	12.6893	10.0855	16.7801	5.51006	7.06746	4.37055	24.6162	26.7273	25.54	13.3633	15.8557	17.6168
arahy.Tifrunner.gnm1.ann1.FJ2B1F	6.04385	5.46527	6.90506	3.30277	3.13369	2.09984	5.18387	4.01865	4.4712	7.23214	7.44451	9.54718	1.8405	2.08785	1.76852	4.55846	5.89245	5.74405
arahy.Tifrunner.gnm1.ann1.FIK9JS	13.1287	13.4584	8.25685	19.9926	15.6787	14.3818	21.2173	20.0552	23.503	17.358	12.7904	19.2795	10.9165	10.6729	10.5125	15.8217	11.4931	13.1289
arahy.Tifrunner.gnm1.ann1.EKX8HF	0.675944	0.724814	0	0.115433	0.434925	0.480309	0.20616	0.286997	0	1.25811	1.71412	1.9784	1.00921	0.884386	0.233353	2.01485	1.15536	0.524375
arahy.Tifrunner.gnm1.ann1.E48PAY	13.5657	22.675	12.8344	13.0761	14.7352	17.1022	17.8129	13.4427	16.7025	18.3824	18.7162	24.7132	16.3371	16.4023	17.6645	8.3121	15.789	14.7505
arahy.Tifrunner.gnm1.ann1.CM68RF	8.67843	7.6316	6.62663	50.1004	50.9151	49.6408	22.7058	27.0851	29.0301	11.0729	9.90898	9.4218	46.8424	34.1435	32.7724	19.6454	16.6243	26.3706
arahy.Tifrunner.gnm1.ann1.CK7SVG	11.5429	11.7314	8.97233	14.9866	13.5228	10.6024	22.491	22.8454	27.9096	15.1998	9.4339	15.6602	10.8448	9.59974	11.5805	16.3124	14.0041	12.0238
arahy.Tifrunner.gnm1.ann1.C51V2Y	1.27498	1.97294	0	1.83128	0.912165	2.00124	0.374888	0.204998	0.323905	2.98265	1.95086	2.11161	3.505	2.0268	2.74338	1.53523	1.19651	1.46602
arahy.Tifrunner.gnm1.ann1.BL0RCS	5.48123	5.61566	4.60196	5.44472	5.72534	5.21236	3.29928	4.08372	1.99595	4.54525	3.91272	5.8646	6.72862	6.99586	6.19538	3.21916	5.99916	5.51483
arahy.Tifrunner.gnm1.ann1.B1753N	0.619806	0.869776	0.526733	5.93796	2.69283	3.59377	12.2915	6.8213	5.15282	0.182609	0.089094	0.670329	3.9504	4.794	3.68017	4.40223	5.43783	4.92398
arahy.Tifrunner.gnm1.ann1.AKPI0I	7.56994	8.03608	6.56932	44.7829	75.387	65.1138	39.5067	41.4653	29.737	10.5329	10.584	8.36642	32.4983	32.0871	49.3534	22.8024	38.7967	39.5359
arahy.Tifrunner.gnm1.ann1.9VZ5EJ	7.84705	8.48107	6.02594	7.96376	6.90948	8.63855	6.79293	5.62031	4.93581	5.8266	5.696	8.75722	9.9569	9.33407	8.57727	5.25195	6.98519	7.04541
arahy.Tifrunner.gnm1.ann1.51Y4LP	1.14017	0.942888	2.00793	0	0.131289	0.049952	0.458579	0.27884	1.09105	2.20154	1.15354	0.820395	0	0.182665	0	2.30441	0.499143	0.625622
arahy.Tifrunner.gnm1.ann1.1XW75L	1.82084	2.48324	1.06566	17.1164	17.9855	13.7506	18.9763	18.2008	14.7458	4.71041	7.07235	5.97678	10.381	11.4459	9.99892	11.3161	14.0012	9.27628
arahy.Tifrunner.gnm1.ann1.0S0AWB	0.991772	1.35002	0	0.717522	0.363675	2.06033	0.433524	0.203251	0.302654	1.67565	2.12805	2.45976	1.73441	2.21506	2.28155	1.33172	1.03442	1.54537
Zhang H, Jiang CJ, Lei JN, Dong JL, Ren JY, Shi XL, et al. Comparative physiological and transcriptomic analyses reveal key regulatory networks and potential hub genes controlling peanut chilling tolerance. Genomics, 2022;114(2):110285.
(doi.org/10.1016/j.ygeno.2022.110285)
Acute drought stress
GeneID	DEGs	Description	F0-1	F0-2	F0-3	F9-1	F9-2	F9-3	F12-1	F12-2	F12-3	H0-1	H0-2	H0-3	H9-1	H9-2	H9-3	H12-1	H12-2	H12-3
arahy.Tifrunner.gnm1.ann1.1XW75L	Yes	trehalose phosphate synthase	30.46	30.61	31.65	57.63	101.13	75.11	48.05	75.91	63.52	33.12	26.74	25.31	98.54	87.8	67.52	55.67	60.37	65.95
arahy.Tifrunner.gnm1.ann1.51Y4LP	Yes	trehalose-6-phosphate phosphatase	7.07	3.29	2.69	2.66	6.48	4.38	1.02	2.31	3.56	1.69	3.29	1.25	4.35	5.93	3.42	5.17	5.23	13.13
arahy.Tifrunner.gnm1.ann1.5Q8BGE	No	trehalose-6-phosphate phosphatase	3.47	2.75	1.99	0.4	2.1	1.06	0.82	1.23	2.26	1.47	2.42	1.29	1.07	1.88	1.5	1.42	1.3	3.03
arahy.Tifrunner.gnm1.ann1.9VZ5EJ	No	trehalose phosphate synthase	21.41	19.87	18.99	16.24	15.75	22.97	27.68	22.72	23.22	19.63	20.87	20.31	8.85	14.52	11.32	15.43	10.79	12.25
arahy.Tifrunner.gnm1.ann1.A0DAR9	Yes	trehalose phosphate synthase	0.65	0.93	1.66	0.26	0.55	0.42	0.37	0.4	0.49	2.6	1.13	1.03	0.27	0.54	0.43	0.49	0.34	0.92
arahy.Tifrunner.gnm1.ann1.AKPI0I	Yes	trehalose phosphate synthase	78.27	82.01	73.64	145.78	182.66	142.87	94.89	110.55	125.96	79.67	66.74	74.91	288.82	181.98	211.22	133.72	196.67	175.64
arahy.Tifrunner.gnm1.ann1.B1753N	Yes	trehalose-6-phosphate phosphatase	5.1	16.04	13.22	3.61	3.73	9.13	2.77	2.62	3.47	17.59	27.3	18.44	0.7	0.88	0.62	1.64	1.07	1.45
arahy.Tifrunner.gnm1.ann1.BL0RCS	No	trehalose phosphate synthase	28.55	21.89	22.43	17.16	17.49	26.55	34.88	31.66	28.43	22.28	26.11	23.16	8.69	15.2	13.47	15.34	9.85	11.81
arahy.Tifrunner.gnm1.ann1.CK7SVG	Yes	trehalose-6-phosphate phosphatase	16.48	29.27	22.05	16.19	25.59	34.34	17.63	34.79	36.78	27.84	38.11	36.28	13.58	16.65	22.33	20.6	18.9	11.6
arahy.Tifrunner.gnm1.ann1.CM68RF	Yes	trehalose phosphate synthase	22.4	21.17	20.37	60.47	77.68	57.23	42.07	55.53	55.42	25.85	24.78	26.51	85.95	73.52	63.7	56.32	72.28	76.21
arahy.Tifrunner.gnm1.ann1.E48PAY	No	trehalose-6-phosphate synthase	3.57	5.19	4.79	4.22	2.26	5.7	7.3	5.67	6.42	4.52	4.2	5.25	2.23	2.6	2.29	4.5	2.81	3.32
arahy.Tifrunner.gnm1.ann1.FIK9JS	No	trehalose-6-phosphate phosphatase	14.77	27.2	22.47	14.78	24.2	34.27	14.07	29.65	33	26.33	37.76	34.3	15.79	15.4	27.37	23.58	24.43	15.43
arahy.Tifrunner.gnm1.ann1.FJ2B1F	Yes	trehalose-6-phosphate phosphatase	2.75	5.65	4.91	12.72	6.72	8.07	4.66	3.71	3.45	7.31	20.41	14.92	2.43	4.53	2.44	5.34	4.7	4.38
arahy.Tifrunner.gnm1.ann1.FP7P7G	Yes	trehalose phosphate synthase	39.56	30.87	32.53	69.5	60.2	47.67	40.63	47.73	59.27	34.99	30.19	22.98	110.18	92.27	85.16	74.21	90.01	81.94
arahy.Tifrunner.gnm1.ann1.FTDL1P	Yes	trehalose phosphate synthase	13.06	25.3	15.02	7.71	11.35	15.45	7.71	11.01	15.54	23.06	34.1	30.63	5.02	7.07	6.72	7.55	6.57	6.79
arahy.Tifrunner.gnm1.ann1.FZMU71	Yes	trehalose phosphate synthase	4.49	11.33	7.88	18.12	22.18	22.87	16.24	25.79	22.45	11.34	25.12	22.48	34.33	27.93	29.5	29.22	35.05	26.01
arahy.Tifrunner.gnm1.ann1.G2WE73	No	trehalose-6-phosphate phosphatase	1.27	1.22	0.86	0.68	0.5	0.71	0.84	0.94	0.93	0.91	1.35	0.83	0.48	0.19	0.43	0.4	0.81	0.68
arahy.Tifrunner.gnm1.ann1.G88L7W	Yes	trehalose phosphate synthase	17.78	21.63	20.8	50.23	91.43	70.24	45.19	66.41	55.56	13.11	12.93	15.41	66.27	57.99	50.71	38.79	38.41	60.39
arahy.Tifrunner.gnm1.ann1.IE8W25	Yes	trehalose phosphate synthase	33.14	28.86	26.11	70.14	84.88	64.56	46.16	55.64	58.83	32.38	32.44	32.45	88.6	79.35	67.27	61.98	70.18	85.81
arahy.Tifrunner.gnm1.ann1.J3QXZL	Yes	trehalose-6-phosphate phosphatase	0.34	0.14	0.17	1.42	0.89	1.87	1.21	1.34	0.82	0.07	0.22	0.21	0.13	0.08	0.18	0.4	0.47	0.42
arahy.Tifrunner.gnm1.ann1.KW1U5A	Yes	trehalose-6-phosphate phosphatase	5.15	8.34	7.75	2.51	1.34	2.69	2.09	1.94	3.18	7.49	9.35	8.11	0.26	0.86	0.51	1.04	1.11	1.46
arahy.Tifrunner.gnm1.ann1.P5P8C7	Yes	trehalose-6-phosphate phosphatase	2.1	3.05	2.93	7.65	5.73	5.95	3.42	3.54	2.85	5.88	12.75	9.71	3.91	3.76	2.93	4.94	5.51	4.56
arahy.Tifrunner.gnm1.ann1.PWAA2D	Yes	trehalose phosphate synthase	5.38	9.7	9.34	25.16	31.57	37.59	21.55	31.03	25.04	11.8	25.67	24.07	35.47	34.41	32.49	39.31	40.81	25.17
arahy.Tifrunner.gnm1.ann1.Q3GMD8	Yes	trehalose phosphate synthase	32.57	29.06	30.74	73.95	65.12	45.89	43.13	48.23	58.84	33.93	26.25	20.93	114.14	93.94	91.66	73.38	85.53	83.91
arahy.Tifrunner.gnm1.ann1.RIH8EG	Yes	trehalose phosphate synthase	12.68	21.81	12.96	5.74	10.05	9.76	6.06	8.76	11.85	18.59	23.7	20.75	4.45	6.44	5.57	5.47	5.75	5.58
arahy.Tifrunner.gnm1.ann1.S15BQI	Yes	trehalose-6-phosphate phosphatase	1.91	3.6	4.86	0.65	1.35	1.93	2.17	1.81	1.94	3.71	1.69	3.61	0.08	0.1	0	0.92	0.03	0.92
arahy.Tifrunner.gnm1.ann1.SS1VDK	No	trehalose-6-phosphate phosphatase	1.88	2.18	3.31	1.55	4.41	2.77	1.22	1.62	1.72	0.84	1.4	2.03	1.57	1.11	0.84	1.07	0.2	2.66
arahy.Tifrunner.gnm1.ann1.YY1VWG	Yes	trehalose-6-phosphate synthase	9.07	11.2	8.86	7.67	4.35	9.67	15.68	11.73	11.91	10.09	9.51	11.69	3.66	3.98	3.49	6.89	4.71	4.42
Wang J, Yu Y, Jiang CJ, Sun ZX, Wang XN, Wang ZY, et al. Comparative analysis of physiology-anatomy and transcriptome-metabolome involving acute drought stress response of root between two distinct peanut cultivars at seedling stage. Environmental and Experimental Botany, 2023;214:105442.
(doi.org/10.1016/j.envexpbot.2023.105442)
Water-nitrogen co-limitation stress
gene_name	DSNA1	DSNA2	DSNA3	DSNN1	DSNN2	DSNN3	WWNA1	WWNA2	WWNA3	WWNN1	WWNN2	WWNN3
arahy.Tifrunner.gnm1.ann1.1XW75L	2.97634	2.33534	1.45124	1.91623	1.09656	1.22876	3.05708	2.24612	3.388	1.13638	1.2232	0.90824
arahy.Tifrunner.gnm1.ann1.CK7SVG	3.92877	5.40426	1.59744	8.09463	4.54879	7.64243	25.7631	25.2153	30.3761	13.8336	15.5024	18.3249
arahy.Tifrunner.gnm1.ann1.E48PAY	13.9899	18.9925	11.5961	13.0094	11.3294	7.75573	15.291	18.6718	22.2111	14.1344	15.2875	15.0219
arahy.Tifrunner.gnm1.ann1.FIK9JS	2.63814	3.06764	0.884964	5.30977	2.96095	4.25314	15.9313	18.2337	19.3736	7.17561	10.4326	10.9938
arahy.Tifrunner.gnm1.ann1.FJ2B1F	1.38493	3.50311	0.538567	2.26168	1.51333	1.22166	4.37113	4.24851	4.29166	3.19651	4.09117	4.72233
arahy.Tifrunner.gnm1.ann1.G88L7W	2.26375	1.47425	1.18041	1.65625	1.17359	0.892274	2.26492	1.30715	2.16709	0.886735	1.17304	0.604429
arahy.Tifrunner.gnm1.ann1.P5P8C7	1.95918	3.22145	1.04288	1.59959	1.84617	1.83611	3.86121	4.82445	3.91097	4.14036	4.35974	6.19411
arahy.Tifrunner.gnm1.ann1.PWAA2D	2.02869	4.32271	3.23742	3.31117	2.95331	2.43122	4.63824	3.82746	5.88701	4.37003	7.08776	7.66219
arahy.Tifrunner.gnm1.ann1.Q3GMD8	9.59497	13.7068	8.34083	12.9453	9.92393	9.20012	10.5628	9.00706	9.89265	5.28134	5.8104	6.13057
arahy.Tifrunner.gnm1.ann1.SS1VDK	0.646665	1.06245	1.2757	0.679636	0.310654	1.43731	0.326463	0.205133	0.371257	0.311914	0.253647	0.323804
arahy.Tifrunner.gnm1.ann1.YY1VWG	13.9715	18.5884	12.5161	13.8234	10.9968	8.83207	19.2429	22.6643	26.7221	14.7723	16.9642	17.7031
Ding H, Dai LX, Guo Q, Chen XS, Zhang GC, Feng H, et al. Comprehensive transcriptome and metabolome analyses reveal primary molecular regulation pathways involved in peanut under water and nitrogen co-limitation. International Journal of Molecular Sciences, 2023;24:13308.
(doi.org/10.3390/ijms241713308)
