# Supplementary material for: Genome-wide identification and expression analysis of TPP gene family under salt stress in peanut (Arachis hypogaea L.)
Source: PLoS One. 2024 Jul 18;19(7):e0305730. doi: 10.1371/journal.pone.0305730 (PMC11257338; doi:10.1371/journal.pone.0305730)
Supplement: S4 Table — (XLSX) [file pone.0305730.s007.xlsx]

## Sheet: Sheet1
Table S4 List of primers used in qRT-PCR analysis
Gene name	Forward sequence (5’-3’)	Reverse sequence (5’-3’)
β-Actin	CAGGATTTGCCGGTGATGATG	TCTGTTGGCCTTCGGGTTGAG
AhTPP1	GGGATCTTGGTGTCTTCAGCG	AAGACAACATTTGCAAGCAAAACA
AhTPP2	TTCCGACGGCCATTATCAGC	TCCATGCCATGACTTCCAGC
AhTPP3	AAGAGGCCGTGGGAAAGATG	GGTGTGTATCCAGGCCTTCC
AhTPP4	TGGGTTGACAGTTTGAAGGGA	CACCCAGGATGCGGTCAATA
AhTPP5	GTGTACCTACCTTCCTATCGCA	CATGATCTGGGCACACTGGT
AhTPP6	ACCGGAAGCTTCGTCTTAGC	AGAAAGTCCATAACTTGCCTCA
AhTPP7	AGAAAAAGTTTGTCATCTCTGCGT	TACATTCACACCAGCCCACC
AhTPP8	ATCTCACAGCAGCAGCGATT	TTGCGTCGTCTGTAGCGATT
AhTPP9	TACACGGATTGTAAAAGAGCTCAG	TACCATGTGGAAAGGTCGCC
AhTPP10	GCTATTGGCAATGGAGCAGC	TATTCGTTTCGCAGTGGCCT
AhTPP11	CTCTCGGATTCGCCAACTGT	CCATCACTTGCCTCGTTAGGT
AhTPP12	CCTTGTTTGTTTTGTGTGCAGG	TTGCTGTGGGGAAACACCTT
AhTPP13	CTGCCGGTCAGAGGTGAAAT	TGTATATTGTTCGGCCCAAGT
AhTPP14	CTGTCCCCTATTGTTGCCGA	ATCATTTCCGATTGCGGTGG
AhTPP15	CGACGTGTCAAGAGGGAAGA	TTCCCCTTTCTCAACTGCATCT
AhTPP16	GCCGGCAATTCAGCAGATAG	ACAGCATTGCCTTTGTTCCA
AhTPP17	TGAGGTGCATGAGGCCTTGA	ACAATTGGCTGGTAACCGGG
AhTPP18	GGGGAATGGGGTTTGGTCTG	CTTGACCCCATCCTGCAACTA
AhTPP19	TGCTACTGAGTTCTTGCCCC	AGAGGACGAGAGACTGTACTTT
AhTPP20	CAAGCCTGAGGAGTGAGGATG	GGTTTCTGGCCAACTGTGC
AhTPP21	GGGCTCAGGGAAGGATGTTC	ACAACCGGCCGATAATTGGT
AhTPP22	AAGGTGTTTCCCCACAGCAA	AATTGTCCAATTCTCGTCAATGAT
AhTPP23	CCCCAGATTTTGTGCTGTGC	GTCACCTCGGCCGTATCATC
AhTPP24	ACAAGTGTTTGCATGCACGG	TCTTCAACCCATTTCAATCCCTT
AhTPP25	GGCGATGATTGTACAGATGAGGA	GCACTTGTTGGTGTAATCGATCTT
AhTPP26	TGTTTAGAGTTCTTTGTTTTCGCA	CTTTTGGCGCTGAAGACACC
AhTPP27	GTGTGTAGGCAGGGGAGTTC	TGCGCTACTAAGAGATGGCG
AhTPP28	CTTCGCTCCGTGTTGTCTCT	CAGAGCCTCATGCACCTCAA
AhTPP29	CGTGCACTTTCGATGTGTTGAA	ACGCCTTAAAAATTGTCCAACCTTA
AhTPP30	CGGTCGCGTATCGAAGAAAG	GCACCTCAACGGATCTGCTA
AhTPP31	GTCCCAGGGGCTAAGGTAGA	GGTTGGACGGATCTCAAGCA
AhTPP32	TGGCCTTGTTTGGTGGGTTA	GGATGACCAACTTTGTTACTGC
AhTPP33	GCCGGCAATTCAACAGATTG	ACAGCATTGCCTTTGTTCCA
AhTPP34	AGAAAAAGTTTGTCATCTCTGCGT	TACATTCACACCAGCCCACC
AhTPP35	AGCTTCGTCTTAGCCAAGGG	AAGAAAGTCCATAACTTGCCTCA
AhTPP36	AGCGGAAGATCATTGTCGCA	TGGGATAGAAAGGTAGGTACACA
AhTPP37	GCTATTGGCAATGGAGCAGC	TTCGTTGATTCGTTTCGCGG
AhTPP38	CTTAGTGTCCTCAGCGCCAA	GGGGGCTTGACTTCCATACC
AhTPP39	GTTGAGGAACGCTGTGAGGA	GAAGAAGCGACCGTCATTGC
AhTPP40	CAGCCCTCAAACCAAAAGGC	GCAAATCCTTTGCCAAGCCA
AhTPP41	TGGTGATGATCGAACCGACG	GTTGGGAATGAAGTGCTCGC
AhTPP42	CAGAGGGCATGGTCTTGGAA	AGCCGCTGCTTTGTACATGA
AhTPP43	CAGAGGGCATGGTCTTGGAA	AGCCGCTGCTTTGTACATGA
AhTPP44	ATGCTTGGGGTTGACGACAT	GGTGTGTATCCAGGCCTTCC
AhTPP45	TTTAAGGTTCCGAGGGAGGGAAAT	AGACAGCATTTGCAAGCAAAACA
