# Supplementary material for: Genome-wide identification and expression analysis of TPP gene family under salt stress in peanut (Arachis hypogaea L.)
Source: PLoS One. 2024 Jul 18;19(7):e0305730. doi: 10.1371/journal.pone.0305730 (PMC11257338; doi:10.1371/journal.pone.0305730)
Supplement: S1 File — (FA) [file pone.0305730.s008.fa]

>arahy.Tifrunner.gnm1.ann1.8AAC5A.1 pacid=42598560 polypeptide=arahy.Tifrunner.gnm1.ann1.8AAC5A.1 locus=arahy.Tifrunner.gnm1.ann1.8AAC5A ID=arahy.Tifrunner.gnm1.ann1.8AAC5A.1.v1.0 annot-version=v1.0
ATGAGCCCGTCGCCATCACAGCTTCTTAAACAAGAATCAGAACAGTTTCGGCAATGGAAA
GCTTCTAGAGAGAAAGAATTTCTACAAGTATATGAATTTATAGGACTAACAGAACTCTAT
TATGCTGGTAGTCATGTTATGGACATCATTGGTCCTGTCAGGCAGGCTGTACCTGATAAC
CACCCTAATTGCACCATTAGGTCTACTGGTAATGAGGGTAAGGAAGTTAATTTATTCCAA
CCTGCTGCTGAGTTCTTGCCCCTGATTGATGAGGTGTTTGAATCTCTTGTTGAGAGTACA
AAAGATATTAAAGGAGCAAAAGTTGAAAACAATAAATTTTGTGTGTGTGTACATTACCGC
AATGTAGATGATAAGATTGTCCATGATATTCTGAAGGGCTATCCACGTTTTCAACTAACT
CATGGGCGCAAGGTCTTAGAGGTCCACCCAATGATTGACTGGGATAAGGGAAAAGCAGTC
ACGTTTTTGCTCGCGTCACTTGGGCTTAGCAATTGTGATGATGTGTTTCCTATATATATT
GGAGATGACAGAACAGATGAAGATACATTTAAGGTTTTGAGGGAGGAAAATAAAGGTTAT
GGGATCTTGGTGTCTTCAGCGCCAAAAGAAAGCAATGCAGTTTACTCTCTCCGTGATCCA
TCAGAGGTACTTCTTATATTCTTCGTGATGTTCTGCTGCTGCACTTGTTTTGCTTGCAAA
TGTTGTCTTAGATCTTGA
>arahy.Tifrunner.gnm1.ann1.U769C2.1 pacid=42601139 polypeptide=arahy.Tifrunner.gnm1.ann1.U769C2.1 locus=arahy.Tifrunner.gnm1.ann1.U769C2 ID=arahy.Tifrunner.gnm1.ann1.U769C2.1.v1.0 annot-version=v1.0
ATGGGATACTTTCCACAATCATCATCACTTTCGGACATGAAATCAATCTTTGTTGAAAAC
TCGGATGAGAATAATGAAGAATCCGCTGTTTGTTCTTATGAATCTTGGCTAGAAAATCAT
CCTAATGCATTGGAAAACTTTGAAGAAATATTGAGCATTGCTAATAAAGGGAAAGAGATT
GTTTTGTTTTTGGATTATGATGGAACACTATCACCAATTGTGGAAGATCCTGATCAAGCT
CATATAAGTGATGCCATGCGCACCGCCGTACGTGAAGTTGCTTTTCATTTTCCGACGGCC
ATTATCAGCGGAAGACAGAGAAATAAGGTATATGAATTTGTAAAGTTAAGGAATGTGTAT
TATGCTGGAAGTCATGGCATGGATATATCCACTCCATTAGGCTCTTCAAATAATCAAAAT
CAGAAGCATCAAACAAAGGTTATTGATGAAAATGGTAATCAGTTTGTTAACTTCCTTCCA
GCAAAAGAATATTTGTCAACTATCCAAGAGATAATTGAGGTTCTAAGGAAAAATATTGCA
ACAATAAAAGATTCTACTATTGAAGATAATTTGTACTGTATTAGTGTACACTACCGACGT
GTCAAGAGGGAAGAGGATGTTGGTGTCCTCAAAGAGATTGTGGAGTCCATTATGAAAGCT
TACCCAGATTTTCAAATATCAGGAGGAAGAAAGGTTATGGAGATACGGCCAAAGATAAAT
TGGGATAAAGGTCGTGCACTATTGTATTTGTTAGATACTCTTGGCTTTGACAACTTTAAC
CATGTTCTTCCAATTTACATAGGGGATGACAAAACAGATGAAGATGCTTTTAAGGTTATA
GTTGAGAAAGGGGAAGGTTTTCCAATAATAGTTTCTTCGGTTGCTAAAGAGACCATGGCT
TCTTTTTCTCTGCGTGACCCTTCTCATGTTATGACCTTCTTGATACGTTTAGCAAAATGG
AAAAGGAACTACTCATCATTCATCACCAAAACCAAACAAAGTTGA
>arahy.Tifrunner.gnm1.ann1.9VZ5EJ.1 pacid=42605126 polypeptide=arahy.Tifrunner.gnm1.ann1.9VZ5EJ.1 locus=arahy.Tifrunner.gnm1.ann1.9VZ5EJ ID=arahy.Tifrunner.gnm1.ann1.9VZ5EJ.1.v1.0 annot-version=v1.0
ATGGTTTCAAGGTCATATTCTAATTTGTTAGAGCTTACTTCGTGTGACTCGCCGATTTTC
AGCCGCGAAAAGAAAAGGCTTCCTCGAGTGGCAACTGTTGCCGGAGTGCTGTCTGAGCTA
GACGACGAGGCAAGCAACAGTGCTGGTTCGGATGCTCCATCCTCAATCTCTCAAGATAGG
ATGATCATAGTAGGTAACCAGCTTCCATTAAAGGCACAAAGAAAAGACGATGGTACGTGG
GACTTCACATGGGACGAGGACTCACTTCTTTTGCAGCTCAAAGATGGTCTTGGTGAAGAT
GTAGAAACTATTTATATTGGTTGTCTGAAGGAAGAAATCGAGCCGAGCGAGCAAGACGAT
GTTGCTCAGAACTTGCTTGACACATTCAAATGTGTTCCCACTTTCCTCCCTCCAGAGCTT
TTTACCAAATTCTATCACGGATTTTGCAAACAGCATCTGTGGCCTTTGTTTCACTACATG
CTTCCGCTCTCGCCTGATCTCGGTGGTCGATTTGATAGGTCCCTTTGGCAAGCTTATGTT
TCTGTTAACAAGATATTTGCTGATAAAGTAATGGAAGTCATTAGCCCTGATGATGATTTT
GTATGGGTTCATGATTACCATCTCATGGTTCTTCCAACATTTCTGAGAAAGAGGTTCAAT
AGGGCAAGGCTAGGATTCTTCCTTCACAGTCCATTCCCTTCTTCCGAGATATACCGAACC
CTCCCAGTTAGGGATGAGCTTCTTAGAGCTCTTTTGAATTCTGACCTTATTGGATTTCAT
ACTTTTGATTATGCGAGGCATTTCCTTTCTTGCTGCAGTAGAATGCTTGGCCTTTCCTAT
CAATCCAAGCGGGGCTACATTGGTCTCGAGTACTATGGAAGAACAGTAAGCATTAAGATT
CTTCCTGTTGGGATTCACATAGGGCAGCTTCAGTCAGTCATGAATCTTCCTGAGACGGAA
AACAAGGTTGAAGAGTTACAAAACAAGTTCAGAGGTCAAACTGTGATGCTTGGGGTTGAC
GACATGGATATCTTTAAAGGAATCAGCTTAAAACTCTTGGCTATGGAACAGTTGCTTTTA
CAACATCCTGACAAGAGGGGCAGGGTTGTTTTGGTCCAAATTGCAAACCCTGCAAGAGGC
CGTGGGAAAGATGTACAGGAGGTCCAGAGTGAAACTTATGCCACAGTGAAAAGGATCAAT
AGTACATTCGGAAGGCCTGGATACACACCTGTAATATTGATCGATACGCCACTTCAGTTT
TATGAGAGGATAGCTTATTATGTGATAGCTGAATGTTGTCTTGTTACAGCAGTGAGAGAT
GGTATGAACCTTATACCCTATGAATACATCATTTGTAGACAAGGAAGTGACAAGATAGAT
AAGATTCTAGGGACAAGCTCATTTACCCAAAAGAAGAGCATGCTGGTGGTGTCTGAGTTC
ATTGGCTGCTCCCCATCATTAAGTGGGGCAATTAGAGTGAATCCATGGAATATTGATGCT
GTTGCTGAAGCAATGGATTCGGCACTTATCGTCCCAGAGTCCGAAAAACAGATGCGCCAC
GAGAAGCATTATAGGTATGTCAGTACTCATGATGTTGCATATTGGGCGCGGAGCTTCTTG
CAGGATCTGGAAAGGGCATGTAGGGATCATCTGAGAAGGAGATGCTGGGGAATTGGCTTT
GGTTTAGGATTTCGGGTTATTGCTTTGGATCCAAACTTTAGAAAGCTATCAGTGGAACAT
ATTGTATCAGCTTATAAGAGGACCAAACACCGAGCCATTCTTTTGGATTATGATGGTACC
ATGATGCAGCCCGGTTCAATTAGTACAACACCTAGCACTGAGGCTGTTGCCATCTTGAAC
AGCTTGTGCAAGGACACCAAGAATTGTGTTTTCATTGTAAGTGGAAAGGAGAGAAAAACT
CTTACTGACTGGTTTTCCTCTTGTGAAAGGCTTGGAGTTGCAGCAGAGCATGGTTATTTC
GTGAGGACAAATCATAATGCAGACTGGGAAGAATGTGTTTCTGTGCCGGATTTCGACTGG
AAGCAGATTGCCGAGCCAGTAATGCAGTTGTACACAGAAACAACTGATGGTTCTAACATA
GAGACCAAAGAAACTGCTCTTGTTTGGAATTATGAGTTTGCAGACCGAGATTTCGGTTCA
TGCCAGGCTAAGGAGCTTCTGGATCATCTGGAAAGTGTTCTTGCCAATGAGCCTGTTTCT
GTTAAAAGTAGTCCTCACATCGTGGAAGTCAAACCTCAGGGGGTGAGCAAGGGTATTGTT
GCAGAACGCCTTCTCTTAACAATGCAACAAATGGGAGTGATCCCAGATTTTGTTCTATGC
ATTGGAGATGACAGGTCAGATGAGGACATGTTTGGTGTAATAATGAATGCAAGGGCATCC
CTCTCTCCGGTCGCAGAGGTGTTTCCTTGCACCGTCGGTCAGAAGCCGAGCAAGGCCAAG
TATTACTTGGAAGACACAAGTGAGATTCTGAGAATGTTGCAGGGGCTTGCCAATGCTTCA
GAGCAGTCTGTTACAAGTTCTTCACAGCTTCCTCATGTAGCATCCTGA
>arahy.Tifrunner.gnm1.ann1.YY1VWG.2 pacid=42607736 polypeptide=arahy.Tifrunner.gnm1.ann1.YY1VWG.2 locus=arahy.Tifrunner.gnm1.ann1.YY1VWG ID=arahy.Tifrunner.gnm1.ann1.YY1VWG.2.v1.0 annot-version=v1.0
ATGGTTGGATTCCAAAGTAGTGAACACATGCCTGGGAGCAAGTGTAACGGTAATTCTAAT
AATTTTCCAGGTCGAGTTGAACGACTCGTCAGAGGAAGAGAGCTAAGAAAAAGTAATATT
TATAATGTTAATGGCGTTGCTGAATATTTTGAGCATGACCTGCGCTTGGGAGAAGAAAAT
AATTACTGTGTTGAACGTTCCCTAGAAGGGGTAGCAGCATCAAAGTCTCTTTGTGAAAGG
GATGATGGGAAACCTTTCAGGCAACGGCTTTTGGTTGTTGCCAACAGGCTGCCAGTCTCA
GCTGTTAGGAGAGGTGAGGATTCATGGTCTTTGGAGATAAGTGCCGGTGGCCTTGTTAGC
GCTCTCTTAGGTGTGAAGGAATTTGAGGCAAGGTGGATAGGTTGGGCTGGAGTCAACGTG
CCTGATGAGATTGGACAGAAGGCACTTACTAAAGCCTTGGCTGAAAAAAGATGTATCCCA
GTGTTTCTTGATGAAGAGATTGTTCATCAATATTATAATGGTTATTGCAATAACATCTTG
TGGCCCCTTTTTCATTACCTTGGACTTCCACAAGAAGACCGCCTTGCCACCACGCGTAGT
TTCCAGTCTCAATTTACAGCATATCAGAAAGCAAATCAAATGTTTGCTGATGTTGTTAAT
GAGCACTATGAAGAGGGTGATGTTGTTTGGTGCCATGACTACCATCTTATGTTTCTTCCA
CAATGCTTAAAGAAATATAATAGCAACATGAAAGTTGGCTGGTTTCTACACACCCCGTTT
CCATCTTCTGAAATTCACAGGACTCTGCCATCTCGATCGGAGCTCTTGCATGCAGTTCTG
GCAGCTGACCTAGTTGGCTTTCACACCTATGATTATGCACGGCATTTCGTTAGTGCATGT
ACACGCATCCTTGGACTTGAGGGCACTCCTGAAGGGGTTGAGTATCAAGGGAAGCTGACT
CGAGTTGCTGCATTCCCAATTGGTATAGACTCTCACCGATTTAAACGAGCACTTGAACTT
CCTGAAGTCCAGAAGCACATCAAAGACTTAGAAGAAAGATTTAAACACAGAAAGGTAATG
TTAGGTGTTGATCGCCTTGATATGATCAAAGGAATCCCTCAAAAAATTCTGGCATTTGAA
AAATTTTTAGAAGAGAATCCTGACTGGCGTGAAAAAGTTGTTCTGCTTCAAATTGCTGTC
CCAACAAGAACAGATGTTCCTGAGTATCAAAAGCTTACAAGCCAGGTTCATGAAATTGTT
GGTCGCATCAATGGAAGATTCGGATCATTGACTGCTGTTCCTATACATCACCTGGATCGA
TCTCTTGACTTCTATGCATTATGTGCTTTGTATGCTGTTACAGATGTTGCACTTGTCACA
TCATTGAGGGATGGAATGAATCTTGTCAGTTATGAATTTGTCGCTTGCCAAGCTAAAAAA
AAAGGAGTTCTCATTCTTAGCGAATTTGCTGGTGCTGCGCAGTCTCTTGGTGCTGGGGCA
ATTCTGGTCAACCCCTGGAACATCACAGAAGTTGCCGCTGCAATTGACAAGGCTTTAAAT
ATGGAACCAGTGGAAAGACAGAACAGACACAAACATAACTTTGAGCATGTAACACAGCAC
ACTGCTCAGGAATGGGCAGAAACTTTTGTCAGTGAATTGAATGATACTGTTGTTGAGGCA
CAGCTAAGGACAAAACAAGCTCCACCCCGACTCCCAACCAAGACTGCAATCGAACGTTAT
CTGCAGTCAAGTAACCGATTGCTCATTTTGGGGTTTAATGGAACTTTAACTGAACCTGTT
GAGAAAAGAGGTGACCAGTTTAAAGAAATGGAGCTCACTGTTCATCCAGAACTGAAACAA
CCCTTGAAAGAACTTTGCAGTGACCCAAAGACCACAATTGTTGTGCTAAGTGGAAGTGGT
CGAGCAGTTCTAGATCAAAACTTCAAAGAGTATGACATGTGGCTGGCAGCAGAGAATGGG
ATGTTTCTAAACCCTTCAAAGGGAGAATGGATGACAACAATGCCAGAACAGCTGAATATG
GAATGGGTTGACAGTTTGAAGGGAGAGAACACCGCGGTCGTGTTTCGAAGAAAGGGAAGC
TTCACTTGTATGGAATTACAAACATGCAGAGTTCAAGCAAGGGACATGCTGCAGCATCTT
TGGACAGGCCCAATTTCTAATGCGTCAGTTGAAGTTGTTCAAGGTAGCAGATCTGTTGAG
GTGCGAGCTGCTGGAGTTACAAAGGGAGCAGCTATTGACCGCATCCTGGGTGAGATAGTC
CACAGCAAATCCATGACAACACCGATTGATTATGTCCTCTGTATAGGACATTTTCTTGCA
AAGCAGGATGAAGACATATATGCGTTTTTTGAGCCCGAGCTTCCTTCTTCCGGTGCGGCT
CATTCACGAAGCAAGGTAACAGATGGAATCAAGTTTCCAGGTGAGAAGATGACATCTTTG
AAGATCCCTGCTAACAAAAATGGAACAAAGTCATCTCAAAATAAGGCACAACGGCCTGCT
CCAAATTCTGAGAAGAAACCAACCAACCATGTCTGCCGTGCACCACGCCGGCCGGCTCCT
GAAAAGATCTCTTGGAATGTGCTTGACCTGAAGAAGGAGAATTACTTCTCTTGCGCCGTT
GGACGAACGCAAACGAATGCTCGGTATACACTTGGCTCTTCAGATGACGTTGTTGCATTT
CTGAAGGAACTAGCTGGTGCTTCCTCAAACTCTCTATTTCAGAGTACCTGA
>arahy.Tifrunner.gnm1.ann1.IE8W25.1 pacid=42611403 polypeptide=arahy.Tifrunner.gnm1.ann1.IE8W25.1 locus=arahy.Tifrunner.gnm1.ann1.IE8W25 ID=arahy.Tifrunner.gnm1.ann1.IE8W25.1.v1.0 annot-version=v1.0
ATGGCATCAAGATCATATGCTAATCTCTTTGACTTAGCTTCTGGAGGAGATTTGCTGGAT
ATTCCTCGCACCCCAAGAGCTCTTCCAAGGATTATGACTGTTCCTGGAATTATCTCTGAC
CTTGATAGTTGTGGTGCTAATGATGGGGATTCAGATGTTAGCTCCTCTGGTTGCCGGGAG
CGGAAGATCATTGTCGCAAACATGCTGCCATTGCATGCTAAAAGAGATGCAGAAAATTCT
AAGTGGTGCTTCAGTCGGGATGAGGATTCAATTTTACTACAATTGAAAGATGGTTTTTCT
TCTGATACGGAGGTAATTTATGTGGGTTCACTTAAGGTTGATATAGATGCCAGTGAGCAG
GAAGAAGTTGCCCAGAGATTACTGGATGACTTCAATTGTGTACCTACCTTCCTATCGCAT
GATCTCCAGAAAAAGTTCTATCTTGGGTTTTGCAAGCAGCAGCTCTGGCCTCTCTTTCAT
TATATGCTACCAGTGTGCCCAGATCATGGTGATCGCTTTGACCGCATACTATGGCAGGCT
TATGTTTGTGCAAACAAAATATTTGCCGACAAGGTTATGGAAATAATCAATCCTGATGAT
GATTTTGTCTGGGTTCATGATTATCACCTGATGGTTTTGCCTACTTTCTTGAGGAAGCGA
TATAATCGAGTTAAACTTGGATTCTTCTTGCACAGTCCTTTTCCTTCATCTGAAATTTAT
CGAACTTTACCTGTAAGGGATGAAATTTTGAGGGGACTTCTGAATGCTGATTTAATTGGT
TTTCATACATTTGATTATGCACGCCACTTCCTTTCTTGCTGCAGCAGAATGCTAGGTCTG
GACTATGAATCTAAGCGAGGACATATAGGACTTGATTACTTTGGCCGTACTATATTTATC
AAAATTTTGCCGGTTGGCATTCACATGGGTAGGCTTGAATCTGTATTAAATCTTCCTTCT
ACATCTGCTAAACTAAAAGAGATTCAGGAAGAGTTTGAGGGTAAGAAGGTGATTGTTGGT
GTTGATGATATGGATATTTTTAAAGGCATCAGTTTGAAACTTCTAGCTGTGGAGCATCTG
CTGCAGGAGAATCCAGATATGCAGGGCAAAGTTGTCCTTGTTCAAATTGTAAATCCTGCG
AGGGGTTTAGGGAAGGATGTTCAGGAAGCAAAGAAGGAAACATATTTAATTGCCCAGAGG
ATTAATGATACCTATGGATCAGAGGAATATCAGCCTGTCAAACTCATTGACCGCCATGTT
CCTCGATTTGAGAAGAGTGCTTATTATGCTGTAGCTGAATGTTGCATTGTAAATGCAGTA
AGGGATGGCATGAACCTTGTCCCATACAAATATCTTGTCTGCAGGCAACGAACTGCTAAA
CTAGATGAAGCATTGGGTAGGAAAGTTGATTCTCCTCGAACAAGCATGCTTGTTGTGTCT
GAGTTCATTGGTTGTTCACCTTCTCTTAGTGGGGCTATCAGGGTCAATCCCTGGGACATT
GATGCTGTTGCTGATGCTCTGAGCTTGGCCCTTACAATGAATGATTCTGAGAAGCAATTG
CGCCATGAGAAACACTATCGGTATGTCAGTTCTCATGATGTAGCATATTGGGCACGCAGC
TTTATGCAGGATTTGGAGAGAGCCTGCAAAGATCATTACACCAAAAGGTGCTGGGGAATT
GGCTTGGGTCTAGGGTTTAGAGTTGTTTCTCTTTCTCCTGGATTTAGGAAGTTGTCTATT
GATCATGTTGTTTCAGCTTACAAGCGAACCAATAGAAGGGCCATCTTTCTTGATTATGAT
GGTACTGTTGTACCACACTCTTCTATAAATAAAGTCCCCAGCCCGGAAGTCATATCTGTG
CTAAACGCTCTGTCTAGTGATCCCAAGAACATTGTTTTCATTGTTAGTGGGAGGGGAAGA
GATTCTCTGAGTGATTGGTTCAGTTCATGCCAATTGCTGGGACTTGCTGCTGAGCATGGT
TACTTTTTAAGGTGGAGTAGAGATTCTGAATGGGAATGCAGTCACTTGTCTGCAGACCTT
GACTGGAAAAACATAGCAGAACCTGTCATGCAGTTGTATACAGAGGCAACTGATGGTTCC
AGCATTGAAATTAAGGAAAGTGCTTTGGTGTGGCATCATCAAGATGCAGACCCGGATTTT
GGTTCCTGCCAAGCCAAGGAATTGTTGGATCACTTGGAAAGTGTACTTGCAAATGAACCA
GCAGTTGTTACGAGAGGCCAGCATATTGTTGAAGTTAAGCCACAGGGAATAAGCAAAGGT
TTGGTAGCCGAAAAGGTTATATCAACCATGTTTAATGGTGGTAATCCACCGGATTTTGTT
ATGTGCATTGGCGATGATAGGTCTGATGAAGACATGTTTGAGAGCATTTTAAGGTCAGTA
TCCTGCCCGTCATTACCAGCGACTCCAGAGATTTTTGCCTGCACTGTAGGTAGGAAGCCG
AGCAAGGCGAAGTATTTTCTTGACGACACTTTGGATGTAGTGAAGTTACTTCAGGGTCTT
GCTTCTTCATCCAATCCAAAACCCAGGCATCTTGCGCAATTCCAAGTTTCTTTCGAGAGC
ACAATTTGA
>arahy.Tifrunner.gnm1.ann1.FJ2B1F.1 pacid=42612405 polypeptide=arahy.Tifrunner.gnm1.ann1.FJ2B1F.1 locus=arahy.Tifrunner.gnm1.ann1.FJ2B1F ID=arahy.Tifrunner.gnm1.ann1.FJ2B1F.1.v1.0 annot-version=v1.0
ATGCTCACTATGACGCAACAGAATGTGGTTGTGCCCGCCGAGGAGACTAAAAGGGCGCAA
AAGCCACCGGCTATACCGGGAGCCTACATTCCCATTCCCAGGAGGACTGTCTTGAAGACC
CTTGAAATCAATGCTTGGCTTGACTCCATGAGAGCTTCTTCTCCCACTCATCTCAAATCC
ACTCCTTCTCTCGCTCAAGACCACTCCTCTTCTTGGATTCTTAACCACCCATCGGCACTA
GACATGTTTCAACAAATCATACATGCATCAAAGGGAAAGCAAATAGTCATGTTTCTCGAC
TATGATGGCACCTTGTCACCCATAGTCGATGACCCCGATCGTGCTTTCATGTCCGATTCA
ATGAGAAAGACTGTGAGGAAGCTTGCAACGTGTTTTCCTACTGCTATAGTTACGGGCAGA
TGCAGAGACAAGGTATATAACTTTGTTCGGTTGGCGGAACTATATTATGCTGGAAGCCAT
GGCATGGATATAAAAGGCCCAACAAAGACCTCCAAATATAACAAAGACACCAAGTCAGAG
GCAGTTCTTTTTCAACCTGCCGCTGAATTTCTTCCTCTCATAGATGAGGTGTACCAACAG
TTGGTTGAGAAAACGAAATCAACTCCTGGTGCCCGGGTGGAGAACAACAAATTTTGTGTC
TCTGTTCATTTTCGTTGTGTTGACGAGAAGAAATGGAGTGAACTGGCGCAACAAGTAAGA
TCAGTGTTAAAGAAGTACCGGAAGCTTCGTCTTAGCCAAGGGAGGAAGGTATTGGAGATT
CGTCCTACTATTAAATGGGACAAAGGGAAGGCCCTCGATTTTTTGTTAGAGTCTCTTGGA
TTTGCCAACTGTAGTGATGTATTTCCTGTTTATATTGGAGATGATAGAACCGATGAAGAC
GCATTCAAGAAATTGAGAGACAGAGGACAAGGTCTTGGAATTCTTGTCTCGAAATTTCCG
AAAGACACTAATGCAGCATACTCTTTACAAGAACCTAATGAGGCAAGTTATGGACTTTCT
TCAACGTTTGGTGGAGTGGAAGAAAGAATCCCTGCAAGCATCTTCTAG
>arahy.Tifrunner.gnm1.ann1.PK6QLT.1 pacid=42614249 polypeptide=arahy.Tifrunner.gnm1.ann1.PK6QLT.1 locus=arahy.Tifrunner.gnm1.ann1.PK6QLT ID=arahy.Tifrunner.gnm1.ann1.PK6QLT.1.v1.0 annot-version=v1.0
ATGAAGTTGTTTAAGTCGGGCCAAGAAAAGGGGAAGAAGAAACAAGAATATCGTGTAAGC
GAGGTGTCTGATTTCAAAGTCCACAAAGGAGCATCGTCAATGAACCTCCAGGCCAAGCAT
ATGCGGGGGAACAATTATAACTGCATTCCTATAACACCCAGATCGAGATTAGAGAGGCTT
CTGAGGGAGAGAGAGCTAAGAAAGTCAAACAAGTATTTTGAGGAGACAAGAGATGGCAAC
AAAGAAGCGGAACAAGTTTATAGTGACTCGTTAACAGAGAGCGACAGTTTTAATTCTCTC
AATGAGGAAGACATTTCTGAAGCACTTGCTGTTGCAAAAGTATTTCCAGATAGAAGTCAA
AGGCCGGAGGAGCGGCCACGCAAACAACGGTTGTTGGTGGTAGCTAATAGGTTGCCTGTC
TCAGCTGTTAGGGAGGGTGAGGACTCATTCCACCTTGAGATCAGTGTTGGCGGCCTAGTC
AGTGCACTTTTAGGCAAGAAAAAGTTTGTCATCTCTGCGTTAATTGTTTTATTGTGGTTA
ATTAATTCTTCTATTATGTATTTACTTCCTACAGCTTTTATTGCCTTTGTTGATGATCTC
ATACAGGTCATAACAATGATAAGAATCTTTCTAACTTTCTATTGTCAACGTGAAGGTGTA
AAGGAGTTTGAAACTAGATGGATTGGGTGGGCTGGTGTGAATGTATCTGATGGTGTTGGG
CAGAAAGCATTGACTAAAGCTTTAGCTGAAATGAGATGCATTCCAGTTTTTCTTGATGAG
CAGATTGTGAATCAATACTATAACGGTTACTGCAACAACATCTTATGGCCTCTTTTTCAT
TATCTTGGGCTTCCACAAGAAGACAGACTTGCTACCACTCGCAGCTTCCAATCTCAATTT
GATGCATATAAGAAGGCAAACCAGATGTTTGCTGATGTAGTAAATAGGTACTATAAGGAA
GGAGATGTTGTTTGGTGCCATGATTACCATCTAATGTTCCTTCCAAAATGTTTAAAAGAA
TACAATGACAAAATGAAAGTTGGCTGGTTTCTTCATACTCCCTTTCCTTCCTCGGAAATT
CATAGGACTCTGCCATCAAGAACAGAGCTATTGAGATCTGTACTTGCTGCTGACTTGGTG
GGATTCCATACTTATGATTATGCCAGACATTTTGTAAGTGCTTGTACTCGCATTCTTGGG
CTTGAAGGGACACCTGAAGGAGTAGAAGATCAAGGGAAGCTAACTCGTGTGGCTGCGTTT
CCTATTGGGATTGATTCTGATCGGTTTATTCGAGCCCTTGAACTCCCTGAAGTCCAGGAG
CACATGAAAGAACTGAAAGAAAGATTTGCAGGCAGAAAGGTAATGTTGGGCGTTGATCGT
CTTGATATGATAAAAGGAATTCCGCAGAAGATATTGGCATTTGAAAAGTTCCTTGAGGAG
AACCCACGCTGGCGTGATAAAGTTGTCTTGTTGCAAATTGCTGTACCAACTAGGACAAAT
GTTCCTGATTATCAAAAGCTTACAAGTCAGGTGCATGAGATTGTTGGCCGCATCAATGGA
AGATTTGGAACCCTTACGGCTGTTCCAATACACCATCTGGATCGATCACTTGACTTCTAT
GCATTATGTGCACTTTATGCTGTTACTGATGTAGCACTTGTTACATCTCTAAGGGATGGA
ATGAATCTTGTCAGCTATGAATTCGTTGCATGTCAAGCTTCCAAGAAAGGGGTTCTCATT
TTAAGTGAGTTTGCAGGTGCTGCACAGTCTCTTGGTGCTGGTGCTATCTTGGTAAATCCA
TGGAATGTCACAGAGGTTGCTGCTTCTATTGGTTATGCACTGGATATGCCAGCCGATGAA
AGAGAAAAACGGCATCTAGTTAACTTCAAGCACGTGACAACTCACACTTCACAAGAATGG
GCAGCAACTTTTGTGAGTGAACTGAATGATACGATTGTCGAAGCGCAGCTTAGGACAAGA
CAAGTTCCACCATTACTTCCCAAGGAAGTGGCAGTTGATTGTTACTCAAAATCTAATAAC
CGATTAATTATACTGGGTTTCAATGCCACTTTGACAGAACCAGTGGATGCCCTTGGAAGG
GGTGGTCAAATTAGAGAAATGGAACTTAAATTGCACCCAAATATAAAGAAGCCTTTAAAG
AAGTTGTCTGATGATCCAAAGACAACAATTGTTGTTCTGAGTGGGAGTGATCGAACTGTC
CTGGACAAAAATTTCAGGGAATACAATATGTGGTTAGCAGCAGAAAATGGGATGTTTCTA
CGGCATACTTCAGGTGAATGGATGACAACCATGCCTGAAAATTTACATATGGATTGGGTT
GATAGCGTAAAGCATGTTTTTGAGTATTTTACCGAAAGAACTCCGCGGTCTCATTTTGAG
CTTCGTGAGACTTCAGTTGTATGGAATTACAAGTATGCAGATATTGAGTTTGGAAGGCTT
CAAGCAAGAGATCTGCTTCAGCATCTTTGGACAGGACCGATATCCAATGCATCTCTTGAC
GTTGTCCAAGGTGGTCGATCTGTTGAGGTCAGGGCAATTGGTGTCTCAAAGGGAGCAGCT
ATTGATCGCATCTTAGGAGAGATCGTTCATGACAAAGGAATGAAGGCTCCAATTGATTAT
GTCTTATGCATCGGGCACTTTCTAGCAAAGGATGAAGATGTCTATAAATTTTTTGAACCT
GAGCTTCCTTGTGAATCATCACCATTAGCACGAGCTATGCCTTCCAATTCTTTAAGGTCA
TCACCTCTGCTAAAATTTCCAGTCAGCAAAAATGGGTCCAAAGCAGCTCGCTATAAGAAG
CAACGTTCAATGTCAACCATAGAAAAGTTAGAAATCGATCATGCAAGGGGCGATCCATGG
ATACCAACTTATCATGATAGAACATCACTACATGAGGGCTCTTCAGTGCTCGATCTTCAA
GGCGATAATTACTTCTCTTGTGCTGTTGCACGCAAGAGATCAAGTGCACGCTACTTACTC
AAAACCTCAGATGATGTTGTCAATCTCTTAAGTAACATGGCAGATCATTCATCAACACGA
TCAACTTAA
>arahy.Tifrunner.gnm1.ann1.FTDL1P.1 pacid=42614524 polypeptide=arahy.Tifrunner.gnm1.ann1.FTDL1P.1 locus=arahy.Tifrunner.gnm1.ann1.FTDL1P ID=arahy.Tifrunner.gnm1.ann1.FTDL1P.1.v1.0 annot-version=v1.0
ATGGCCGTGAAGAAGGGGGGACAGAGAAGGGGAAGGGGAAAGCTGGGAGAGCTAGAGGAA
GCGGAGGAAGGAGAGGATCTCCGGAGGCGAGGTGGAGACGGGGGAGGCAGCGTTGCAGGA
GCGGGAGGCCACGGAGAAGGAGCTAAATCTCACAGCAGCAGCGATTTTGCAATGACGGTC
CCTTCTTCACCTTTGACCTCACACGTGCCAAATCAAGCTCTCATTGGTGTTATCTGCAGA
AATTTTCCCAATCGAATTCAGCTCCAACCTGCTACTGTCACCAATAAGGATTCTTTGGTC
ATTGTTTCAATCGCTACAGACGACGCAAAGATGATGTCAAGGTCGTATACAAATCTCTTA
GATTTGGCTTCTGGGAATTTCCCGGCAATGGGGAATTCGTTTAAAGAACGGCGGCGGATG
CCAAGGGTTATGAGTGTACCTGGGATTGTCACAGAAGTAGATGATGATCAGGCAGTTAGT
GTTTCTTCTGATAACCCGTCAACTGTTTCTACAGATAGAATGATCATTGTAGCAAATCAG
CTACCTTTAAAAGCAAAGCGACGAGAGGACAACCAAGGTTGGAATTTCAGTTGGAATGAG
GATTCCTTGCTTTTACAACTCAAGGATGGACTTCCAGAAGAGATGGAGGTTCTTTATGTT
GGATCATTGCGTGTTGACATTGACCCAGCTGAGCAGGATGATGTGTCACAGTATTTGTTG
GATAAATTCAAATGTGTTCCTACTTTTCTACCCGCTGATGTTTTGGCAAAGTTTTATGAT
GGCTTCTGTAAAAGGCAGTTATGGCCACTTTTTCATTACATGTTACCATTTTCAACCGCT
AACAGCCACCGTTTTGATCGATCTTTATGGGAAGCCTATGTGCTAGCAAATAAGCTATTT
TTTCAAAAGGTAGTTGAAATAATAAACCCAGAAGATGATTTTATTTGGGTTCATGATTAT
CATTTGATGGTGCTGCCAACCTTTATAAGAAGGCGCTTTAACAGGGTTAAACTGGGATTT
TTCCTGCATAGTCCCTTTCCTTCATCAGAGATATATAGGACTCTTCCTGTCAGGGAGGAG
ATACTTAAAGCATTACTCAACTCTGATATCATTGGATTCCACACGTTTGACTATGCTCGT
CATTTCCTTTCTTGCTGTAGTCGTATGCTGGGTCTGGAGTATCAGTCAAAGAGGGGCTAT
CTAGGATTGGAATATTATGGAAGGACTATCAGTATTAAGATTATGCCTGTAGGGATTCAC
ATGGGTCGAATTGAAACCGTTATGAAGATGGCAGATGAGGAGTGCAAGGCAAGGGAGCTC
AAACAGCAATTTGAAGGGAAAACCATTTTGCTTGGTGTTGATGATATGGACATTTTTAAA
GGTATTAATTTGAAGATTTTGGCTATGGAGCAAATGCTCAAACAACACCCCAAATGGCAA
GGAAGAGCTGTTCTGGTCCAGGTTGTAAATCCTGCAAGGGGAAAAGGGATACATCTAGAA
GAGATACATGCTGAAATAGAAGAAAGCTGCAGCAGGATTAACAGGATGTATGGACGGCCT
GGTTATGAACCAATTATTTTTATTGATAGATCAGTTTCAGTTGCTGAAAAGGTTGCCTAT
TACAGCCTTGCTGAGTGTGTTATTGTCACAGCTGTGAGAGATGGGATGAATCTAACTCCT
TATGAATATATTGCTTGTAGACAGGGAATATCTGGTAATGGTTCATGTTCCGATATTAGA
AGCCCAAAGAAGAGTATGTTAGTAATATCAGAATTTATTGGGTGTTCTCCATCACTCAGT
GGGGCTATACGTGTCAATCCATGGAATGTTGAGGCCACTGCAGAGGCAATGAATGAGGCT
ATCTCAATGAGTGATGGAGAGAAGCAGTTGCGGCATGAAAAGCACTACCGGTATGTTAGC
ACACATGATGTAGCATATTGGTCACGTAGTTTCTTGCAGGACATGGAGAGGGCTTGCGCT
GACCTTCTAAGAAAAAGATGTTGGGGAATTGGTCTTAGTTTTGGATTTAGAGTTGTAGCA
CTTGACCCAAATTTTCGTAAGCTCTCAATTGATGCTATGGTTTCATCTTACAAGAGGGCA
AGGAGTAGGGCCATTTTGTTGGACTATGATGGTACGGTGATGCCACAGAATTCCATTAAT
AAGAGTCCAAGCAATGAGGTTATCTCTCTTTTGGACACGCTTTGTGCAGACCCCAGAAAT
GTAGTTTTCATTGTTAGCGGAAGGGGGAGGAATAGCTTAAGTGATTGGTTCTTACCCTGC
AAAAATCTGGGAATTGCCGCAGAACATGGTTACTTTTTGAGATGGTCGCAAAGTGCACAA
TGGGAAATTTGTGGTAAGAACATGGACTTTGGATGGATGCAGATTGCTGAACCCGTGATG
AAACTCTACACAGAGGCAACTGATGGTTCCAACATTGAAACAAAGGAAAGTGCTTTGGTC
TGGCAATACCGGGACGCAGATCTTGGTTTCGGATCTTCTCAAGCTAAGGAAATGTTGGAT
CATCTAGAAAGTGTTTTAGCCAATGAGCCCGTTGCCGTGAAGAGTGGCCAGTTCATTGTT
GAAGTAAAACCCCAGGATGTGAGCAAAGGCTTAGTTGCCGAAAGGATATTTTCATCAATG
GCAGAGAATGGCAAACAGGCTGATTTTGTGTTGTGTGTTGGTGATGATAGATCAGATGAA
GACATGTTTGAAATAATCAGTAGTTCAATCTCAAGAAATATTCTTTCAGCCAATTCTTCT
GTATTTGCCTGCACAGTTGGACAAAAACCAAGCAAAGCTAAGTATTATCTGGATGATACT
ACTGAAGTAATAAGCATGCTTGAATCTTTGGCAGAAGAATCAGATTCTTCACCCGACTTA
GAAGAAATTGGAGATTCTTTTCAAAGGCAAGTGAGATTATGA
>arahy.Tifrunner.gnm1.ann1.CK7SVG.1 pacid=42615797 polypeptide=arahy.Tifrunner.gnm1.ann1.CK7SVG.1 locus=arahy.Tifrunner.gnm1.ann1.CK7SVG ID=arahy.Tifrunner.gnm1.ann1.CK7SVG.1.v1.0 annot-version=v1.0
ATGATAATTTTATTTCTTCTTTACACGGATTGTAAAAGAGCTCAGCAGTTGATGGACTGT
TACCCCAAGAGCAGTGACAAGATAACATTGAAGAGTTCAATTGGTGCTCAATACTCCTTA
AATTTCACACATTGTTGCCGTAATATCAAGTGGTTCACAAACCTGGATCCCATGGACTTG
AAATCAAATCACACCCCTGTTCTTGCTGATGCTGCACCCATAACAAAGTCAAGACTGGGT
GTGCATTCAAGTTTATTGCCTTACTCCCCAACCGGGGCGACCTTTCCACATGGTATGCTA
TTGACTATCCCAAGGAAGAAAACTGGACTTCTTGAGGATGTTCGTTCTAGTAGTTGGTTG
GATGCCATGAAATCATCTTCTCCTCCCCCCAGGAAGATAACGAAGGATGTTAGTCATGGC
TTTGCGTCACATGAATCTGATGCTGCTTATTTTAACTGGCTGCTAAAGTATCCCTCAGCA
CTTACATCTTTTGAGCAAATTACAAACTATGCAAAAGGGAAGAGAATAGCCTTGTTTCTG
GATTATGATGGAACTCTTTCACCGATCGTCGATAATCCTGACTGTGCTTTCATGTCTGAC
AATATGCGAGATGCTGTTAAAAAGGTGGCTGAATATTTCCCTACTGCTATTATCAGTGGA
AGAAGTCGTGACAAGGTATATGAATTTATAGGACTAACAGAACTCTATTATGCTGGTAGT
CATGGTATGGACATCATTGGTCCTGTCAGGCAGGCTGTACCTGATAACCACCCTAATTGC
ACCATTAGGTCTACTGACAAGCAGGGTAAGGAAGTTAATTTATTCCAACCTGCTGCTGAG
TTCTTGCCCCTGATTGATGAGGTGTTTGAGTCTCTTGTTGAGAGTACAAAAGATATTAAA
GGAGCAAAAGTTGAAAACAATAAATTTTGTGTGTCTGTACATTACCGCAATGTAGATGAT
AAGAGTTGGGATTTGGTGGGGCAGATTGTCCATGATATTCTGAAGGGCTATCCACGTTTG
CGACTAACTCATGGGCGCAAGGTCTTAGAGGTCCGCCCAGTGATTGACTGGGATAAGGGA
AAAGCAGTCACGTTTTTGCTCGAGTCACTTGGGCTTAGCAATTGTGATGATGTGCTTCCT
ATATATATTGGAGATGACAGAACAGATGAAGATGCATTTAAGGTTCTGAGGGAGGGAAAT
AAAGGTTATGGGATCTTAGTGTCCTCAGCGCCAAAAGAAAGCAATGCAGTTTACTCTCTC
CGTGATCCATCAGAGGTGATGGAGTTTCTCAAGTCTCTTGTGGTATGGAAGTCAAGCCCC
CTAAAAAGCCTTATATAG
>arahy.Tifrunner.gnm1.ann1.Q3GMD8.1 pacid=42616054 polypeptide=arahy.Tifrunner.gnm1.ann1.Q3GMD8.1 locus=arahy.Tifrunner.gnm1.ann1.Q3GMD8 ID=arahy.Tifrunner.gnm1.ann1.Q3GMD8.1.v1.0 annot-version=v1.0
ATGGTGTCAAGATCTTATTCAAATCTACTGGAGCTGGCATCGGGTGAGTCTCCATCATTT
GGGACCATGAACAGGAGAATCCCTCGGATTATGACTGTGGCTGGTTTGATATCATCCGAT
GTTGATGATGACCGTGCTGAGAGTGTGTGCTCTGACCCTTCTTCTTCCTCTGTCCACCGT
GACAGGATCATCATTGTGGCTAATCAGCTTCCTATAAGGGTTCAGAGAAAGCCAGACGGT
AACAGCAACTGGCTCTTCACTTGGGATGACAATTCACTTCTCCTTCAACTCAAAGATGGC
TTAGGTGATGATGACACTGAGGTTATCTATGTTGGTTGCCTCAAAGAAGAAGTGCATCCA
AATGAACAAGATGAGGTTTCTCAGATACTTCTCGAGACTTTCAAGTGTGTCCCTACTTTT
CTCCCTCCTGATCTCTTTACCAGGTACTACCATGGCTTCTGCAAGCAACAGTTATGGCCA
CTGTTCCATTACATGCTGCCTTTGTCACCAGACCTTGGAGGCAGGTTCAATAGGTCACTG
TGGCAGGCTTATGTATCTGTCAATAAAATCTTTGCAGATAGGATTATGGAAGTTATTAAC
CCTGAGGATGATTATGTCTGGATACATGATTATCATCTCATGGTGTTGCCAACTTTCTTG
AGGAAGAGATTCAACAGAGTCAAACTTGGGTTTTTCCTACATAGTCCATTTCCTTCATCG
GAAATATACAAGACATTGCCTATTAGGGAAGAACTCCTGAGAGCACTTTTGAATTCAGAT
TTGATTGGATTCCACACCTTTGACTATGCCAGGCATTTTCTCTCATGTTGTGGTAGGATG
CTTGGTCTAACCTATGAGTCCAAAAGGGGTTATATTGGGATTGAGTATTATGGTAGAACT
GTTAGTATCAAGATTCTTCCGGTTGGGATTCACTTGGGACAGCTTCAATCAGTTTTAAGC
ATGTCCAAGACTGAAGAGAAAGTTTCTGAGCTCATCACACAGTTTACTGATGAAGGCAAG
ATAATGTTACTTGGTGTTGATGACATGGACATCTTTAAGGGAATAAGTTTGAAGCTATTG
GCAATGGAGCAGCTCCTGATTCAGCACCCTGAGTGGCAAGGAAAGGTTGTGTTGGTTCAG
ATAGCCAACCCTGCAAGGGGAAGAGGGAAGGATGTGAAGGAAGTGCAGGCCGAGACAAAG
GCCACTGCGAAACGAATAAACGAAACCTTTGGGAAGCCAGGGTATGATCCTGTTATTCTT
ATTGAAGAGCCACTGAGGTTTTATGAGAGAGTTGCATACTATGTTGTTGCTGAGTGTTGT
TTGGTAACTGCAGTGAGGGATGGAATGAATCTCATACCGTATGAATACATAATCAGTCGT
CAAGGGAATGATAGGTTGGACAAAGTTTTGGGAGTAGCTTCCTCTCCAAAGAAAAGCATG
CTGGTTGTGTCTGAGTTCATTGGTTGTTCGCCATCTTTGAGTGGCGCAATCAGAGTGAAC
CCTTGGAACATTGATGCTGTGGCAGATGCAATGGACTGTGCCCTTGAAATGGCTGATTCA
GAGAAGCAGCTTCGGCATGAGAAGCATTATAGATATGTTAGTACTCATGATGTAGGTTAC
TGGGCGCGCAGCTTCTTGCAAGATTTGGAAAGGACTTGTGGTGATCACGTACGGCGAAGG
TGGTGGGGGATTGGCTTTGGATTGAGTTTTAGAGTTGTGGCACTTGATCCAAACTTCAGG
AAGCTCTCAATGGAGCACATAGTTTCGGCTTACAAGAGGACGACAACTCGGGCGATACTT
CTTGATTATGATGGTACATTGATACCTCAGGCATCCATTGATAAGAGCCCAACAAGTAAC
TCCATTAAGATGCTTAACAGTTTGTGTAGGGATAAGGACAACATGGTGTTTCTCGTCAGT
GCTAGAAGCCGAAAGAGGCTCGCAGAATGGTTTTCTCCTTGTGAGAGTCTTGTAATTGCT
GCTGAGCATGGTTACTTTCTAAGATTGAAAAGAGATGCAGAATGGGAAACCTGTGGGCCT
GCTATAGACTGTAGTTGGAAACAAATTGCAGAACCTGTAATGAAGCTTTATACAGAAACA
ACTGATGGATCCACCATTGAAGATAAGGAAACTGCACTTGTTTGGTGCTATGAGGATGCA
GATCCTGATTTCGGATCATGCCAGGCTAAGGAACTTCTTGATCATCTGGAAAGTGTGCTT
GCAAATGAACCGGTAACAGTCAAGAGCGGACAGAACAATGTTGAGGTTATACCACAGGGC
GTAAGCAAGGGGCTTGTGGCGAAGCGGCTGCTTTCCATGATGCATGAGAAGGGAATGTCA
CCTGATTTTGTTTTGTGTATAGGAGATGATCGGTCGGACGAAGACATGTTCGAAGTAATC
GCCACTTCCATGGCTGGTTCTTCGGCAACACCCAGGGCTGAAGTATTTGCATGTACTGTT
GGTAAAAAACCAAGCAAGGCTAAGTACTACCTTGATGATACCGCTGAAATAGTGAGATTG
GTGCATGGCTTGGCTTCTGTTTCGGAGCAAAAAGTGTTACTCTAG
>arahy.Tifrunner.gnm1.ann1.SS1VDK.1 pacid=42618205 polypeptide=arahy.Tifrunner.gnm1.ann1.SS1VDK.1 locus=arahy.Tifrunner.gnm1.ann1.SS1VDK ID=arahy.Tifrunner.gnm1.ann1.SS1VDK.1.v1.0 annot-version=v1.0
ATGACACAGCAGAATGTGGTGGTGTGCAACACCAAATCCAGCGGTGACTTGTCGGTTTTT
CCGGCGGCGAGTGCGGCGCAAAAGCCACCGGTGGGTGGAGGGTACATTTCCATTTCAAGG
AGGCCAAGGAGGGTTCTCAAGAACCTTGAGATCAATGGAGATAACAGAATCAACGCTTTG
GTTGAATCCATGAGAGCCTCTTCCCCAACTCATCTCATGTCCACTCCTTCTTTGACTGAA
GAACATAGTTCTTGGATTCTTCGCTATCCATCGGCATTGGACATGTTTGACGAAATTATG
AAAGGATCCAAGGGGAAGCAAATTGTGATGTTCCTTGACTACGACGGAACGTTGTCTCCT
ATAGTCGAGGACCCTGACCGTGCTTTCATGTCGAATTCGATGAGGAAAACGGTTAGAAAA
CTCGCAAGGTATTTTCCAACTGCCATAGTCACGGGAAGATGCAAAGACAAGGTCTACAAT
TTTGTTCGATTGGCAGAGCTATACTATGCTGGGAGCCACGGAATGGATATTAAAGGACCA
ACAAGAACTTCCAAGTACAACAGAGATAGTAACGCAGAAGGAGTTCTTTTTCAACCAGCA
AGTGAATTTCTTCCCATGATAGATGAGGTGTACCAGCAATTGTTGGACAAGACAAAATCA
ACTCCTGGAGCTAAGGTGGAGAACAACAAGTTTTGCGTCTCAGTTCATTTTCGTTGTGTT
GATGAAAAGAAATGGACTGAACTTTTGCATCAAGTTCAATCAGTGTTAAAAGAGTACCCT
AAGCTTCGTCTTACACAAGGAAGGAAGGTAGTTGAGATCCGCCCCACTATTAAATGGGAC
AAAGGCAAAGCCTTGGAATTTTTACTAGAGTCTCTCGGATTCGCCAACTGTAATGATGTA
TTTCCAATTTATATTGGTGATGATCGAACCGATGAAGATGCTTTCAAGAAATTAAGAGAT
AGAGGCCAAGGTTTAGGGGTTCTTGTCTCAAAATTTCCAAAGGATACAAGTGCTTCTTAC
TCTCTTCAAGAACCTAACGAGGCAAGTGATGGAATTTCTTCAACGCTTGGTGGAATGGAA
ACAGGTATCCATGCGAGCACGTTAGTGGGCATATATGTAATAATAATGTACATGAAATTA
CATATACGTATGCAGTACATTCCCAACCTGCCATAA
>arahy.Tifrunner.gnm1.ann1.51Y4LP.1 pacid=42621701 polypeptide=arahy.Tifrunner.gnm1.ann1.51Y4LP.1 locus=arahy.Tifrunner.gnm1.ann1.51Y4LP ID=arahy.Tifrunner.gnm1.ann1.51Y4LP.1.v1.0 annot-version=v1.0
ATGGGGCCAATGGACTTGAATTCGAGCCATGTTTCTCCTGTTCTTACGGATTCTGTACCT
GTGAACAAATCAAGACTAGGAATCCATTCTAGTCTGCTAACATACTCCCAGCAAGATTCA
TCTTCACCGCACTCGGCAGCACCCGCCCCGGCGGGGAAGCTGCCGAGAACGGGTTCAAGA
AAGAGTGCTGCTGGGAGCATTGATGATGTTCGGTTCAATGGGTGGTTGGACGCCATGAAG
GCATCTTCCCCTCCCAGGAAGAAGCTTCTTAAAGGATCCATGATTAATGCTCTGCTTCCT
TCCAATATTGAATATGACAACGAAGACTACCATATATTGACCCTTCCTTGTTTGTTTTGT
GTGCAGGTTGATTACCCTTCTGCACTAGAATGTTTTGAGAAAATCGTAGAGCGTGCCAAG
AATAACAAGGTTGCAGTGTTTCTAGATTACGATGGCACTCTTTCTCCAATTGTAGATGAC
CCTGACTGTGCCTTTATGTCCGAACCTATGCGTGAGACTGTGAGGAGCGTGGCAAGGTGT
TTCCCCACAGCAATTATCAGTGGAAGAAGTCGTGACCAGGTGTATGATTTGGTTAAACTA
ACAGAACTGTACTATGCGGGTAGTCATGGAATGGACATAATTGGGCCTTTTCGCCATAAT
ATGTCCAATAAACTTCCAAATTGTGTCAATTCTACTGACCATCAGGGAAATCAGATAACT
CTCTTTCAACCTGCTACACAATTCCTCCCTATCATTGACGAGAATTGGACAATTATAGGA
CAACGTGTCCATGATATCTTGAAAAAATTCCCTGGTTTGCGTTCAACTCATGGACGGAAG
GTTTTAGAGGTTCGTCCAGTGATTGACTGGAACAAAGGGAAAGCGGTTGAATTTTTAATG
GAATCTCTTGATTTAAATGATAATGATGATGTACTTCCTATCTACATTGGAGATGATAAA
ACCGATGAAGATGCTTTTAAGATTCTGCGTGAAAGCAATCGTGGTTGTGGGATTTTAGTG
TCTTCAGTGAAAAAAGAAAGCAATGCCTCATACTCTCTAAGAGACCCCAATGAGGTCATG
GAATTTCTTCAACTCCTGGTTAGGTGGAAAGAGAGAGAAGAAACCAACCATTTCAACAAG
CAAATTAAAGTCAAAGTATAG
>arahy.Tifrunner.gnm1.ann1.PWAA2D.3 pacid=42622870 polypeptide=arahy.Tifrunner.gnm1.ann1.PWAA2D.3 locus=arahy.Tifrunner.gnm1.ann1.PWAA2D ID=arahy.Tifrunner.gnm1.ann1.PWAA2D.3.v1.0 annot-version=v1.0
ATGGTGGCAAGATCATACACCAATTTGTTGGACTTAGCGTCAGGGAATATTTTAAACACC
CCTCAAACTCCAAGAGCACTTCCGCGAGTTATGACTGTTCCCGGAGTTATCTCTGACGTA
GAAAGCAAGCAAAGCAGTGAGGATTCTTTCCAGTCGGAACAGCGTCAGAAGATAATTATT
GTATCAAGTTTTCTTCCTCTTGATGCTAAGAAGGATAAGTCTTCTGGAAAATGGAGTTTC
AGTTATGACAAGGACTCAATTTTTTGGCAGTTAAAAGATGGTCTCCCTCCTGAAGTTGAT
GTTGTTTATGTGGGATCTCTGACGGTTGATGTTGATGCTAGTGAGCAAGAGCAAGTTTCT
AATCAGTTGCTGGAGGAATTCAAGTGTGTGCCTACTTTTCTTCCTTCCGAAATCGAGGAT
CAGTTCTATAATGGATTCTGCAAGCAACATTTATGGCCTCTATTCCATTACATGCTGCCA
ATGTATCCAGGTTATAGCAATCGCTTCGATAGGACACTGTGGCAGGCTTATGTTTCTGCC
AATAAGATATTTGCAAATAAAGTCACAGAGGTAATTAACCCGGACATAGATTATGTTTGG
GTTCATGATTACCAATTAATGGTTCTTCCGACATTCCTGCGAAAGCGTTACAGCAGGATC
AAGCTTGGTTTCTTCTTGCATAGTCCCTTTCCTACATCCGAGATATATCGAACTCTGCCG
GTCAGAGGTGAAATTTTGAAAGCTCTGCTAAATGCAGATTTAATTGGTTTTCACACATTT
GATTATGCTCGCCATTTTCTCTCCTGCTGCAGTCGAATGCTTGGCTTGGAATATGAGTCC
AAGAGGGGCTACATTGGGCTCGAGTACTTGGGCCGAACAATATACATCAAAATACTACCT
GCTGGGATTCATATGGGAAGACTTCAATCTGTCTTAGATCATACTTCTTCTACTACCAAA
GCAAGAGAAATCTATGAACAATTCAAGGGGAAACAACTTATTGTTGGTGTTGATGACATG
GACATATTTAAAGGTATAAGTTTAAAGCTCTTGGCGCTTGAACAACTCCTGGAGGAATAT
CCGACACTTCGTGGCGAATTGGTCATGGTCCAAATCTTGAATCCACTGAGGGGTTCTAGC
AAGGATATTGAGGATGCAAAGGAGGAAGCATACATCACTGCTAACAGGATAAATCAAACT
TTTGGTTTTCAAGGTTATGAACCTGTCATCATCATCGATCGCCATGTTCCTTTCTATGAG
AAGGCAGCCTATTATGCTATGGCAGAATGTTGCATTGTGAATGCGTTGCGCGACGGAATG
AACTTGGTTCCATACAAGTACATTGTCTGCAGGCAGGGAAGTCCTAAAATGGATGAAGCT
TTAGAAATCGACCATGATTCTGAGAGGACGAGTGCACTTGTTGTTTCTGAGTTTATAGGT
TGCTCCCCATCTCTCAGTGGAGCAATCAGGGTGAATCCATGGGACATTAGTGCTGTAGCT
GATGCTCTATATTCGGCTGTTACAATGTCTAATGCAGAGAAAATTTTGCGGCATGAGAAG
CACTATAGATATGTTAGTTCTCATGATGTGGCTTACTGGGCTAAAAGTTTTGAACAAGAT
CTTGTGATGTCATGCAAGGATCACCGTAGTAAGAACCATTGGGGCCTCGGCTTCGGCCTG
AATTATCGAGTCTTGTCCCTCTCTCCCAATTTCAGGAAGCTTTCGGATGGCCACATTGTC
TCTGCATATAAACGTACAAGTCACAGGGCAATCTTTTTGGATTATGATGGCACAGTTGTA
CCTCAATCTTCCATTGATAAATCACCCAGCCCTCAGGTTATATCGGTGCTGAATGATCTT
TGCAGTGATCCTAAGAACACAGTGTTTATTGTCAGTGGCCGCGGGAAATCCTCATTGGGT
GATTGGTTTGATCAATGCAAGAATCTTGGTATCGCAGCTGAACACGGCTATTTTATCAGG
TGGGGTAACAAGTCAAACTGGGAAATGAGCCACATAAGCACAGATTTTGCTTGGAAAAAG
ATTGCTGAACCTGTGATGAGGTTGTATACCGAAGCCACTGACGGCTCGTATATAGAGACC
AAAGAGAGTGCCTTGGTGTGGCATTACTATGATGCCGACCCGAATTTTGGATCTTGGCAA
GCCATGGAGCTTTTGGATCACCTGGAGAGTGTTCTTGCAAATGAGCCTGTGGTCGTTAAG
AAGGGACAGCACATTGTTGAAGTCATGCATCAGAACATGTTCGAGGCCATATTAACCAAA
TCTTATAACGCAAACACCTCTGCAGCACCAGAAATCTTTGCATGTACTGTCGGGCAGAAA
CCAAGCAAGGCGAGGTACTACTTAGACGATACGGCCGAGGTGACAATGCTACTTGAAGCT
CTTAGTACTGCTTCAGAGCCTCTAACAACATTTTCTGCAGAAGCTTCTTCTCAAAATGCA
AAATCTTGCTTTGAGAATATTGGTCAC
>arahy.Tifrunner.gnm1.ann1.B1753N.1 pacid=42624549 polypeptide=arahy.Tifrunner.gnm1.ann1.B1753N.1 locus=arahy.Tifrunner.gnm1.ann1.B1753N ID=arahy.Tifrunner.gnm1.ann1.B1753N.1.v1.0 annot-version=v1.0
ATGAAGAATCATGAGAATAATGTGGTAGGTCCTGATGTGATGCTAATTGCATTAGCAGCA
TCCATTCCAAATGCAGCCGTTTTTGGGGGCTTTCTCAATCTCTCTTCTTCACAGATCAAA
GACACTAACAACTGGATTGATTCAATCAGAGCTTCTTCTCCAACTCGCACTAGATCATCT
TCTTCTTCCGATAACCAAGACAAAATTAATTCTTGGATGCTCTATCATCCTTCGGCGCTG
AACATGTTTGATCAGATAGCATATAACATGAAAGGGAAGAAGATTGTAACCTTTCTTGAC
TACGATGGAACTCTGTCCCCTATTGTTGCCGATCCTGATAAAGCTTTCATGACCAAAAAG
ATGAGAGCCACGCTGAAGGACATAGCAAGGCATTTCCCCACCGCAATCGGAAATGATAAA
GCACTGCTTTGCCAACCTGCTAGTAAATTCCTGCCTATGATAGAAGAGGTGTACAAGATC
TTATTAGAAAAAACAAAGAGCGTCCCAGGGGCTAAGGTAGAGAACAACAAATTCTGTTTG
TCCGTTCACTTTCGTTGTGTTGACGAAAAGTGTTGGGCTGCATTGGCGGAACAAGTTAGA
TTGGTGCTCAATGAGTACCCAAAACTAAAGCTAACCCAAGGAAGAAAAGTGCTTGAGATC
CGTCCAACCATTAAATGGGACAAGGGAAAAGCTCTTGAATTCTTGTTAGAATCACTTGGA
TATGACAATTCCAATGACGTTTTCCCAATTTATATTGGCGATGATCGTACAGACGAGGAT
GCTTTTAAGGTTTTGCGCAACAGAGGTCAAGGGATTGGAATTCTTGTTTCTAGAGTTCCA
AAAGACACAGAAGCTTCGTACACTTTGAAGGATCCAGTTGAGCAATTTTTGCGGCGTCTA
GTGGAATGGAAAAGATCGAGTACACAGTGA
>arahy.Tifrunner.gnm1.ann1.B2J19D.1 pacid=42625098 polypeptide=arahy.Tifrunner.gnm1.ann1.B2J19D.1 locus=arahy.Tifrunner.gnm1.ann1.B2J19D ID=arahy.Tifrunner.gnm1.ann1.B2J19D.1.v1.0 annot-version=v1.0
ATGTTGAGCATTGCTAAAGGGAAAGAGATTGTGTTGTTTTTGGATTATGATGGAACACTA
TCACCAATTGTGGAAGATCCTGATCAAGCTCATATAAGTGATGCCATGCGCGCCGCCGTA
CGTGAAGTTGCTTTTCATTTTCCGACGGCCATTATCAGCGGAAGGCAGAGAAATAAGGTA
TATGAATTTGTGAAGTTAAGGAATGTGTATTATGCTGGAAGTCATGGCATGGATATATCC
ACTCCATTAGGCTCTTCAAATAATCAAAATCAGAAGCATCAAACAAAGGTTATTGGTGAA
AATGGTAATCAATTTGTTAACTTCCTTCCAGCAAAAGAATATTTGTCAACTATCCAAGAG
ATAATTGAAGTTCTAAGAGAAAATATTGCAACAATAAAAGGCTCTACTATTGAAGATAAT
TTGTACTGTATTAGTGTACACTACCGACGTGTCAAGAGGGAAGAGGATGTTGGTATCCTC
AAAGAGATTGTGGAGTCCATTATGAAAGCTTACCCAGATTTTCAAATCTCGGGAGGAAGA
AAGGTTATGGAGATACGGCCAAAGATAAAGTGGGATAAAGGTCGTGCACTATTGTATTTG
TTAGAGACTCTTGGCTTTGACAACTTTAACCATGTTCTTCCAATTTACATTGGGGATGAC
AAAACAGATGAAGATGCAGTTGAGAAAGGGGAAGGTTTTCCAATAATAGTTTCTTCGGTT
GCTAAAGAGACCATGGCTTCTTTTTCTCTGCGTGACCCTTCTCATGTTATGACCTTCTTG
ATACGTTTAGCAAAATGGAAAAGGAACAACTCATTCATCACCAAAACCAAACAAAGTTGA
>arahy.Tifrunner.gnm1.ann1.0FY2NM.1 pacid=42627825 polypeptide=arahy.Tifrunner.gnm1.ann1.0FY2NM.1 locus=arahy.Tifrunner.gnm1.ann1.0FY2NM ID=arahy.Tifrunner.gnm1.ann1.0FY2NM.1.v1.0 annot-version=v1.0
ATGAACTATATGTTTATTCTCATTGCCACTTTCAAGATTATAAAGACGAAGATAACGAAA
TTACAAGAGGCAATGGGAGTTCCAACATCACACAGCACTAAAAGGATAACACAACCTATT
TTCAAAGTAAAAGAAGACGCATCATTAACAGATTCTAACGAACGCACTCTAATTCGTCGA
AGGATTCTCATGGATTCCAATAATAATGACACTTGTTCCTTCTCCTTACCCTACGATTCA
TGGATGGTAAAGCACCCTTCAGCATTGCACTCATTTGATAGATTGATGAACTCAGCAATG
GGGAAGAGGATCATCGTTTTCCTAGACTATGATGGCACCTTATCACCAATTGTCAATGAC
CCTGATCGAGCTTTCATGTCTGATGAGATGCGTGCTGCAGTCCGTGAAGTTGCTACTTAT
TTTCCAACAGCAATAATCAGTGGAAGAAGCAGAGAAAAGGTAAAAGATTTTGTGAAGTTA
AATAATTTATATTATGCTGGGAGCCATGGAATGGACATAATGGCACCATTAATGGCAATT
GGATCTTCTAATGCTAAGCATTGTGACATGAACCTTAACACAAAAGGCAATGGAGTGCCC
TTTCAACCCGCCAAGAAGTTTTTGCCGGCAATTCAGCAGATAGTTAGAAGATTAGAGAAT
GAAGTAAAGGATATAAAAGGTGCAAGGGTAGAGGACAATGGATTCTGCCTCTCTGTACAT
TTTCGACAAGTTCAAGAACAGGATTATGGTGTTTTGGAGAAGAAAGTGAAATGTGTGCTT
GAAGAGAATCCACAATTTCGGTTAACTGAGGGTAAAAAGGTCTTGGAAATAAGACCATCC
ATAGAATGGAACAAAGGCAATGCTGTTGAGTATTTTCTTGACACTTTAGGCTTAAATTCT
TCTACCAATATCCTTCCTCTCTATATTGGAGATGATCGAACTGATGAAGATGCTTTTAAG
GTAATAAAGAGAAGAGGTCAAGGGTATCCAATTCTAGTGTCTTCAATTCCAAGAGAAACA
AATGCTTTCTACTCTTTGCGTGACCCATCAGAAGTACTAATCTTCTTGACAAAGCTTGCA
AAATGGATGAAAAGCTCTTCTATCCCAAAACCATGCCCTTAA
>arahy.Tifrunner.gnm1.ann1.G88L7W.1 pacid=42628015 polypeptide=arahy.Tifrunner.gnm1.ann1.G88L7W.1 locus=arahy.Tifrunner.gnm1.ann1.G88L7W ID=arahy.Tifrunner.gnm1.ann1.G88L7W.1.v1.0 annot-version=v1.0
ATGCTATCTCGATCTTGCTTAGGGCTATTGAATTTGGTATCGGTGGATGATTACCAGGCA
CTGAGCCGCGTACCCAGCCTCATGGCGGTTCCGGGAGAACCCACCCGGGACTCATATCAG
ATCAGCCGTGACGGCCTCTCCAGCGGCGGATCCGACGACGCCGTTTCCCCTCCCCCTCAA
GAACGCAGAATCATCGTTGCGAACCAACTCCCTATAAAAGCCACGCGCGATTCAGACACG
AAGAAATGGATCTTCGAGTACGACGCCGACAGCCTGTATCTGCAGCTGAAGGACGGGTTC
CCCTCCGACGTGGAGGTCCTGTACGTAGGGTCCCTGAAGGCCGACGTGGAGGCTTCCGAG
CAGGACGAGGTGTCGCAGGTGCTCCTAGAGCGGTTCCGGTGCGTGCCCACCTTCCTCCCT
TGGGAAATTCAGAACAAATTCTACCATGGATTCTGCAAGCACTATCTGTGGCCCCTGTTC
CATTACATGCTTCCCATGTCTCCTAGCCACGGCGCCCGCTTCGACCGCGCCCAGTGGCAG
GCCTACGTCCTGGCCAACAAGATCTTCGCCGATAAGGTGACGGAGGTCATAAACCCCGAC
GAGGATTTCGTGTGGGTTCACGATTACCACCTGATGATACTGCCCACTTTCTTGAGGAAA
AGGTTCCACCGCGTGAAGCTAGGATTCTTCTTGCACAGCCCCTTCCCTTCTTCGGAAATC
TACAGGACTCTACCTGTTCGTGATGACATACTGAGAGCCTTCTTGAATTGCGACCTGGTT
GGTTTCCACACCTTCGATTACGCCAGGCACTTCTTGTCTTGCTGCAGCAGGATGCTTGGT
TTGGACTACGAGTCTAAAAGAGGTTACATTGGCTTGGATTATTATGGAAGAACCGTCACT
ATAAAGATTCTCCCCGTTGGGATTCACATGGGGCAGCTTCGCTCCGTGTTGTCTCTGCCG
CGCACGGCCAAGAGGGTGGAGGAGTTGAAGGTGGAGTATGAGGGCAAGGTTGTCATTCTT
GGCGTCGATGACATGGACTTGTTCAAAGGTATCAGCTTGAAGTTCTTGGCAATGGGGCAG
CTTCTTGAGGTGCATGAGGCCTTGAGAGGGAAGGTTGTGTTGGTTCAGATTCTGAACCCT
GCCAGGAGCTCAGGGAAGGATATTCAAGACGTCAAGAATGAGTCGGAGGCCCTTGCTAAG
GAGATTAACGACAAATATGGTAGGCCCGGTTACCAGCCAATTGTGTTTGTGAATGGTCCA
GTTTCAACGGAGGATAAGGCTGCTTACTATGCAATTTCCGAGTGTTGTGTGGTGAATGCG
GTGAGGGATGGCATGAACTTGGTGCCTTACACATACACCGTTTGCAGGCAGATAGTTGAG
AGTGAGAGGCCTAATCAGAGTGTTATCATTGTATCTGAGTTCATCGGTTGCTCCCCCTCC
CTCAGCGGAGCAATCAGGGTCAATCCTTGGAACATTGATGATGTCTCCGAGGCTATGAAC
TCTGCCATCACAATGCCGGACGGGGAGAAGCATTTGCGCCACGAGAAGCATTACAAGTAC
ATAAGCTCCCATGATGTGGCCTATTGGGCCAGGAGTTTTGATCAGGATTTGGAGAGGGCT
TGCAGGGAGCATTACCTCAAGAGGTATTGGGGTGTTGGTTTTGGTCTTGGATTCAGGATC
GTTGCTTTGGATCCTACCTTTAGGAAGCTCTCAGTCGATAACATTGTCTCTGCATACAAA
GCTACACACAGCCGCTTGATCCTTTTGGACTATGATGGCACTATGTTGCCTCAGGCATCC
ATAAACAAGACCCCAAGTCCTGAGGTTCTATCTGTATTGAACTATTTATGCAGTGATCCC
AAGAATATGGTGTTCATTGTGAGTGGCAGAGACAAGGATTGCCTCAGCAAGTGGTTTGAT
CCTTGTGACAAGTTGGGCCTCTCAGCAGAACATGGTTACTTCACTAGGTTGAGGAGGGAT
ACTCCTTGGGAGACATGCGGGTTGACAACTGATTTTGACTGGAAGAAGATGGCAGAACCT
GTGATGGCGCATTACACAGAGGCAACGGATGGTTCTTTCATTGAACACAAGGAGAGTGCA
ATGGTTTGGCACCATCAAGAAGCCGATCCTTATTTTGGATCATGCCAAGCCAAAGAGCTT
CTTGATCACCTTGAGAATGTGCTGGCCAATGAGCCTGTAGTTGTTAAAAGGGGACAACAC
ATAGTTGAAGTGAAACCTCAGGGTGTGAGCAAGGGTATAGTTGTGGAGAATCTAATCTCA
AGCATGAGGAGTGAGGGTAAATCACCAGATTTTCTGTTGTGCATTGGGGATGATCGATCA
GATGAAGACATGTTCGAAAGCATTGCACGTTCAGTTTCTAATCCAGCACTTCCAACAATA
TCACAAGTGTTTGCATGCACGGTTGGCCAGAAACCAAGCATGGCAAAGTACTATTTGGAG
GATACTAGTGAAGTTATCAAATTGCTACAAGGACTTGCTACTGCATCAGCACCCTCAGCT
TTTCAAGAATCGCAACAAGGATCACTATAG
>arahy.Tifrunner.gnm1.ann1.93VR75.1 pacid=42629692 polypeptide=arahy.Tifrunner.gnm1.ann1.93VR75.1 locus=arahy.Tifrunner.gnm1.ann1.93VR75 ID=arahy.Tifrunner.gnm1.ann1.93VR75.1.v1.0 annot-version=v1.0
ATGGTGGCAAGATCATGCATCAATTTGTTGGACTTGGTGCCAAGGGAAGTTTTAAATTTC
CCTCAAACTCATCGAGCTCTTCGGCGAGTTATGACAGTTCCAAGAACATTTTCTGATGTA
GATGGCAAAAGAAGGGATGATGATGATGATGATGATGAAGCGGAGGATTATTCAAATACT
TTCTCATCAGAATGCAACCAAAAGATAATCATAGTAGCAAATTTTCTTCCAATCAATGCT
GAAAAGGACAAAAAAACCGGCAGATGGTGTTTTACTTATGATGAAGGTTCTATTTTGTGG
CAGTTAAAAGATTCTATCTCTTCTGAAACAGATGTTTTTTACGTGGGATCTTTGAAGGCC
GATGAAGATGCTAGCGAACAAGGTTGTTGGAGGAGTTCAATTAAACAATTCTATAATGGA
TTCTGCAAGCAACATTTGTGGCCTATATTCCATGACATGTTGCCAATGCATGCTGACTTT
CGCAATGGCTTCGATCGATCCTTATGGCAGGCTTATGTGTCTGCTAACAAGATTTTTGCA
GATAAAGTCATGGAGGTCATTAATCCAGAACAGGATTATGTGTGGGTTCATAATTATCAT
CTTATGGTTCTTCCAACATTTCTGCGAAGGCGTTGTAATAAGATCAAGCTAGGATACTTC
CTTCATAGTCCATTTCCTTCATCAGAAATCAATAGGACTTTACCTGTTAGAGATGAAATT
TTGAAAGCATTACTCAATTCAGATTTAATTGGCTTTCATACATTTGATTACGCACGCCAT
TTTCTTTCGTGTTGTAGTCGAATTCTTGGCTTAAAGTCTGAATCTAAAAGGGGTTACATT
GAGCTTGAATACTTTGGCCGTATAATATGCATTAAAAGTTTGCTAGTGGGGATTCATGTG
GGTTGGCTTCAATCTGCATTAGACCACTCTTCTTCTTTAGTCAAAGCCAGAGAAATCTAC
AAGAAATTTAAGGGTAAGAAACTTGTTCTTGGTGTTGATGATATGGACATATTCAAAGGT
ATCAGTCTAAAGCTCTTGGCAATGGAAGAACTCCTTCAGCAGTATCCGGAATTTCAGGGT
GAATTTGTGCTTGTCCAGATTGTCAAGGAAGCGCAGAAGGAGACATATATTACTGCTAAT
AGGATAAACAAAAGGTTTGGTTTTGCTGGTTACCAACCTGTGATCATCATTGATCATCCT
ATTCCTGTGTATGAGAAGATTTCTTACGTTGCTTTGGCAGATTGTTGCGTTGTGAATGCG
GGGAGTTCTAAAATGGATGAAGCTCTAGAACTTGATCCTGATTCTCCACATACAAGTGCA
CTTGTAGTTTCCGAATTCATGGACTGCTCGCCATCTCTTGGTAGTGCAATCCGGGTGAAT
CCATGGGACATCAATGGTGTAGCTAATGCAATGAATTTGGCCATCAAAATGCCAAGTGGA
GAGCAACAGTTGCGACACAATAAGCACTATCGATATGTTAAGTCTCATGATTTAGCTTAC
TGGAGCAGAAGTTTTATGCGGCATCTAGAACACTCTTGTAAGGATCATTTTAGGAATCGT
TGCTGGGGAATGGGGTTTGGTCTGAGTTTTAGAGTCTTGTCCCTTTCTCCAAGTTTCAGG
AAGGTTTCGAATTACAACATTGTCTCAGCATATAGAAGGACTAGTTGCAGGATGGGGTCA
AGAATCAACTTGGGAAATGAGTCATATTGTACACCGAGGCATTATCGCAACGCGGATCCT
GATTTTGGATCTTGGCAAGCCAAGCAGCTGCTAGATCACCTTGATGGTGTTCTTGCAAAT
GAGCCTGTAGTTGTTAAGAAAGGAAAGCATATCATTGAAGTAATGCCACAGGGGATTACC
AAAGGTCTAGTTGCAGAGGAGGTTCTTTCTTCCATGGCCGAAAATGGGAAATCGCCAGAT
TTTGTATTGTGCGTTGGGGATGATAGGTCTGATGAAGACATGTTTGAGAGCTTATTAACC
AAAGCTTATGGTGGAACATCTTTGCCAGCACCAGAAATCTTTTCATGCACTGTTGGTCAA
AAACCAAGTAAAGCTAAGTACTACTTAGATGATACAGTGGATGTGATGAGGTTACTCCAA
GCTCTTGGTGCTTCTTGA
>arahy.Tifrunner.gnm1.ann1.E7HJTX.1 pacid=42629860 polypeptide=arahy.Tifrunner.gnm1.ann1.E7HJTX.1 locus=arahy.Tifrunner.gnm1.ann1.E7HJTX ID=arahy.Tifrunner.gnm1.ann1.E7HJTX.1.v1.0 annot-version=v1.0
ATGGTCACAAAAGGACGAACAGAACTCTATTATGCTTATAGTCATGGTATGGACATCATT
GGTCCTGTTAGGCAAGCTGTACCTGATAACCACCCTAATTGCACCATTAGGTCTACTGAC
AAGAAGGGTAAGGAAGTTAATTTATTCCAACCTGCTACTGAGTTCTTGCCCCTAATTGAT
GAGGTGTTTGAGTCTCTTATTGAGAGTACAAAAGATATTAAAGGAGCAAAAGTGGAAAAC
AATAAATTTTGTGTGTCTGTACATTACCGCAATGTAGATGATAAAGTACAGTCTCTCGTC
CTCTAA
>arahy.Tifrunner.gnm1.ann1.G4A8LI.1 pacid=42631718 polypeptide=arahy.Tifrunner.gnm1.ann1.G4A8LI.1 locus=arahy.Tifrunner.gnm1.ann1.G4A8LI ID=arahy.Tifrunner.gnm1.ann1.G4A8LI.1.v1.0 annot-version=v1.0
ATGTTGAGGAGGGATACTCCTTGGGAGACATGTGGGTTGACAACTTATTTTAACTGGAAG
AAGATGGCAAAACTTGAAACAGATGGTTCTTTCAATGAACACAAGGAGAGTGCAATTGTT
TGGCACCATCAAGAAGCCGATCCTTATTTTGGATCATGCGAAGCCAAAGAGCTTCTTGAT
CACCTTGAGAATGTGCTGACCAATGAGCCTGTTGTTGTTAAAATGGGGCAACACATAGTT
GAAATGAAACCTCAGGTACACAACGATAAAGGTGTGAGCATGGGTATAGTTGTGGAGAAT
CTAATCTCAAGCCTGAGGAGTGAGGATGAAGACGTGTTTGAAATCATTGCTCGTTCAGTT
TCTAATCTAGCACTTCCAATAATATCACAAGTGTTTGCATGCACAGTTGGCCAGAAACCA
AGCATGGCAAAGTACTATTTGAAGGAAACTAGCGAAGTTATCAAGATTGTTAGATTGAAA
TGGGTTGAAGAAGTGAATTTCCATCCCAAAAAGAGTTAA
>arahy.Tifrunner.gnm1.ann1.AKPI0I.1 pacid=42631850 polypeptide=arahy.Tifrunner.gnm1.ann1.AKPI0I.1 locus=arahy.Tifrunner.gnm1.ann1.AKPI0I ID=arahy.Tifrunner.gnm1.ann1.AKPI0I.1.v1.0 annot-version=v1.0
ATGGTGTCAAGATCATATGTTAATCTTCTAGACTTAGCTGGAGATTTACTCGGTATTCCA
AATACCCCAAGAACTATTCCTAGGGTTATGACTGTTCCAGGAGTTATTTCTGATCTGGAT
GCCTGTGGTAGAAATGATGCTGATTCAGATGTTAGTTCATCTGGGTGTCGGGAGAGGAGA
ATCATAGTGGCAAACATGTTGCCATTGCAGGCCAAAAGAGATATAGATACTGGTAAATGG
TGCTTCAGTTGGGACGAGGATTCAATCTTATTACAATTAAAGGACGGTTTTTCTTCTGAG
ACCGAAGTGATTTACGTGGGATCCCTCAAAGTTGAAATAGATGCTAATGAGCAGGAAGAA
ATTGCTCAGAAATTACTGGAGGATTTTAATTGCGTGCCTACCTTTCTTCCCCATGATCTA
CAGAAAAAGTTTTATCTTGGTTTTTGTAAGCAGCAACTTTGGCCTCTCTTTCATTATATG
CTTCCTATATGCCCTGATCATGGTGACCGCTTCGACCGTGTGCTCTGGCAGGCTTATGTT
TCTGCAAATAAAATATTTGCAGACAAGGTGATGGAAATAATCAATCCTGATGAGGATTTT
GTTTGGGTTCATGACTACCACTTGATGGTTTTGCCTACGTTCTTGAGGAAGCGGTATAAT
CGAGTAAAACTTGGATTCTTTCTCCACAGTCCTTTCCCTTCATCTGAAATTTACCGAACT
CTGCCAGTAAGGGATGAAATTCTCAGGGGATTATTGAATTCTGATTTGATCGGTTTCCAT
ACTTTTGATTATGCTCGCCACTTTCTCTCTTGCTGCAGTAGAATGCTAGGCCTAGATTAT
GAATCTAAACGAGGACATATAGGACTCGATTACTTTGGCCGAACTATATTTATAAAAATT
TTGCCTGTAGGCATTCACATGGGCAGGCTTGAGTCAGTATTAAATCTTCATTCTACGTCT
GCTAAATTAAAAGAAATTCAGGAAGAGTTTAAGGGTAAGAAGGTGATTCTTGGTGTTGAT
GACATGGATATTTTTAAGGGAATCAGTTTGAAGCTTCTTGCTGTGGAGCAGCTGCTAGAG
CAGAATCCAGATCTGCAGGGAAAAGTTGTCCTAGTTCAGATTGTGAATCCTGCAAGGGGC
TCAGGGAAGGATGTTCAGGAAGCAAAGAAAGAAACCTATTCAATTGTCCAGAGAATCAAT
GTCACTTATGGTTCAACCAATTATCGGCCGGTTGTATTGATTGACCGTCATGTTGCTCGA
TTTGAGAAGAGTGCCTACTATGCTGTTGCAGAATGTTGCATTGTTAATGCTGTGAGGGAT
GGCATGAACTTAGTCCCATATAAATATATTGTCTGTAGACAAGGAACTGAACAACTGGAT
AAAACATTGGGTAGAACAGCTGATTCTCCTCGTTCAAGCATGCTTGTTGTGTCTGAGTTT
ATTGGTTGTTCTCCTTCTCTAAGTGGGGCTATCAGGGTCAATCCCTGGGACATAGATGCT
GTGGCTGATGCTTTGAATTCAGCACTCACTATGAATGATTCAGAGAAGCAATTGAGGCAT
GAGAAACACTACCGATATGTCAGTTCTCATGATGTGGCATATTGGGCACGCAGCTTTATG
CAGGATTTGGAAAGAGCATGCAAAGATCACTATACCAAAAGGTGCTGGGTAATAGGGTTG
GGCCTGGGGGTTAGAGTTGTTTCCCTTTCTCCTGGTTTTAGGAAGTTGTCCATTGATCAC
ATCGTTTCAGCTTACAAAAGAACCAGTAGGCGGGCCATATTTCTTGATTATGATGGTACT
CTTGTACCACAATCATCTATAAGTAAAATTCCCAGCCCTGAAGTTATCTCTGTGCTAAAT
GCTTTGTGTAATGATGCCAAAAACATTGTGTACATTGTTAGTGGGAGGGGAAGAGATTCT
CTATGTGAGTGGTTTATATCTTGCAAAATGATTGGACTGGCGGCTGAACATGGCTACTTT
TTAAGGAGCAATCAAGATTCTGAATGGGAAATGAGTCATTTATCAGCGGATCTAGAGTGG
AAAAAGGTTGTGGAGCCCATTATGCAGTCATATACAGAGGCAACTGATGGGTCAAATATT
GAAATTAAGGAGAGTGCTTTGGTGTGGCATCATCGAGATGCAGACCCTGATTTCGGCTCT
TGCCAAGCCAAAGAGTTATTGAGCCACTTAGAAAGTGTGCTTACCAATGAACCTGCAGTT
GTTAAAAGGGGCCAGCATATTGTTGAAGTTATGCCACAGGGTATAAGCAAAGGTCAGGTA
GCTGAAAAGGTTCTTACGAATATGGTTAATGGTGGTAATTCACCGGATTTTGTGTTGTGC
ATTGGAGATGATATTTCTGATGAAGACATGTTTGAGAGCATATCAAGGACAGTGTCATGC
CCATCATTCCAAGTAGCCCCAGATATCTTTGCCTGCACTGTTGGTCGCAAGCCGAGCAAG
GCCAAGTATTATCTTGATGATTCTGCAGATGTCATTAAGTTGCTGCAGGGACTCGGTTCT
TCATCTAATCCAAAACCCAGGCATTTACCACATTTCCAGGTTTCTTTTGAAAGCACAGTT
TGA
>arahy.Tifrunner.gnm1.ann1.5Q8BGE.1 pacid=42632851 polypeptide=arahy.Tifrunner.gnm1.ann1.5Q8BGE.1 locus=arahy.Tifrunner.gnm1.ann1.5Q8BGE ID=arahy.Tifrunner.gnm1.ann1.5Q8BGE.1.v1.0 annot-version=v1.0
ATGGGGCCAATGGACTTGAATTCGAGCCATGTTTCTCCTGTTCTTACGGATTCTGTACCT
GTGAACAAATCAAGACTAGGAATCCATTCTAGTCTGCTAACATATTCCCAGCAAGATTCA
TCTTCGCCAGCACCCGCCCCGGCCGGGAAGCTGCCGAGAACGGGTTCAAGAAAGAGTGCT
GCAGGGAGCATTGATGATGTTCGGTTCAATGGGTGGTTGGACGCCATGAAGGCATCTTCC
CCTCCCAGGAAGAAGCTTCTTAAAGGATCCATGATTAATGCTCTGCTTCCTTCCAATATT
GAATATGACAACGAAGACTACCATATATTGACGGTTGATTACCCTTCTGCACTAGAATGT
TTTGAGAAAATCATAGAGCGTGCCAAGAATAACAAGGTTGCAGTGTTTCTAGATTACGAT
GGCACTCTTTCTCCAATTGTAGATGACCCTGACTGTGCCTTTATGTCCGAACCTATGCGT
GAGACTGTGAGGAGTGTGGCAAGGTGTTTCCCCACAGCAATTATCAGTGGAAGAAGTCGT
GACCAGGTGTATGATTTGGTTAAACTAACAGAACTGTACTATGCGGGTAGTCATGGAATG
GACATAATTGGGCCTTTTCGCCATAATGTGTCCAATAAACTTCCAAATTGTGTCAATTCT
ACTGACCATCAGGGAAATCAGATAACTCTCTTTCAACCTGCTACACAATTCCTCCCTATC
ATTGACGAGAATTGGACAATTATAGGACAACGTGTCCATGATATCTTGAAAAATTTCCCT
GGTTTGCGTTCAACTCATGGACGGAAGGTTTTAGAGGTTCGTCCAGTGATTGACTGGAAT
AAAGGGAAAGCGGTTGAATTTTTAATGGAATCTCTTGAATTAAATGATAATGATGACGTA
CTTCCTATCTACATTGGAGATGATAAAACAGATGAAGATGCTTTCAAGATTCTGCGTGAA
AGCAATCGAGGTTGTGGGATTTTGGTGTCTTCAGTGAAGAAAGAAAGTAGTGCCTCATAT
TCTTTAAGAGACCCCAATGAGGTCATGGAATTTCTTCAACTCCTGGTTAGATGGAAAGAG
AGAGAAGAAACCAACCATTTCAACAAGCAAATTAAAGTCAAAGTATAG
>arahy.Tifrunner.gnm1.ann1.FZMU71.1 pacid=42633564 polypeptide=arahy.Tifrunner.gnm1.ann1.FZMU71.1 locus=arahy.Tifrunner.gnm1.ann1.FZMU71 ID=arahy.Tifrunner.gnm1.ann1.FZMU71.1.v1.0 annot-version=v1.0
ATGGTGGCAAGATCATACACCAATTTGTTGGACTTAGCGTCAGGGAATATTTTAAACACC
CCTCAAACTCCAAGAGCACTTCCGCGAGTTATGACTGTTCCCGGAGTTATCTCTGACGTA
GAAAGCAAGCAAAGCAGTGAGGATTCTTTCCAGTCGGAACAGCGTCAGAAGATAATTATT
GTATCAAGTTTTCTTCCTCTTGATGCTAAGAAGGATAAGTCTTCTGGAAAATGGAGTTTC
AGTTATGACAAGGACTCAATTTTTTGGCAGTTAAAAGATGGTCTCCCTCCTGAAGTTGAT
GTTGTTTATGTGGGATCTCTGACGGTTGATGTTGATGCTAGTGAGCAAGAGCAAGTTTCT
AATCAGTTGCTGGAGGAATTCAAGTGTGTGCCTACTTTTCTTCCTTCCGAAATCGAGGAT
CAGTTCTATAATGGATTCTGCAAGCAACATTTATGGCCTCTATTCCATTACATGCTGCCA
ATGTATCCAGGTTATAGCAATCGCTTCGATAGGACACTGTGGCAGGCTTATGTTTCTGCC
AATAAGATATTTGCAAATAAAGTCACAGAGGTAATTAACCCGGACATAGATTATGTTTGG
GTTCATGATTACCAATTAATGGTTCTTCCAACATTCCTGCGAAAGCGTTACAGCAGGATC
AAGCTTGGTTTCTTCTTGCATAGTCCCTTTCCTACATCCGAGATATATCGAACTCTGCCG
GTCAGAGGTGAAATTTTGAAAGCTCTGCTAAATGCAGATTTAATTGGTTTTCACACATTT
GATTATGCTCGCCATTTTCTCTCCTGCTGCAGTCGAATGCTTGGCTTGGAATACGAGTCC
AAGAGGGGCTACATTGGGCTCGAGTACTTGGGCCGAACAATATACGTCAAAATATTACCT
GCTGGGATTCATATGGGAAGACTTCAATCTGTCTTAGACCATACTTCTTCTACTACCAAA
GCAAGAGAAATCTATGAACAATTCAAGGGGAAACAACTTATTGTTGGTGTTGATGATATG
GACATATTTAAAGGTATAAGTTTAAAGCTCTTGGCCCTTGAACAACTCCTGGAGGAATAT
CCGACACTTCGTGGCAAATTGGTCATGGTCCAAATCTTGAATCCACTGAGGGGTTCTAGC
AAGGATATTGAGGATGCAAAGGAGGAGGCATACATCACTGCTAACAGGATAAATCAAACT
TTTGGTTTTCAAGGTTATGAACCTGTCATCATCATCGATCGCCATGTTCCTTTCTATGAG
AAGGCAGCCTATTATGCTATGGCAGAATGTTGCATTGTGAATGCGTTGCGCGACGGAATG
AACTTGGTTCCGTACAAGTACATTGTCTGCAGGCAGGGAAGTCCTAAAATGGATGAAGCT
TTAGAAATCGACCATGATTCTGAGAGGACGAGTGCACTTGTTGTTTCTGAGTTTATAGGT
TGCTCCCCATCTCTCAGTGGAGCAATCAGGGTGAATCCATGGGACATTAGTGCTGTAGCT
GATGCTCTATATTCGGCTGTTACAATGTCTAATGCAGAGAAAATTTTGCGGCATGAGAAG
CACTATAGATATGTTAGTTCTCATGATGTGGCTTACTGGGCTAAAAGTTTTGAACAAGAT
CTTGTGATGTCATGCAAGGATCACCGTAGTAAGAACCATTGGGGCCTCGGCTTCGGCCTG
AATTATCGAGTCTTGTCCCTCTCTCCCAATTTCAGGAAGCTTTCGGATGGCCACATTGTC
TCTGCATATAAACGTACAAGTCACAGGGCAATCTTTTTGGATTATGATGGCACAGTTGTA
CCTCAATCTTCCATTGATAAATCACCCAGCCCTCAGGTTATATCGGTGCTGAATGATCTT
TGCAGTGATCCTAAGAATACAGTGTTTATTGTCAGTGGCCGCGGGAAATCCTCATTGGGT
GATTGGTTTGATCAATGCAAGAATCTTGGTATCGCAGCTGAACATGGCTATTTTATCAGG
TGGGGTAACAAGTCAAGCTGGGAAATGAGCCACATAAGCACAGATTTTGCTTGGAAAAAG
ATTGCTGAACCTGTGATGAGGTCGTATACCGAAGCCACTGATGGCTCGTATATAGAGACC
AAAGAGAGTGCCTTGGTGTGGCATTACTATGATGCCGACCCGAATTTTGGATCTTGGCAA
GCCATGGAGCTTTTGGATCACCTGGAGAGTGTTCTTGCAAATGAGCCTGTGGTTGTTAAG
AAGGGACAGCATATTGTTGAAGTCATGCATCAGGGAATTACAAAAGGGCTAGTTGCACAA
GACGTGCTGTCTAAGCTAGCCAGTGCTGGAAAATCCCCAGATTTTGTGCTGTGCATTGGG
GATGACAGATCCGACGAGAACATGTTTGAGGCCATATTAACCAAATCTTATAATGCAAAC
ACCTCTGCAGCACCAGAAATCTTTGCATGTACCGTCGGGCAGAAACCAAGCAAGGCGAGG
TACTACCTAGATGATACGGCCGAGGTGACGATGCTACTTGAAGCTCTTAGTACTGCTTCA
GAGCCTCTAACAGCATTTTCTGCAGAAGCTCCTCCTCAAAATGAAAAATCTTGCTTTGAG
AATATTGGTCACGTGCCTGATTTAGTGTGA
>arahy.Tifrunner.gnm1.ann1.4K8ZJG.1 pacid=42635868 polypeptide=arahy.Tifrunner.gnm1.ann1.4K8ZJG.1 locus=arahy.Tifrunner.gnm1.ann1.4K8ZJG ID=arahy.Tifrunner.gnm1.ann1.4K8ZJG.1.v1.0 annot-version=v1.0
ATGAGTGGGGATATATGTAGTATGTATTCAATTGTTGGGTTAACAATTGATTTTGACTGG
AAGATGGCAGATCCTGTGATGGCGCATTACACAGGCAACGAGAGTGCAATTGTTTGGCGC
CATCAAGAAGCCGATCCTTATTTTGGATCATGCGAATCCAAAGAGCTTCTTGATCACCTT
GAGAATGTGCTGGCCAATAAGCCTGTTGTTGTTAAATTGGGACAACACATAGTTGAAGTG
AAACCTCAAGTAGACAAAAATAAAGGTGTGAGTAAGGGTATAGTTGTGGAGAATCTAATC
TCAAACATGAGGAGTGAGGATGAAGACGTGTTCGAAAGCATTGCTCGTTTAGTTTCAAAT
CTAGCACTTCCAACAATATCACAAGTGTTTGCATGCACGGTTGGCCAGAAACCAAGCATG
GCAAAGTACTATTTGGAGGATACCAGCGAAGTTATCAGGATCGCTGCTTTTTTTAAGGGA
TTGAAATGGGTTGAAGAAGTGAATTTACATCCCAAAAAGAGTTAA
>arahy.Tifrunner.gnm1.ann1.GS1Q1E.1 pacid=42636017 polypeptide=arahy.Tifrunner.gnm1.ann1.GS1Q1E.1 locus=arahy.Tifrunner.gnm1.ann1.GS1Q1E ID=arahy.Tifrunner.gnm1.ann1.GS1Q1E.1.v1.0 annot-version=v1.0
AAACCCAAGGAAGAAAACTGCTTGAGATATGACAATTCCGATGACGTTTTCCCAATTTAT
ATTGGCGATGATTGTACAGATGAGGATGCTTTTAACGTTGAGCAATTTTTGCAGCGTCTA
GTGGAATGGAAAAGATCGATTACACCAACAAGTGCATAG
>arahy.Tifrunner.gnm1.ann1.83R1N2.1 pacid=42642985 polypeptide=arahy.Tifrunner.gnm1.ann1.83R1N2.1 locus=arahy.Tifrunner.gnm1.ann1.83R1N2 ID=arahy.Tifrunner.gnm1.ann1.83R1N2.1.v1.0 annot-version=v1.0
ATGTATGCATGTTTAGAGTTCTTTGTTTTCGCATTAATAACTGACATAAAAATTTATCAT
TTTTTAGGACTTAGCAATTGTGATGATGTGCTTCTTATATATATTGGAGACAACACAACA
GATGAAGATGCATTTAAGGTTCTGAGGGAGGGAAATAAAGGTTATGGGATCTTGGTGTCT
TCAGCGCCAAAAGAAAGCAATGCAGTTTACTCTCTCCGTGATCCATTAGAGGTACTTCTT
ATATTCTTCGTGATGTTCTGCTGTTGCAGTTGTTTTGCTTGCAAATGCTATCTTGGATCT
TGA
>arahy.Tifrunner.gnm1.ann1.A0DAR9.1 pacid=42643708 polypeptide=arahy.Tifrunner.gnm1.ann1.A0DAR9.1 locus=arahy.Tifrunner.gnm1.ann1.A0DAR9 ID=arahy.Tifrunner.gnm1.ann1.A0DAR9.1.v1.0 annot-version=v1.0
ATGGTGGCAAGATCATGCATCAATTTGTTGGACTTGGTGCCAAGGGAAGTTTTAAATTTC
CCTCAAACTCATCGAGCTCTTCGGCGAGTTATGACAGTTCCAAGAACATTTTCTGATGTA
GATGGCAAAAGAAGGGATGATGATGATGATGAAGCGGAGGATTATTCAAATGCTTTCTCA
TCAGAATGCAACCAAAAGATAATCATAGTAGCAAATTTTCTTCCAATCAATGCTGAAAAG
GACAAAAAAACCGGCAGATGGTGTTTTACTTATGATGAAGGTTCTATTTTGTGGCAGTTA
AAAGATTCTATCTCTTCTGAAACCGATGTTTTTTACGTGGGATCGTTGAAGGCCGATGTA
GATGCTAGCGAACAAGAGAATGTTTCTGTTGAGTTGTTGGAGGAGTTCAATTGTGTGCCT
ACCTTCATTCCTTCAGAACTACAGAAACAATTCTATCATGGATTCTGCAAGCAACATTTG
TGGCCTATATTCCATGACATGTTGCCAATGTTTGCTGACTTTCGCAATGGCTTCGATCGA
TCCTTATGGCATGCTTATGTGTCTGCTAACAAGATTTTTGCAGATAAAGTCATGGAGGTC
ATTAATCCAGAACAGGATTATGTGTGGGTTCATGATTATCATCTTATGGTTCTTCCAACA
TTTCTGCGAAGGCGTTGTAATAAGATCAAGCTAGGATACTTCCTTCATAGTCCATTTCCT
TCATCAGAAATCTATAGGACTTTACCTGTTAGAGATGAAATTTTGAAAGCATTACTCAAT
TCAGATTTAATTGGCTTTCATACATTTGATTACGCGCGCCATTTTCTTTCGTGTTGTAGT
CGAATTCTTGGCTTAAAGTCTGAATCTAAAAGGGGTTACATTGAGCTTGAATACTTTGGC
CGTATAATATCCATTAAAAGTTTGCCAGTGGGGATTCATGTGGGTTGGCTTCAATCTGCA
TTAGACCACTCTTCTTCTTTAGTCAAAGCCAGAGAAATCTACAAGAAATTTAAGGGTAAG
AAACTTGTTCTTGGTGTTGATGATATGGACATATTCAAAGGTATCGGTCTAAAGCTCTTG
GCAATGGAAGAACTCCTTCAGCAGTATCCGGAATTTCAGGGTGAACTTGTGCTTGTCCAG
ATTGTGAATCCACCAAGGAGTAACGGCAAAGATGTCGAGGAAGCGCAGAAGGAGACATAT
ATTACTGCTAATAGGATAAACAAAAGGTTTGGTTTTGCCGGTTACCAACCTGTGATCATC
ATTGATCATCCTATTCCTGTGTATGAGAAGATTTCTTACTTTGCTTTGGCAGATTGTTGC
ATTGTGAATGCGGTAAGAGATGGTATGAATTTGATTCCATATGAGTATGTAGTGTGTAGG
CAGGGGAGTTCTAAAATGGATGAAGCTCTAGAACTTGATCCTGATTCTCCACATACAAGT
GCACTTGTAGTTTCCGAATTCATGGGCTGCTCGCCATCTCTTAGTAGCGCAATCCGGGTG
AATCCATGGGACATCAATGGTGTAGCTGATGCAATGAATTTGGCCATCAAAATGCCAAGT
GAAGAGCAACAGTTGCGACATGATAAGCACTATCGATATGTTAAGTCTCATGATTTAGCT
TACTGGAGCAGAAGTTTTATGCGGCATCTAGAACACTCTTGTAAGGATCATTTTAGGAAT
CATTGCTGGGGAATGGGGTTTGGTCTGAGTTTTAGAGTCTTGTCCCTTTCTCCAAGTTTC
AGGAAGGTTTCGAATTACAACATTGTCTCAGCATATAAAAGGACTAGTTGCAGGGCAATT
TTTCTGGATTATGATGGTACAATTGTGCCTCATTCCTCCGTTGTTAAACTCCCAAGTGCT
GAAGTCATAGCCATTCTAAATAACATTTGCAATGACCCTAACAACACAGTGTTTATAGTA
AGTGGCAGAGGAAAAACCACATTGGGTGAATGGTTCAATCAGTGTAAGAATCTTGGTATA
GCAGCTGAGCATGGTTATTTTGTGAGATGGGGTCAAGAATCAACTTGGGAAATGAGTCAT
ATTTGTACAAACTTTGTATGGAAAAGCATTGCTGAACCTGTGATGAGATTGTACACCGAG
GCAACGGAAGGCGCCTATATAGAGACCAAAGAGAGTGCCTTGGTATGGCATTATCGCGAC
GCGGATCCTGATTTTGGATCTTGGCAAGCCAAGCAGCTGCTAGATCACCTTGATAGTGTT
CTTGCAAATGAGCCTGTAGTTGTTAAGAAAGGAAAGCATATCATTGAAGTAATGCCACAG
GGGATTACCAAAGGTCTAGTTGCAGAGGAGGTTCTTTCTTCCATGGCCGAAAATGGGAAA
TCGCCAGATTTTGTATTGTGCATTGGGGATGACAGGTCTGATGAAGACATGTTTGAGAGC
TTATTAACCAAAGCTTATGGTGGAACATCTTTGCCAGCACCAGAAATCTTTTCATGCACT
GTTGGTCAAAAACCAAGTAAAGCTAAGTACTACTTAGATGATACAGTGGATGTGATGAGG
TTGCTCCAAGCTCTTGGTACTTCTTGA
>arahy.Tifrunner.gnm1.ann1.1XW75L.1 pacid=42643857 polypeptide=arahy.Tifrunner.gnm1.ann1.1XW75L.1 locus=arahy.Tifrunner.gnm1.ann1.1XW75L ID=arahy.Tifrunner.gnm1.ann1.1XW75L.1.v1.0 annot-version=v1.0
ATGCTATCTCGATCTTGCTTAGGGCTATTGAATTTGGTATCGGTGGATGATTACCAGGCA
CTGAGCCGTGTACCCAGCCTCATGGCGGTTCCGGGAGAACCCACCCGGGACTCATATCAG
ATCAGCCGTGACGGCCTCTCCAGCGGCGGATCCGACGACGCCGTTTCCCCTCCCCCTCAA
GAACGCAGAATCATCGTTGCGAACCAACTCCCTATAAAAGCGACGCGCGATTCAGACACG
AAGAAATGGATCTTCGAGTACGACGCCGACAGCCTGTATCTGCAGCTGAAGGATGGGTTC
CCCTCCGACGTGGAGGTCCTGTACGTAGGGTCCCTGAAGGCCGACGTGGAGGCTTCCGAG
CAGGACGAGGTGTCGCAGGTGCTCCTAGAGCGGTTCCGGTGCGTGCCCACCTTCCTCCCT
TGGGAAATTCAGAACAAATTCTACCATGGATTCTGCAAGCACTATCTGTGGCCCCTGTTT
CATTACATGCTTCCCATGTCTCCCAGCCACGGCGCCCGCTTCGACCGCGCCCAGTGGCAG
GCCTACGTCCTGGCCAACAAGATCTTCGCCGATAAGGTGACGGAGGTCATAAACCCCGAC
GAGGATTTCGTGTGGGTTCACGATTACCACCTGATGATACTGCCCACTTTCTTGAGGAAA
AGGTTCCACCGCGTGAAGCTAGGGTTCTTCTTGCACAGTCCCTTCCCTTCTTCGGAAATC
TACAGGACTCTACCTGTTCGTGATGACATACTGAGAGCCTTCTTGAACTGCGACCTGGTT
GGTTTCCACACCTTCGATTACGCCAGACACTTCTTGTCCTGCTGCAGCAGGATGCTTGGT
TTGGACTACGAGTCTAAAAGAGGTTACATTGGCTTGGATTATTATGGAAGAACCGTCACT
ATTAAGATTCTCCCCGTTGGGATTCACATGGGGCAGCTTCGCTCCGTGTTGTCTCTGCCG
CGCACGGCCAAGAGGGTGGAGGAGTTGAAGGTGGAGTATGAGGGCAAGGTTGTCATTCTT
GGCGTCGATGACATGGACTTGTTCAAAGGTATCAGCTTGAAGTTCTTGGCAATGGGGCAG
CTTCTTGAGGTGCATGAGGCTCTGAGAGGGAAGGTTGTGTTGGTTCAGATTCTGAACCCC
GCCAGGAGCTCAGGGAAGGATATTCAAGACGTCAAGAATGAGTCCGAGGCCCTTGCTAAG
GAGATTAACGACAAATATGGTAGGCCGGGTTACCAGCCAATTGTGTTTGTGAATGGTCCA
GTTTCAACGGAGGATAAGGCTGCTTACTATGCAATTTCCGAGTGTTGTGTGGTGAATGCG
GTGAGGGATGGCATGAACTTGGTGCCTTACACATACACCGTTTGCAGGCAGATAGTTGAG
AGTGAGAGGCCTAATCAGAGTGTTATCATTGTATCTGAGTTCATCGGTTGCTCGCCCTCC
CTCAGCGGAGCAATCAGGGTCAATCCTTGGAACATTGATGATGTCTCCGAGGCTATGAAC
TCCGCCATCACAATGCCGGACGGGGAGAAGCATTTGCGCCACGAGAAGCATTACAAGTAC
ATAAGCTCCCATGATGTGGCCTATTGGGCCAGGAGTTTTGATCAGGATTTGGAGAGGGCT
TGTAGGGAGCATTACCTCAAGAGGTATTGGGGTGTTGGTTTTGGTCTCGGATTCAGGATC
GTTGCTTTGGATCCTACCTTTAGGAAGCTCTCAGTCGATAACATTGTCTCTGCATACAAA
GCTACACACAGCCGCTTGATCCTTTTGGACTATGATGGCACTATGTTGCCTCAGGCATCC
ATAAACAAGACCCCAAGTCCTGAGGTTTTATCTGTATTGAACTATTTATGCAGTGATCCC
AAGAATATGGTGTTCATTGTGAGTGGCAGAGACAAGGATTGCCTCGGCAAGTGGTTTGAT
CCTTGTGACAAGTTGGGCCTCTCAGCAGAACATGGTTACTTCACTAGGTTGAGGAGGGAT
ACTCCTTGGGAGACATGCGGGTTGACAACTGATTTTGACTGGAAGAAGATGGCAGAACCT
GTGATGGCGCATTACACAGAGGCAACGGATGGTTCTTTCATTGAACACAAGGAGAGTGCA
ATGGTTTGGCACCATCAAGAAGCCGATCCTTATTTTGGATCATGCCAAGCCAAAGAGCTT
CTTGATCACCTTGAGAATGTGCTGGCCAATGAGCCTGTTGTTGTTAAAAGGGGACAACAC
ATAGTTGAAGTGAAACCTCAGGGTGTGAGCAAGGGTATAGTTGTGGAAAATCTAATCTCA
AGCATGAGGAGTGAGGGTAAATCACCAGATTTTCTGTTGTGCATTGGGGATGATCGATCA
GATGAAGACATGTTCGAAAGCATTGCTCGTTCAGTTTCTAATCCAGCACTTCCAACAATA
TCACAAGTGTTTGCATGCACGGTTGGCCAGAAACCAAGCATGGCAAAGTACTATTTGGAG
GATACGAGTGAAGTTATCAAGTTGCTACAAGGACTTGCTACTGCATCAGCACCCTCAGCT
TTTCAAGAATCGCAACAAGGATCACTATAG
>arahy.Tifrunner.gnm1.ann1.J3QXZL.1 pacid=42645595 polypeptide=arahy.Tifrunner.gnm1.ann1.J3QXZL.1 locus=arahy.Tifrunner.gnm1.ann1.J3QXZL ID=arahy.Tifrunner.gnm1.ann1.J3QXZL.1.v1.0 annot-version=v1.0
ATGGCCTTGTTTGGTGGGTTATTGGGTCAATACCAGAAGAGAAGGCTTCTCTTCACTGTA
GAAGAAAGCAATAATAATAAAGGAGGCAATAACAAAGTTAACCCCTGGCTTGAATCAATG
AGAGCTTCTTCTCCTACACGAATCACACCCAACAACAATAACAACCAAGACGATAGCAAC
AACAACCCCTCTTGGATCGTTGGTCATCCATCTGCGCTGAAGATGTTTGATGAGATAATA
TGGAACTCGAAAGGGAAGCAAGTTGTTGTGTTTCTTGATTACGATGGAACTCTTTCTCCA
ATTATGAGAGCAATACTAAAGGACATAGCAAGACTATTTCCCACTGCCATAGTAACCGGA
AGATGTATTGACAAGGTATACGATTTTGTAAGATTGGGAGAAGTGTACTATGCTGGAAGT
CACGGTATGGACATCAAAGGACCAACAAAAAGCCGCAATCATCAGAAAGGTAATAATAAT
GAAGCATTAGTGCTCTTCCAACCTGCGAGTCAATTCTTGCCCATGATCAACGAGGTGTAC
AAGATCTTGGTAGAAAAAATGAAAGCTATTCCAGGGGCTAAAGTAGAAAACAACAAGTTT
TGTCTGTCCGTGCACTTTCGATGTGTTGAAGAAAAGTGCTGGTCAGCCTTGGCGGAACAA
GTTAATTCAGTGCTCAAGGAGTACCCAAAACTTAAGTTAACACACGGGAGAAAAGTGATT
GAGATTCGTCCAACTATAAAATGGGACAAAGGCAAGGCTATTGAATTCTTGTTAGAGTCA
CTAGGCTATGCAAATTCTACCAGCGTATTTCCCATCTATATTGGTGATGATAGAACTGAT
GAGGATGCTTTTAAGGTTGGACAATTTTTAAGGCGTTTGGCAGATTGGAAAAAAAAACAA
GTTCTAGCCATACACCCACCACAAATTGTAGATTTGTAG
>arahy.Tifrunner.gnm1.ann1.E48PAY.1 pacid=42646140 polypeptide=arahy.Tifrunner.gnm1.ann1.E48PAY.1 locus=arahy.Tifrunner.gnm1.ann1.E48PAY ID=arahy.Tifrunner.gnm1.ann1.E48PAY.1.v1.0 annot-version=v1.0
ATGGTTGGATTCCAGAGTAGTGAACACATGCCTGGGAGCAAGTGTAACGGTAATTCTAAT
AATTTTCCAGGTCGAGTTGAACGACTCGTCAGAGGAAGAGAGCTAAGAAAAAATAATATT
TATAATGCTAATGGCGTTGCTGAATATTTTGAGCGTGACCTGCGCTTGGGAGAAGAAAAT
AATTACTGTGTTGAACGTTCCCTAGAAGGGGTAGCAGCATCAAAGTCTCTTTGTGAAAGG
GATGATGGGAAACCTTTCAGGCAACGGCTTTTGGTTGTTGCCAACAGGCTGCCAGTCTCA
GCTGTTAGGAGAGGTGAGGATTCATGGTCTTTGGAGATAAGTGCCGGTGGCCTTGTTAGC
GCTCTCTTAGGTGTGAAGGAATTTGAGGCAAGGTGGATAGGTTGGGCTGGAGTCAACGTG
CCTGATGAGATTGGACAGAAGGCACTTACTAAAGCTTTGGCTGAAAAAAGATGTATCCCA
GTGTTTCTTGATGAAGAGATTGTTCATCAATATTATAATGGCTATTGCAATAACATCTTG
TGGCCCCTTTTTCATTACCTTGGACTTCCACAAGAAGACCGTCTTGCCACCACGCGTAGT
TTCCAGTCTCAGTTTACAGCATATCAGAAAGCAAATCAAATGTTTGCTGATGTTGTTAAT
GAGCACTATGAAGAGGGTGATGTTGTTTGGTGCCATGACTACCATCTTATGTTTCTTCCA
CAATGCTTAAAGAAATATAATAGCAACATGAAAGTTGGCTGGTTTCTACACACCCCGTTT
CCATCTTCTGAAATTCACAGGACTCTGCCATCTCGATCGGAGCTCTTGCATGCAGTTCTT
GCAGCTGACCTAGTTGGCTTTCACACCTATGATTATGCACGGCATTTCGTTAGTGCATGT
ACACGCATCCTTGGACTTGAGGGCACTCCTGAAGGGGTTGAGTATCAAGGGAAGCTGACT
CGAGTTGCTGCATTCCCAATTGGTATAGACTCTCACCGATTTAAACGAGCACTTGAACTT
CCTGAAGTCCAGAAGCACATCAAAGACTTAGAAGAAAGATTTAAACACAGAAAGGTAATG
TTAGGTGTTGATCGCCTTGATATGATCAAAGGAATCCCTCAAAAAATTCTGGCATTTGAA
AAATTTTTAGAAGAGAATCCTGATTGGCGAGAAAAAGTTGTTCTGCTTCAAATTGCTGTC
CCAACAAGAACAGATGTTCCTGAGTATCAAAAGCTTACAAGCCAGGTTCATGAAATTGTT
GGTCGCATCAATGGAAGATTCGGATCATTGACTGCTGTTCCTATACATCACCTGGATCGA
TCTCTTGACTTCTATGCATTATGTGCTTTGTATGCTGTTACAGATGTTGCACTTGTCACA
TCATTGAGGGATGGAATGAATCTTGTCAGTTATGAATTTGTCGCTTGCCAAGCTAAAAAA
AAAGGAGTTCTCATTCTTAGCGAATTTGCTGGTGCTGCGCAGTCTCTTGGTGCTGGGGCA
ATTCTGGTCAACCCCTGGAACATCACAGAAGTTGCCGCTGCAATTGACAAGGCTTTAAAT
ATGGAACCAGTGGAAAGAAAGAACAGACACGAACATAACTTTGAGCATGTAACACAGCAC
ACTGCTCAGGAATGGGCAGAAACTTTTGTCAGTGAATTGAATGATACTGTTGTTGAGGCA
CAGCTAAGGACAAAACAAGCTCCACCCCGACTCCCAACCAAGACTGCAATCGAACGTTAT
CTGCAGTCAAGTAACCGATTGCTCATTTTGGGGTTTAATGGAACTTTAACTGAACCTGTT
GAGAAAAGAGGTGACCAGTTTAAAGAAATGGAGCTCACTGTTCATCCAGAACTGAAACAA
CCCTTGAAAGAACTTTGCAGTGACCCAAAGACCACAATTGTTGTGCTAAGTGGAAGTGGT
CGAGCAGTTCTAGATGAAAACTTCAAAGAGTATGACTTGTGGCTGGCAGCAGAGAATGGG
ATGTTTCTAAACCCTTCAAAGGGAGAATGGATGACAACAATGCCAGAACAGCTGAATATG
GAATGGGTTGACAGTTTGAAGCATGTTTTTTTGTACTTCAGGGAGAGAACACCGCGGTCG
CGTATCGAAGAAAGGGAAGCTTCACTTGTATGGAATTACAAACATGCAGATGTTGAGTTT
GGAAGAGTTCAAGCAAGGGACATGCTGCAGCATCTTTGGACAGGCCCAATTTCTAATGCG
TCAGTTGAAGTTGTTCAAGGTAGCAGATCCGTTGAGGTGCGAGCTGCTGGAGTTACAAAG
GGAGCAGCTATTGACCGCATCCTGGGTGAGATAGTCCACAGCAAATCCATGACAACACCG
ATTGATTATGTCCTCTGTATAGGACATTTTCTTGCAAAGCAGGATGAAGACATATATGCG
TTTTTTGAGCCCGAGCTTCCTTCTTCCGGTGCGGCTCATTCACGAAGCAAGGTAACAGAT
GGAATCAAGTTTCCAGGTGAGAAGCCATCTTTGAAGATCCCTCCTAACAAAAATGGAACA
AAGTCATCTCAAAATAAGGCACAACGGCCTGCTCCAAATTCTGAGAAGAAACCAACCAAC
CATGTCTGCCGTGCACCACGCCGGCCGGCTCCTGAAAAGATCTCTTGGAATGTGCTTGAC
CTAAAGAAGGAGAATTACTTCTCTTGCGCCGTTGGACGAACGCAAACGAATGCTCGGTAT
ACACTTGGCTCTTCAGATGACGTTGTTGCATTTCTGAAGGAACTAGCTGGTGCTTCTTCA
AACTCTCTATTTCAGAGTACCTGA
>arahy.Tifrunner.gnm1.ann1.KW1U5A.1 pacid=42647514 polypeptide=arahy.Tifrunner.gnm1.ann1.KW1U5A.1 locus=arahy.Tifrunner.gnm1.ann1.KW1U5A ID=arahy.Tifrunner.gnm1.ann1.KW1U5A.1.v1.0 annot-version=v1.0
ATGAAGAATCATGAGAGTAATGTGGTAGGTCCTGATGTGATGTTAATTGCATTAGCAGCA
TCCATTCCAAATGCAGCAGTTCTTGGGGGCTTTCTCAATCTCTCTTCTTCACAGATCAAA
GACACTAACAACTGGATTGATTCAATCAGAGCTTCTTCTCCAACTCGCACTAGATCATCT
TCTTCTTCTTCCGATAACCAAGACAAAATTAATTCTTGGATGCTGTATCATCCTTCAGCG
CTGAACATGTTTGATCAGATAGCATATAACATGAAAGGGAAGAAGATTGTAACCTTTCTT
GACTACGATGGAACTCTGTCCCCTATTGTTGCCGATCCTGATAAAGCTTTCATGACAAAA
AAGGTGTATAGCTTTGTGAAATTGGCACAACTTTACTACGCAGGAAGCCATGGAATGGAC
ATAAAGGGTCCAACAAAAAGCCGAACTCCAAATAAAGGAAATGATAAAGCACTGCTTTGC
CAACCTGCTAGTAAATTCCTGCCTATGATAGAAGAGGTGTACAAGATCTTATTAGAAAAA
ACAAAGAGTGTCCCAGGGGCTAAGGTAGAGAACAACAAGTTTTGTTTGTCCGTTCACTTT
CGTTGTGTTGACGAAAAGTGTTGGGCTGCATTGGCGGAACAAGTTAGATTGGTGCTCAAT
GAGTACCCAAAATTGAAGCTAACCCAAGGAAGAAAAGTGCTTGAGATCCGTCCAACCATT
AAATGGGACAAGGGAAAAGCTCTTGAATTCTTGTTAGAATCACTTGGATATGACAATTCC
AATGACGTTTTCCCAATTTATATTGGCGATGATCGTACAGACGAGGATGCTTTTAAGGTT
TTGCGCAACAGAGGTCAAGGGATTGGGATTCTTGTTTCTAGAGTTCCAAAAGACACAGAA
GCTTCATACACCTTGAAAGATCCAGCAGAGGTTGAGCAATTTTTGCGGCGTCTAGTGCAA
TGGAAAAGATCTAGTACACAGTGA
>arahy.Tifrunner.gnm1.ann1.DP0G5T.1 pacid=42647883 polypeptide=arahy.Tifrunner.gnm1.ann1.DP0G5T.1 locus=arahy.Tifrunner.gnm1.ann1.DP0G5T ID=arahy.Tifrunner.gnm1.ann1.DP0G5T.1.v1.0 annot-version=v1.0
ATGAAATCATCATCACAAGTGAGTACCAACATAGTGAAGCTCACGGAGTCGTTCTCCCAT
TCGACGGTTTCGGCAGCAAGTTCACAAGTGCAAAAATCATCAATGGCCTTGTTTGGTGGG
TTATTGGGTCAATACCAGAAGAGAAGGCTTCTCTTCACTGTAGAAGAGAGCAATAATAAT
AAAGGAGGCAGTAACAAAGTTGGTCATCCATCTGCGCTGAAGATGTTTGATGAGATGATA
TGGAACTCGAAAGGGAAGCAAGTTGTTGTGTTTCTTGATTACGATGGAACTCTTTCTCCA
ATTGTTGCAGATCCAGAGAAAGCATTCATGACTAAAAAGATGAGAGCAATACTAAAGGAC
ATAGCAAGACTATTTCCCACTGCCATAGTAACCGGAAGGTGTATTGACAAGGTATACGAT
TTTGTAAGATTGGGAGAAGTGTACTATGCTGGAAGTCACGGTATGGACATCAAAGGACCA
ACAAAAAGCCGCAATCATCAGAAAGGTAACAATAATGAAGCATTAGTGCTCTTCCAACCT
GCGAGTCAATTCTTGCCCATGATCAACGAGGTGTACAAGATCTTGGTAGAAAAAATGAAG
GCTATCCCAGGGGCTAAAGTAGAAAACAACAAGTTTTGTCTGTCCGTGCACTTTCGATGT
GTTGAAGAAAAGTGCTGGTCAGCCTTGGCGGAACAAGTTAATTCAGTGCTCAAGGAGTAC
CCAAAACTTAAGTTAACACATGGGAGAAAAGTTATTGAGATTCGTCCAACTATAAAATGG
GACAAAGGCAAGGCTATTGAATTCTTGTTAGAGTCACTAGGCTATGCAAATTCTACCAGC
GTATTTCCCATCTATATTGGTGATGATACAACTGATGAGGATGCTTTTAAGGTTGGACAA
TTTTTAAGGCGTTTGGCAGATTGGAAAAAAAACAAGTTCTAG
>arahy.Tifrunner.gnm1.ann1.G2WE73.1 pacid=42649682 polypeptide=arahy.Tifrunner.gnm1.ann1.G2WE73.1 locus=arahy.Tifrunner.gnm1.ann1.G2WE73 ID=arahy.Tifrunner.gnm1.ann1.G2WE73.1.v1.0 annot-version=v1.0
ATGAACTATATGTTTATTCTTATTGCCACTTTCAAGATTATAAAGACGAAGATAACGAAG
TTACAAGAGGCAATGGGAGTTCCAACATCACACAGCACTAAAAGGATAACACAACCTATT
TTCAAAGTAAAAGAAGACGCATCATTAACAGATTCTAACGAACGCACTCTAATTCGTCGA
AGGATTCTCATGGATTCCAATAATAATGACACTTGTTCCTTCTCCTTACCCTATGATTCA
TGGATGGTAAAGCACCCTTCAGCATTGCACTCATTTGATAGATTGATGAAATCAGCAATG
GGGAAGAGGATCATTGTTTTCTTAGACTATGATGGCACCTTATCACCAATTGTCAATGAT
CCTGATCGAGCTTTCATGTCTGATGAGATGCGTGCTGCAGTTCGTGAAGTTGCTACTTAT
TTTCCAACAGCAATAATTAGTGGAAGAAGCAGAGAAAAGGTAAAAGATTTTGTGAAGTTA
AATAATTTATATTATGCTGGGAGCCATGGAATGGACATAATGGCACCATTAATGGCAATT
GGATCTTCTAATGCTAGACATTCTGACATGAACCTTAACACAAAAGGCAATGGAGTTCCC
TTTCAACCCGCCAAGAAGTTTTTGCCGGCAATTCAACAGATTGTTAGAAGATTAGAGAAC
GAAGTAAAGGATATAAAAGGTGCAAGGGTAGAGGACAATGGATTCTGCCTCTCTGTACAT
TTTCGACAAGTTCAAGAACAGGATTATGGTGTTTTGGAGAAGAAAGTGAAATGTGTGCTT
GAAGAGAATCCACAATTTCGGTTAACTGAGGGTAAAAAGGTCTTGGAAATAAGACCATCC
ATAGAATGGAACAAAGGCAATGCTGTTGAGTATTTTCTTGACACTTTAGGCTTAAATTCT
TCTACCAATATCCTTCCTCTCTATATTGGAGATGATCGAACTGATGAAGATGCTTTTAAG
GTAATAAAGAGAAGAGGGCAAGGGTATCCAATTCTAGTGTCTTCAATTCCAAGAGAAACA
AATGCTTTCTACTCTTTGCGTGACCCATCAGAAGTACTAATCTTCTTGACAAAGCTTGCA
AAATGGATGAAAAGCTCTTCTATCCCAAAACCATGCCCTTAA
>arahy.Tifrunner.gnm1.ann1.S5S9QI.1 pacid=42651734 polypeptide=arahy.Tifrunner.gnm1.ann1.S5S9QI.1 locus=arahy.Tifrunner.gnm1.ann1.S5S9QI ID=arahy.Tifrunner.gnm1.ann1.S5S9QI.1.v1.0 annot-version=v1.0
ATGAAGTTGTTTAAGTCGGGCCAAGAAAAGGGGAAGAAGAAACAAGAATATCGTGTAAGC
GAGGTGTCTGATTTCAAAGTCCACAAAGGAGCATCGTCAATGAACCTCCAGGCCAAGCAT
ATGCGGGGGAACAATTATAACTGCATTCCTATAACACCCAGATCGAGATTAGAGAGGCTT
CTGAGGGAGAGAGAGCTAAGAAAGTCAAACAAGTATTTTGAGGAGACAAGAGATGGCAAC
AAAGAAGCGGAACAAGTTTATAGTGACTCGTTAACAGAGAGCGACAGTTTTAATTCTCTC
AATGAGGAAGACATTTCTGAAGCACTTGCTGTTGCAAAAGTATTTCCAGATAGAAGTCAA
AGGCCGGAGGAGCGGCCACGCAAACAACGGTTGTTGGTGGTAGCTAATAGGTTGCCTGTC
TCAGCTGTTAGGGAGGGTGAGGACTCATTCCACCTTGAGATCAGTGTTGGCGGCCTAGTC
AGTGCACTTTTAGGCAAGAAAAAGTTTGTCATCTCTGCGTTAATTGTTTTATTGTGGTTA
ATTAATTCTTCTATTATGTATTTACTTCCTACAGCTTTTATTGCCTTTGTTGATGATCTC
ATACAGGTCATAACAATGATAAGAATCTTTCTAACTTTCTATTGTCAACGTGAAGGTGTA
AAGGAGTTTGAAACTAGATGGATTGGGTGGGCTGGTGTGAATGTATCTGATGGTGTTGGG
CAGAAAGCATTGACTAAAGCTTTAGCTGAAATGAGATGCATTCCAGTTTTTCTTGATGAG
CAGATTGTGAATCAATACTATAACGGTTACTGCAACAACATCTTATGGCCTCTTTTTCAT
TATCTTGGGCTTCCACAAGAAGACAGACTTGCTACCACTCGCAGCTTCCAATCTCAATTT
GATGCATATAAGAAGGCAAACCAGATGTTTGCTGATGTAGTAAATAGGTACTATAAGGAA
GGAGATGTTGTTTGGTGCCATGATTACCATCTAATGTTCCTTCCAAAATGTTTAAAAGAA
TACAATGACAAAATGAAAGTTGGCTGGTTTCTTCATACTCCCTTTCCTTCCTCGGAAATT
CATAGGACTCTGCCATCAAGAACAGAGCTATTGAGATCTGTACTTGCTGCTGACTTGGTG
GGATTCCATACTTATGATTATGCCAGACATTTTGTAAGTGCTTGTACTCGCATTCTTGGG
CTTGAAGGGACACCTGAAGGAGTAGAAGATCAAGGGAAGCTAACTCGTGTGGCTGCGTTT
CCTATTGGGATTGATTCTGATCGGTTTATTCGAGCCCTTGAACTCCCTGAAGTCCAGGAG
CACATGAAAGAACTGAAAGAAAGATTTGCAGGCAGAAAGGTAATGTTGGGCGTTGATCGT
CTTGATATGATAAAAGGAATTCCGCAGAAGATATTGGCATTTGAAAAGTTCCTTGAGGAG
AACCCACGCTGGCGTGATAAAGTTGTCTTGTTGCAAATTGCTGTACCAACTAGGACAAAT
GTTCCTGATTATCAAAAGCTTACAAGTCAGGTGCATGAGATTGTTGGCCGCATCAATGGA
AGATTTGGAACCCTTACGGCTGTTCCAATACACCATCTGGATCGATCACTTGACTTCTAT
GCATTATGTGCACTTTATGCTGTTACTGATGTAGCACTTGTTACATCTCTAAGGGATGGA
ATGAATCTTGTCAGCTATGAATTCGTTGCATGTCAAGCTTCCAAGAAAGGGGTTCTCATT
TTAAGTGAGTTTGCAGGTGCTGCACAGTCTCTTGGTGCTGGTGCTATCTTGGTAAATCCA
TGGAATGTCACAGAGGTTGCTGCTTCTATTGGTTATGCACTGGATATGCCAGCCGATGAA
AGAGAAAAACGGCATCTAGTTAACTTCAAGCACGTGACAACTCACACTTCACAAGAATGG
GCAGCAACTTTTGTGAGTGAACTGAATGATACGATTGTCGAAGCGCAGCTTAGGACAAGA
CAAGTTCCACCATTACTTCCCAAGGAAGTGGCAGTTGATTGTTACTCAAAATCTAATAAC
CGATTAATTATACTGGGTTTCAATGCCACTTTGACAGAACCAGTGGATGCCCTTGGAAGG
GGTGGTCAAATTAGAGAAATGGAACTTAAATTGCACCCAAATATAAAGAAGCCTTTAAAG
AAGTTGTCTGATGATCCAAAGACAACAATTGTTGTTCTGAGTGGGAGTGATCGAACTGTC
CTGGACAAAAATTTCAGGGAATACAATATGTGGTTAGCAGCAGAAAATGGGATGTTTCTA
CGGCATACTTCAGGTGAATGGATGACAACCATGCCTGAAAATTTACATATGGATTGGGTT
GATAGCGTAAAGCATGTTTTTGAGTATTTTACCGAAAGAACTCCGCGGTCTCATTTTGAG
CTTCGTGAGACTTCAGTTGTATGGAATTACAAGTATGCAGATATTGAGTTTGGAAGGCTT
CAAGCAAGAGATCTGCTTCAGCATCTTTGGACAGGACCGATATCCAATGCATCTCTTGAC
GTTGTCCAAGGTGGTCGATCTGTTGAGGTCAGGGCAATTGGTGTCTCAAAGGGAGCAGCT
ATTGATCGCATCTTAGGAGAGATCGTTCATGACAAAGGAATGAAGGCTCCAATTGATTAT
GTCTTATGCATCGGGCACTTTCTAGCAAAGGATGAAGATGTCTATAAATTTTTTGAACCT
GAGCTTCCTTGTGAATCATCACCATTAGCACGAGCTATGCCTTCCAATTCTTTAAGGTCA
TCACCTCTGCTAAAATTTCCAGTCAGCAAAAATGGGTCCAAAGCAGCTCGCTATAAGAAG
CAACGTTCAATGTCAACCATAGAAAAGTTAGAAATCGATCATGCAAGGGGCGATCCATGG
ATACCAACTTATCATGATAGAACATCACTACATGAGGGCTCTTCAGTGCTCGATCTTCAA
GGCGATAATTACTTCTCTTGTGCTGTTGCACGCAAGAGATCAAGTGCACGCTACTTACTC
AAAACCTCAGATGATGTTGTCAATCTCTTAAGTAACATGGCAGATCATTCATCAACACGA
TCAACTTAA
>arahy.Tifrunner.gnm1.ann1.P5P8C7.1 pacid=42651904 polypeptide=arahy.Tifrunner.gnm1.ann1.P5P8C7.1 locus=arahy.Tifrunner.gnm1.ann1.P5P8C7 ID=arahy.Tifrunner.gnm1.ann1.P5P8C7.1.v1.0 annot-version=v1.0
ATGCTCACTATGACGCAACAGAATGTGGTTGTGCCCGCCGAGGAGACTAAAAGGGCGCAA
AAGCCACCGGCTATACCGGGAGCCTACATTCCCATTCCCAGGAGGACTGTCTTGAAGACC
CTTGAAATCAATGCTTGGCTTGACTCCATGAGAGCATCTTCTCCCACTCATCTCAAATCC
ACTCCTTCTCTCGCTCAAGACCACTCCTCTTCTTGGATTCTTAACCACCCATCGGCACTA
GACATGTTTCAACAAATCATACATGCATCAAAGGGAAAGCAAATAGTCATGTTTCTCGAC
TATGATGGCACCTTGTCACCCATAGTCGATGACCCCGATCGTGCTTTCATGTCGGATTCA
ATGAGAAAGACTGTGAGGAAGCTTGCAACGTGTTTTCCTACTGCTATAGTTACGGGCAGA
TGCAGAGACAAGGTATATAACTTTGTTCGGTTGGCGGAACTATATTATGCTGGAAGCCAT
GGCATGGATATAAAAGGCCCAACAAAAACCTCCAAATATAACAAAGACACCAAGTCAGAG
GCAGTTCTTTTTCAACCTGCCGCTGAATTTCTTCCTCTCATAGATGAGGTGTACCAACAG
TTGGTTGAGAAAACGAAATCAACTCCTGGTGCCCGGGTGGAGAACAACAAATTTTGTGTC
TCTGTCCATTTTCGTTGTGTTGACGAGAAGAAATGGAGTGAACTGGCGCAACAAGTGAGA
TCAGTGTTAAACAAGTACCGGAAGCTTCGTCTTAGCCAAGGGAGGAAGGTATTGGAGATT
CGTCCTACTATTAAATGGGACAAAGGGAAGGCCCTCGATTTTTTGTTAGAGTCTCTTGGA
TTTGCCGACTGTAGTGATGTATTTCCTGTTTATATTGGAGATGATAGAACCGATGAAGAT
GCATTCAAGAAATTGAGAGACAGAGGACAAGGTCTTGGAATTCTTGTCTCGAAATTTCCG
AAAGACACTAATGCAGCATACTCTTTACAAGAACCTAATGAGGCAAGTTATGGACTTTCT
TCAACGTTTGGTGGAGTGGAAGAAAGAATCCCTGCAAGCATCTTCTAG
>arahy.Tifrunner.gnm1.ann1.CM68RF.1 pacid=42652288 polypeptide=arahy.Tifrunner.gnm1.ann1.CM68RF.1 locus=arahy.Tifrunner.gnm1.ann1.CM68RF ID=arahy.Tifrunner.gnm1.ann1.CM68RF.1.v1.0 annot-version=v1.0
ATGGCATCAAGATCATATGCTAATCTCTTTGACTTAGCTTCTGGAGGAGATTTGCTGGAT
ATTCCTCGCACCCCAAGAGTTCTTCCAAGGATTATGACTGTTCCTGGAATTATCTCCGAC
CTTGATAGTTGTGGTGCTAATGATGGGGATTCAGATGTAAGCTCCTCTGGTTGCCGGGAG
CGGAAGATCATTGTCGCAAACATGCTGCCATTGCATGCTAAAAGAGATGCAGAAAATTCT
AAGTGGTGCTTCAGTTGGGATGAGGATTCAATTTTACTACAATTGAAAGATGGTTTTTCT
TCTGATTCGGAGGTAATTTATGTGGGTTCACTTAAGGTTGATATAGATGCCAGTGAGCAG
GAAGAAGTTGCCCAGAGATTACTGGATGACTTCAATTGTGTACCTACCTTTCTATCCCAT
GATCTCCAGAAAAAGTTCTATCTTGGGTTTTGCAAGCAGCAGCTTTGGCCTCTCTTTCAT
TATATGCTACCAGTGTGCCCCGATCATGGTGATCGCTTTGACCGCATACTATGGCAGGCT
TATGTTTGTGCAAACAAAATATTTGCCGACAAGGTTATGGAAATAATCAATCCTGATGAT
GATTTTGTCTGGGTTCATGATTATCACCTGATGGTTTTGCCTACTTTCTTGAGGAAGAGA
TATAATCGAGTTAAACTTGGATTCTTCTTGCACAGTCCTTTTCCTTCATCTGAAATTTAT
CGAACTTTACCTGTAAGGGATGAAATTTTGAGGGGACTTCTGAATGCTGATTTAATTGGT
TTTCATACATTTGATTATGCACGCCACTTCCTTTCTTGCTGCAGCAGAATGCTAGGTCTG
GACTATGAATCTAAGCGAGGACATATAGGACTTGATTACTTTGGCCGTACTATATTTATC
AAAATTTTGCCGGTTGGCATTCACATGGGTAGGCTTGAATCTGTATTAAATCTTCCTTCT
ACATCTGCTAAACTAAAAGAGATTCAGGAAGAGTTTGAGGGTAAGAAGGTGATTGTTGGT
GTTGATGATATGGATATTTTTAAAGGCATCAGTTTGAAACTTCTAGCTGTGGAGCATCTG
CTGCAGGAGAATCCAGATATGCAGGGCAAAGTTGTCCTTGTTCAAATTGTAAATCCTGCA
AGGGGTTTAGGGAAGGATGTTCAGGAAGCAAAGAAGGAAACATATTTAATTGCCCAGAGG
ATTAATGATACCTATGGTTCAGAGGAATATCAGCCTGTCAAACTCATTGACCGCCATGTT
CCTCGATTTGAGAAGAGTGCTTATTATGCTGTAGCTGAATGTTGCATTGTAAATGCAGTA
AGGGATGGCATGAACCTAGTCCCATACAAATATCTTGTCTGCAGGCAACAAACTGCTAAA
CTAGATGAAGCATTGGGTAGGAAAGTTGATTCTCCTCGAACAAGCATGCTTGTTGTGTCT
GAGTTCATTGGTTGTTCACCTTCTCTTAGTGGGGCTATCAGGGTCAATCCCTGGGACATT
GATGCTGTTGCTGACGCTCTGAGCTTGGCCCTTACAATGAATGATTCTGAGAAGCAATTG
CGCCATGAGAAACACTATCGGTATGTCAGTTCTCATGATGTAGCATATTGGGCACGCAGC
TTTATGCAGGATTTGGAGAGAGCCTGCAAAGATCATTACACCAAAAGGTGCTGGGGAATT
GGCTTGGGTCTAGGGTTTAGAGTTGTTTCTCTTTCTCCTGGATTTAGGAAGTTGTCTATT
GATCATGTTGTTTCAGCTTACAAGCGAACCAATAGAAGGGCCATCTTTCTTGATTATGAT
GGTACTGTTGTACCGCACTCTTCTATAAATAAAGTCCCCAGCCCGGAAGTCATATCTGTG
CTAAACGCTCTGTCTAGTGATCCCAAGAACATTGTTTTCATTGTTAGTGGGAGGGGAAGA
GATTCTCTGAGTGATTGGTTCAGTTCATGCCAATTGCTGGGACTTGCTGCTGAGCATGGT
TACTTTTTAAGGTGGAATAGAGATTCTGAATGGGAATGCAGTCACTTGTCTGCAGACCTT
GACTGGAAAAACATAGCAGAACCTGTCATGCAGTTGTATACAGAGGCAACTGATGGTTCC
AGCATTGAAATTAAGGAAAGTGCTTTGGTGTGGCATCATCAAGATGCAGACCCGGATTTT
GGTTCCTGCCAAGCCAAGGAATTGTTGGATCACTTGGAAAGTGTACTTGCAAATGAACCA
GCAGTTGTTACGAGAGGCCAGCATATTGTTGAAGTTAAGCCACAGGGAATAAGCAAAGGT
TTGGTAGCCGAAAAGGTTATATCAACCATGTTTAATGGTGGTAATCCACCGGATTTTGTT
ATGTGCATTGGCGATGATAGGTCTGATGAAGACATGTTTGAGACCATTTTAAGGTCAGTA
TCCTGCCCGTCATTACCGGCGACTCCAGAGATTTTTGCCTGCACTGTAGGTAGGAAGCCG
AGCAAGGCGAAGTATTTTCTTGACGACACTTTGGATGTAGTGAAGTTACTTCAGGGTCTT
GCTTCTTCATCCAATCCAAAACCCAGGCATCTTGCGCAATTCCAAGTTTCTTTCGAGAGC
ACAATTTGA
>arahy.Tifrunner.gnm1.ann1.FP7P7G.1 pacid=42652465 polypeptide=arahy.Tifrunner.gnm1.ann1.FP7P7G.1 locus=arahy.Tifrunner.gnm1.ann1.FP7P7G ID=arahy.Tifrunner.gnm1.ann1.FP7P7G.1.v1.0 annot-version=v1.0
ATGGTTTCAAGATCTTATTCAAATCTACTGGAGCTGGCATCGGGTGAGTCTCCATCATTT
GGGACCATGAACAGGAGAATCCCTCGGATTATGACTGTGGCTGGTTTGATATCCGATGTT
GATGATGACCCTGCTGAGAGTGTGTGCTCTGACCCCTCTTCTTCCTCTGTCCACCGTGAT
AGGATCATCATTGTGGCTAATCAGCTTCCTATAAGGGTTCAGAGAAAGCCAGACGGTAAC
AGGAACTGGCTCTTCACTTGGGATGACAATTCACTTCTCCTTCAACTCAAAGATGGCTTA
GGTGATGATGACACTGAGGTTATCTATGTTGGTTGCCTCAAAGAGGAAGTGCATCCAAAT
GAACAAGATGAGGTTTCTCAGATACTTCTTGAGACTTTCAAGTGTGTCCCTACTTTTCTC
CCTCCTGATCTCTTCACCAGGTACTACCATGGCTTCTGCAAGCAACAGTTATGGCCACTG
TTCCATTACATGCTGCCTTTGTCACCAGACCTTGGAGGCAGGTTCAATAGGTCACTGTGG
CAGGCTTATGTATCTGTCAATAAAATCTTTGCAGATAGGATTATGGAAGTTATTAACCCT
GAGGATGATTATGTCTGGATACATGATTATCATCTCATGGTGTTGCCAACTTTCTTGAGG
AAGAGATTCAACAGAGTCAAACTTGGGTTTTTCCTACATAGTCCATTTCCTTCATCGGAA
ATATACAAGACATTGCCTATTAGGGAAGAACTCCTGAGAGCACTTTTGAATTCAGATTTG
ATTGGATTCCACACCTTTGACTATGCAAGGCATTTTCTCTCATGTTGTGGTAGGATGCTT
GGTCTAACCTATGAGTCCAAAAGGGGTTATATTGGGATTGAGTATTATGGTAGAACTGTT
AGTATCAAGATTCTTCCGGTTGGGATTCACTTGGGACAGCTTCAATCAGTTTTAAGCATG
TCCAAGACTGAAGAGAAAGTTTCTGAGCTTATTACACAGTTTACTGATGAAGGCAAGATA
ATGTTACTTGGTGTTGATGACATGGACATCTTTAAGGGAATAAGTTTGAAGCTATTGGCA
ATGGAGCAGCTCCTGATTCAGCACCCTGAGTGGCAAGGAAAGGTTGTGTTGGTTCAGATA
GCCAACCCTGCAAGGGGAAGAGGGAAGGATGTGAAGGAAGTGCAGGCCGAGACGAAGGCT
ACCGCGAAACGAATCAACGAAACCTTTGGGAAGCCAGGGTATGATCCTGTTATTCTTATT
GAAGAGCCACTGAGGTTTTATGAGAGAGTTGCATACTATGTTGTTGCTGAGTGTTGTTTG
GTGACTGCAGTGAGGGATGGAATGAATCTCATACCGTATGAATACATAATCAGTCGTCAA
GGGAATGATGGGTTGGACAAAGTTTTGAGAGTAGCCTCCTCTCCAAAGAAAAGCATGCTG
GTTGTGTCTGAGTTCATTGGTTGTTCGCCATCTTTGAGTGGCGCAATCAGAGTGAACCCT
TGGAACATTGATGCTGTGGCAGATGCAATGGACTCTGCCCTTGAAATGGCTGATTCAGAG
AAGCAGCTTCGGCATGAGAAGCATTATAGATATGTTAGTACTCATGATGTAGGTTACTGG
GCGCGCAGCTTCTTGCAAGATTTGGAAAGGACTTGTGGTGATCACGTACGGCGAAGGTGG
TGGGGGATTGGCTTTGGATTGAGTTTTAGAGTTGTGGCACTTGATCCTAACTTCAGGAAG
CTCTCAATGGAGCACATAGTTTCGGCTTACAAGAGGACGACAACTCGGGCGATACTTCTT
GATTATGATGGTACATTGATACCTCAGGCATCCATTGATAAGAGCCCAACAAGTAACTCC
ATTAAGATGCTTAACAGTTTGTGTAGGGATAAGGACAACATGGTGTTTCTCGTCAGTGCT
AGAAGCCGAAAGAGGCTCGCAGAATGGTTTTCTCCTTGTGAGAGTCTTGTAATTGCTGCT
GAGCATGGTTACTTTCTAAGATTGAAAAGAGATGCAGAATGGGAAACCTGTGGGCCTGCT
ATAGACTGTAGTTGGAAACAAATTGCAGAACCTGTAATGAAGCTTTATACAGAAACAACT
GATGGATCCACCATTGAAGATAAGGAAACTGCACTTGTTTGGTGCTATGAGGATGCAGAT
CCTGATTTCGGATCATGCCAGGCTAAGGAACTTCTTGATCATCTGGAAAGCGTGCTTGCA
AATGAACCGGTAACAGTCAAGAGCGGACAGAACAATGTTGAGGTTATACCACAGGGCGTA
AGCAAGGGGCTCGTGGCGAAGCGGCTGCTTTCCATGATGCATGAGAAGGGAATGTCACCT
GATTTTGTTTTGTGTATAGGAGATGATCGGTCGGACGAAGACATGTTCGAAGTAATCACC
ACTTCCATGGCTGGTTCTTCGGCAACACCCAGGGCTGAAGTATTTGCATGTACTGTTGGT
AAAAAACCAAGCAAGGCTAAGTACTACCTTGATGATACCGCTGAAATAGTGAGATTGGTG
CATGGCTTGGCTTCTGTTTCGGAACAAAAAGTGTTACTCTAG
>arahy.Tifrunner.gnm1.ann1.FIK9JS.1 pacid=42655607 polypeptide=arahy.Tifrunner.gnm1.ann1.FIK9JS.1 locus=arahy.Tifrunner.gnm1.ann1.FIK9JS ID=arahy.Tifrunner.gnm1.ann1.FIK9JS.1.v1.0 annot-version=v1.0
ATGGACTTGAAATCAAATCACACCCCTGTTCTTGCTGATGCTGCACCCATAACAAAGTCA
AGACTGGGTGTGCATTCAAGTTTATTGCCTTACTCCCCAACCGGGGCGACCTTTCCACAT
GGTATGCTTTTGACTATCCCAAGGAAGAAAACTGGACTTCTTGAGGATGTTCGTTCTAGT
AGTTGGTTGGATGCCATGAAATCATCTTCTCCTCCCCCCAGGAAGATAACGAAGGATGTT
AGTCATGGCTTTGCGTCACATGAATCTGATGCTGCTTATTTTAACTGGCTGCTAAAGTAT
CCCTCAGCTCTTACATCTTTTGAGCAAATTACAAACTATGCAAAAGGGAAGAGAATAGCC
TTGTTTCTGGATTATGATGGAACTCTTTCCCCGATCGTCGATAATCCTGACTGTGCTTTC
ATGTCTGACAATATGCGAGATGCTGTTAAAAAGGTGGCTGAATATTTCCCTACTGCTATT
ATCAGTGGAAGAAGTCGTGACAAGGTATATGAATTTATAGGACTAACAGAACTCTATTAT
GCTGGTAGTCATGGTATGGACATCATTGGTCCTGTCAGGCAGGCTGTACCTGATAACCAC
CCTAATTGCACCATTAGGTCTACTGACAAGCAGGGTAAGGAAGTTAATTTATTCCAACCT
GCTGCTGAGTTCTTGCCCCTGATTGATGAGGTCTTTGAGTCTCTTGTTGAGAGTACGAAA
GATATTAAAGGAGCAAAAGTTGAAAACAATAAATTTTGTGTGTCTGTACATTACCGCAAT
GTAGATGATAAGAGTTGGGATTTGGTGGGGCAGATTGTCCATGATATTCTGAAGGGCTAT
CCACGTTTGCGACTAACTCATGGGCGCAAGGTCTTAGAGGTCCGCCCAGTGATTGACTGG
GATAAGGGAAAAGCAGTCACGTTTTTGCTCGAGTCACTTGGGCTTAGCAATTGTGATGAT
GTGCTTCCTATATATATTGGAGATGACAGAACAGATGAAGATGCATTTAAGGTTCTGAGG
GAGGGAAATAAAGGTTATGGGATCTTAGTGTCCTCAGCGCCAAAAGAAAGCAATGCAGTT
TACTCTCTCCGTGATCCATCAGAGGTGATGGAGTTTCTCAAGTCTCTTGTGGTATGGAAG
TCAAGCCCCCTAAAAAGCCTTATATAG
>arahy.Tifrunner.gnm1.ann1.RIH8EG.1 pacid=42656917 polypeptide=arahy.Tifrunner.gnm1.ann1.RIH8EG.1 locus=arahy.Tifrunner.gnm1.ann1.RIH8EG ID=arahy.Tifrunner.gnm1.ann1.RIH8EG.1.v1.0 annot-version=v1.0
ATGCCGCGAAGAAGGGGGGGGGCAGAGGAGGGGAAGGGGAAAGCTGGGGGAGCTAGAGGA
AGGAGGAAGGAGAGGATCTCCGGAGGCGAGGTGGAGACGGGGGAGGCAGCGTTGCAGGAG
CGGGAGGCCACGGAGGAGGTTGAGCGGTTGAGGAACGCTGTGAGGAGGCAGAGGAAGGAT
TTGAGGGCGAGGATACTTGAGTTACTCACTCACTTACCCCTTACCGCTAAATCTCACAGC
AGCAGCGATTTTGCAATGACGGTCGCTTCTTCACCTTTGACCTTACACGTGCCAAATCAA
GCTCTCATTGGTGTTATCTGCAGAAATTTTCCCAATCGAATTCAGCTCCAACCTGCTACT
GTCACCAATAAGGATTCTTTGGTCATTGTTTCAATCGCTACAGACGACGCAAAGATGATG
TCAAGGTCGTATACAAATCTCTTAGATTTGGCTTCTGGGAATTTCCCGGCAATGGGGAAT
TCGTTTAAAGAACGGCGGCGGATGCCAAGGGTTATGAGTGTACCTGGGATTGTCACAGAA
GTAGATGATGATCAGGCAGTTAGTGTTTCTTCTGATAACCCGTCAACTATTTCTACAGAT
AGAATGATCATTGTAGCAAATCAGCTACCTTTAAAAGCAAAGCGACGAGAGGACAACCAA
GGTTGGAATTTCAGTTGGAATGAGGATTCCTTGCTTTTACAACTCAAGGATGGACTTCCA
GAAGAGATGGAGGTTCTTTATGTTGGATCATTGCGTGTTGACATTGACCCAGCTGAGCAG
GATGATGTGTCACAGTATTTGTTGGATAAATTCAAATGTGTTCCTACTTTTCTACCCTCT
GATGTTTTGGCAAAGTTTTATGATGGCTTCTGTAAAAGGCAGTTATGGCCACTTTTTCAT
TACATGTTACCATTTTCAACCGCTAAGAGCCACCGTTTTGATCGATCTTTATGGGAAGCC
TATGTGCTAGCAAATAAGCTATTTTTTCAAAAGGTAGTTGAAATAATAAACCCAGAAGAT
GATTTTATTTGGGTTCATGATTATCATTTGATGGTGCTGCCAACCTTTATAAGAAGGCGC
TTTAACAGGGTTAAACTGGGATTTTTCCTGCATAGTCCCTTTCCTTCATCAGAGATATAT
AGGACTCTTCCTGTCAGGGAGGAGATACTTAAAGCATTACTCAACTCTGATATCATTGGA
TTCCACACGTTTGACTATGCTCGTCATTTCCTTTCTTGCTGTAGTCGTATGCTGGGTCTG
GAGTATCAGTCAAAGAGGGGATATCTAGGATTGGAATATTATGGAAGGACTATCAGTATT
AAGATTATGCCTGTAGGAATTCACATGGGTCGAATTGAAACCGTTATGAAGATGGCAGAT
GAGGAGTGCAAGGCAAGGGAGCTCAAACAGCAATTTGAAGGGAAAACTATTTTGCTTGGT
GTTGATGATATGGACATTTTTAAAGGAATTAATTTGAAGATTTTGGCTATGGAGCAAATG
CTCAAACAACACCCCAAATGGCAAGGAAGAGCTGTTCTGGTCCAGGTTGTAAATCCTGCA
AGGGGAAAAGGGATACATCTAGATGAGATACGTGCTGAAATAGAAGAAAGCTGCAGCAGG
ATTAACAGAATGTATGGACGGCCTGGTTATGAACCAATTATTTTTATTGATAGATCAGTT
TCAGTTGCTGAAAAGGTTGCCTATTACAGCCTTGCTGAGTGTGTTATTGTCACAGCTGTG
AGAGATGGGATGAATCTAACTCCTTATGAATATATTGCTTGTAGACAGGGAATATCTGGT
AATGGTTCATGTTCCGATATTACAAGCCCAAAGAAGAGTATGTTAGTAATATCAGAATTT
ATTGGGTGTTCTCCATCACTCAGTGGGGCTATACGTGTCAATCCATGGAATGTTGAGGCC
ACTGCAGAGGCAATGAACGAGGCTATCTCAATGAGTGATGGAGAGAAGCAGTTGCGGCAT
GAAAAGCACTACCGGTATGTTAGCACACATGATGTAGCATATTGGTCACGTAGTTTCTTG
CAGGACATGGAGAGGGCTTGCGCTGACCTTCTAAGAAAAAGATGTTGGGGAATTGGTCTT
AGTTTTGGATTTAGAGTTGTAGCACTTGACCCAAATTTTCGTAAGCTCTCAATTGATGCT
ATGGTTTCATCTTACAAGAGGGCAAGGAGTAGGGCCATTTTGTTGGACTATGATGGTACG
GTGATGCCACAGAATTCCATTAATAAGAGTCCAAGCAATGAGGTTATCTCTCTTTTGGAC
ACGCTTTGTGCGGACCCGAGAAATGTAGTTTTCATTGTTAGCGGGAGGGGGAGGAATAGC
TTAAGTGATTGGTTCTTACCCTGCAAAAATCTGGGAATTGCCGCAGAACATGGTTACTTT
TTGAGATGGTCGCAAAGTGCACAATGGGAAATTTGTGGTAAGAACATGGACTTTGGATGG
ATGCAGATTGCTGAACCCGTGATGAAACTCTACACAGAGGCAACTGATGGTTCCAACATT
GAAACAAAGGAAAGTGCTTTGGTCTGGCAATACCGGGACGCAGATCTTGGTTTCGGATCT
TCTCAAGCTAAGGAAATGTTGGATCATCTAGAAAGTGTTTTAGCCAATGAGCCCGTTGCC
GTGAAGAGTGGCCAGTTCATTGTTGAAGTAAAACCCCAGGATGTGAGCAAAGGCTTAGTT
GCCGAAAGGATATTTTCATCAATGGCAGAGAATGGCAAACAGGCTGATTTTGTGTTGTGT
GTTGGTGATGATAGATCAGATGAAGACATGTTTGAAATAATCAGTAGTTCAATCTCAAGA
AATATTCTTTCAGCCAATTCTTCTGTATTTGCCTGCACAGTTGGACAAAAACCAAGCAAA
GCTAAGTATTATCTGGATGATACTACTGAAGTAATAAGCATGCTTGAATCTTTGGCAGAA
GAATCAGATTCTTCACCCGACTTAGAAGAAATTGGAGATTCTTTTCAAAGGCAAGTGAGA
TTATCATCCTGA
>arahy.Tifrunner.gnm1.ann1.EKX8HF.1 pacid=42660121 polypeptide=arahy.Tifrunner.gnm1.ann1.EKX8HF.1 locus=arahy.Tifrunner.gnm1.ann1.EKX8HF ID=arahy.Tifrunner.gnm1.ann1.EKX8HF.1.v1.0 annot-version=v1.0
ATGTTGTTGGAGAACTTCAAAGAACAACTTGCTTTGTCTGTGAGAAGCATCCAGTGGAGC
TATGCAATATTCTGGTCTACTTCATCTACCCAACCCGGGGTGTTGAGTTGGGGGGAAGGA
TATTACAATGGAGACATTAAGACAAGGAAGACAAGTCAAGGAGTGGAACTCAATTCTGAT
CAGATAGGGTTGCAGCGGAGTGAGCAGCTTCGAGAGTTATACAAGTCCCTCAAAGCTGTA
GAAGCCAGCCCTCAAACCAAAAGGCGTTCAGCAGCACTGTCTCCGGAGGATCTCACAGAT
ACAGAATGTGAAGAGGCAGGTTGGGACGTGGTAATTGCTTGCCATAGATCAACAACATGG
CTTGGCAAAGGATTTGCCAACTGTAGTGATGTATTTCCTGTTTATATTGGAGATGATAGA
ACCGATGAAGATGCATTCAAGAAATTGGGAGACAGAGGGCATGGTCTTGGAATTCTTGTC
TCGAAATTTCTGGAAGACACTAATGCTTCGTACTCTTTACAAGAACCTAATGAGAAACTC
ATCATGTACAAAGCAGCGGCTGCAATAACAGCAGCAGCAACGGCAGCTGTGGAAGGATCA
AAACAAGAACAAAAGATGCTCTTCAACAACAGTCTCTAA
>arahy.Tifrunner.gnm1.ann1.S15BQI.1 pacid=42663525 polypeptide=arahy.Tifrunner.gnm1.ann1.S15BQI.1 locus=arahy.Tifrunner.gnm1.ann1.S15BQI ID=arahy.Tifrunner.gnm1.ann1.S15BQI.1.v1.0 annot-version=v1.0
ATGACGCAGCAGAATGTGGTGGTGTGCAACACCAAATCCAGCGGAGACTTGTCGGTTTTT
CCGGCGGCGAGTGCGGCGCAAAAGCCACCGGTGGGTGGAGGGTACATTTCCATTTCAAGG
AGGCCAAGGAGGGTTCTCAAGAACCTTGAGATCAATGGAGATAACAGAATCAACGCTTTG
GTTGAATCCATGAGAGCCTCTTCCCCAACTCATCTCAAGTCCACTCCTTCTTTGACTGAA
GAACATAGTTCTTGGATTCTTCGCTATCCATCGGCATTGGACATGTTTGACGAAATTATG
AATGGATCCAAGGGGAAGCAAATTGTGATGTTCCTTGACTACGACGGAACCTTGTCTCCT
ATAGTCGAGGACCCTGACCGTGCTTTCATGTCGAATTCGATGAGGAAAACGGTTAGAAAA
CTCGCAAGGTATTTTCCAACTGCCATAGTCACGGGAAGATGCAAAGACAAGGTCTACAAT
TTTGTTCGATTGGCAGAGCTATACTATGCTGGGAGCCACGGAATGGATATTAAAGGACCA
ACAAGAACTTCCAAGTACAACAGAGATAGTAACGCAGAAGGAGTTCTTTTTCAACCAGCA
AGTGAATTTCTTCCCATGATAGATGAGGTGTACCAGCAATTGATGGACAAGACAAAATCA
ACTCCTGGAGCTAAGGTGGAGAACAACAAGTTTTGCGTCTCAGTTCATTTTCGTTGTGTT
GATGAAAAGAAATGGACTGAACTTTTGCATCAAGTTCAATCAGTGTTAAAAGAGTACCCT
AAGCTTCGTCTTACACAAGGAAGGAAGGTAGTTGAGATTCGCCCCACTATTAAATGGGAC
AAAGGCAAAGCCTTGGAATTTTTACTAGAGTCTCTCGGATTTGCCAACTGTAATGATGTA
TTTCCAATTTATATTGGTGATGATCGAACCGACGAAGATGCTTTCAAGAAATTAAGAGAT
AGAGGCCAAGGTTTAGGGGTTCTTGTCTCAAAATTTCCAAAGGATACAAGTGATGGAATT
TCTTCAACGCTTGGTGGAATGGAGAAAGGTATCCATGCGAGCACTTCATTCCCAACCTGC
CATAATAATAATAAGAAGTGCAGCTTGGATACGACGTATATG
>arahy.Tifrunner.gnm1.ann1.C51V2Y.1 pacid=42665686 polypeptide=arahy.Tifrunner.gnm1.ann1.C51V2Y.1 locus=arahy.Tifrunner.gnm1.ann1.C51V2Y ID=arahy.Tifrunner.gnm1.ann1.C51V2Y.1.v1.0 annot-version=v1.0
ATGGAGGAAGCTCCATCAAAGAAGTTTCAACCTTCAAGACATGTTTCATGGGGAGAATCA
AGTATGATTCAAGCTGAAAGGGTGTTGAGTTGGGGGGAAGGATATTACAATGGAGACATT
AAGACAAGGAAGACAAGTCAAGGAGTGGAACTCAATTCTGATCAGATAGGGTTGCAGCGG
AGTGAGCAGCTTCGAGAGTTATACAAGTCCCTCAAAGCTGTAGAAGCCAGCCCTCAAACC
AAAAGGCGTTCAGCAGCACTGTCTCCGGAGGATCTCACAGATACAGAATGGTACTATTTG
CATCTCAAAATGTTCCAAAATAGATTTGCCAACTATAGTGATGTATTTCCTGTTTATATT
GGAGATGATAGAACCGATGAAGATGCATTCAAGAAATTGGGAGACAGAGGGCATGGTCTT
GGAATTCTTGTCTCGAAATTTCCGGAAGACACTAATGCTTCGTACTCTTTACAAGAACCT
AATGAGAAACTCATCATGTACAAAGCAGCGGCTGCAATAACAGCAGCAGCAACGGCAGCT
GTGGAAGGATCAAAACAAGAACAAAAGATGCTCTTCAACAACAGTCTCTAA
>arahy.Tifrunner.gnm1.ann1.0S0AWB.1 pacid=42665992 polypeptide=arahy.Tifrunner.gnm1.ann1.0S0AWB.1 locus=arahy.Tifrunner.gnm1.ann1.0S0AWB ID=arahy.Tifrunner.gnm1.ann1.0S0AWB.1.v1.0 annot-version=v1.0
ATGGAGGAAGCTCCATCAAAGAAGTTTCAACCTTCAAGACATGTTTCATGGGGAGAATCA
AGTATGATTCAAGCTGAAAGGGTGTTGAGTTGGGGGGAAGGATATTACAATGGAGACATT
AAGACAAGGAAGACAAGTCAAGGAGTGGAACTCAATTCTGATCAGATAGGGTTGCAGCGG
AGTGAGCAGCTTCGAGAGTTATACAAGTCCCTCAAAGCTGTAGAAGCCAGCCCTCAAACC
AAAAGGCGTTCAGCAGCACTGTCTCCGGAGGATCTCACAGATACAGAATGGTACTATTTG
CATCTCAAAATGTTCCAAAATAGATTTGCCAACTATAGTGATGTATTTCCTGTTTATATT
GGAGATGATAGAACCGATGAAGATGCATTCAAGAAATTGGGAGACAGAGGGCATGGTCTT
GGAATTCTTGTCTCGAAATTTCCGGAAGACACTAATGCTTCGTACTCTTTACAAGAACCT
AATGAGAAACTCATCATGTACAAAGCAGCGGCTGCAATAACAGCAGCAGCAACGGCAGCT
GTGGAAGGATCAAAACAAGAACAAAAGATGCTCTTCAACAACAGTCTCTAA
>arahy.Tifrunner.gnm1.ann1.BL0RCS.1 pacid=42671204 polypeptide=arahy.Tifrunner.gnm1.ann1.BL0RCS.1 locus=arahy.Tifrunner.gnm1.ann1.BL0RCS ID=arahy.Tifrunner.gnm1.ann1.BL0RCS.1.v1.0 annot-version=v1.0
ATGAATGAAGTTGAGCTTACTTCGTGTGACTCGCCGACTTTCAGCCGCGAAAAGAAAAGG
CTTCCTCGAGTGGCAACTGTTGCTGGAGTGCTGTCTGAGCTAGACGACGAGGCAAGCAAC
AGTGCTGGTTCGGACGCTCCATCCTCAATCTCTCAAGATAGGATGATCATAGTAGGTAAC
CAGCTTCCATTAAAGGCACAAAGAAAAGAGGATGGTACGTGGGACTTCACATGGGACGAG
GACTCTCTTCTTTTGCAGCTCAAAGATGGTCTTGGTGAAGATGTAGAAACTATTTATATT
GGTTGTCTGAAGGAAGAAATCGAGCCGAGCGAGCAAGATGATGTTGCTCAGAACTTGCTT
GACACATTCAAATGTGTTCCCACTTTCCTCCCTCCAGAGCTTTTTACCAAATTCTATCAC
GGATTTTGCAAACAGCATCTGTGGCCTTTGTTTCACTACATGCTTCCGCTCTCGCCTGAT
CTCGGTGGTCGATTTGATAGGTCCCTTTGGCAAGCTTATGTTTCTGTTAACAAGATATTT
GCTGATAAAGTAATGGAAGTCATTAGCCCTGATGATGATTTTGTGTGGGTTCATGATTAC
CATCTCATGGTTCTTCCAACATTTCTGAGAAAGAGGTTCAATAGGGCAAGGCTAGGATTC
TTCCTTCACAGTCCATTCCCTTCTTCCGAGATATACCGAACCCTCCCAGTTAGGGATGAG
CTTCTTAGAGCTCTTTTGAATTCTGACCTTATTGGATTTCATACTTTTGATTATGCGAGG
CATTTCCTTTCTTGCTGCAGTAGAATGCTTGGCCTTTCCTATCAATCCAAGCGGGGCTAC
ATTGGTCTTGAGTACTATGGAAGAACAGTAAGCATTAAGATTCTTCCTGTTGGGATTCAC
ATAGGGCAGCTCCAGTCAGTCATGAATCTTCCTGAGACGGAAAACAAGGTTGAAGAGTTA
CAAAACAAGTTCAGAGGTCAAACTGTGATGCTTGGGGTTGACGACATGGATATCTTTAAA
GGAATCAGCTTAAAACTCTTGGCTATGGAACAGTTGCTTTTACAACATCCTGACAAGAGG
GGCAGGGTTGTTTTGGTCCAAATTGCAAACCCTGCAAGAGGCCGTGGAAAAGATGTACAG
GAGGTCCAGAGTGAAACTTATGCCACAGTGAAAAGGATCAATAGTACATTTGGAAGGCCT
GGATACACACCCGTAATATTGATCGATACGCCACTTCAGTTTTATGAGAGGATAGCTTAT
TATGTGATAGCTGAATGTTGCCTTGTTACAGCAGTGAGAGATGGTATGAACCTTATACCC
TATGAATACATCATTTGTAGACAAGGAAGTGACAAGATAGATAAGATTCTAGGGACAAGC
TCATTTACTCAAAAGAAGAGCATGCTGGTGGTGTCTGAGTTCATTGGCTGCTCCCCATCA
TTAAGTGGGGCAATTAGAGTGAATCCGTGGAATATTGATGCTGTTGCTGAAGCAATGGAT
TCGGCACTTATCGTCCCAGAGTCCGAAAAACAGATGCGCCACGAGAAGCATTATAGGTAT
GTCAGTACCCATGATGTTGCATATTGGGCGCGGAGCTTCTTGCAGGATCTGGAAAGGGCA
TGTAGAGATCATCTGAGAAGGAGATGCTGGGGAATTGGCTTTGGTTTAGGATTTCGGGTT
ATTGCTTTGGATCCAAACTTTAGAAAGCTATCAGTGGAACATATTGTATCAGCTTATAAG
AGGACCAAACACCGAGCCATTCTTTTGGATTATGATGGTACCATGATGCAGCCCGGTTCA
ATTAGTACAACACCTAGCACTGAGGCTGTTGCCATCTTGAACAGCTTGTGCAAGGACACC
AAGAATTGTGTTTTCATTGTAAGTGGAAAGGAGAGAAAAACTCTTACTGACTGGTTTTCC
TCTTGTGAAAGGCTTGGAGTTGCAGCAGAGCATGGTTATTTCGTGAGGACAAATCATAAT
GCAGACTGGGAAGAATGTGTTTCTGTGCCGGATTTCGACTGGAAGCAGATTGCCGAGCCA
GTAATGCAGTTGTACACGGAAACAACTGATGGTTCTAACATAGAGACCAAAGAAACTGCT
CTTGTTTGGAATTATGAGTTTGCAGACCGAGATTTCGGTTCATGCCAGGCTAAGGAGCTT
CTGGATCATCTGGAAAGTGTTCTTGCCAATGAGCCTGTTTCTGTTAAAAGTAGTCCTCAC
ATCGTGGAAGTCAAACCTCAGGGGGTGAGCAAGGGTATTGTTGCAGAACGCCTTCTCTTA
ACAATGCAACAAATGGGAGTGATCCCAGATTTTGTTCTATGCATTGGAGATGACAGGTCA
GATGAGGACATGTTTGGTGTAATAATGAATGCAAGGGCATCCCTCTCTCCGGTCGCAGAG
GTGTTTCCTTGCACCGTCGGTCAGAAGCCGAGCAAGGCCAAGTATTACTTGGAAGACACA
AGTGAGATTCTGAGAATGTTGCAGGGGCTTGCCAATGCTTCAGAGCAGTCTGTTACAAGT
TCTCCACAGCCTCCTCATCTATAA
>arahy.Tifrunner.gnm1.ann1.7Q19EE.1 pacid=42681849 polypeptide=arahy.Tifrunner.gnm1.ann1.7Q19EE.1 locus=arahy.Tifrunner.gnm1.ann1.7Q19EE ID=arahy.Tifrunner.gnm1.ann1.7Q19EE.1.v1.0 annot-version=v1.0
ATGCAAAGTTGGGATTTGGTGGGGCAGATTGTCCATGATATTCTTAAGGGCTATCCACAT
TTGCGACTAACTCATGGGTGCAAAGTCTTAGAGGTCCGCCCAATGATTAACTGGGATAAG
GGAAAAGTAGTCACATTTTTGCTCGAGTCACTTGGGCTTAGCAATTGTGATGATGTGCTT
CCTATATATATTGGAGATGACAGAACAGATGAAGATGCATTTAAGGTTCCGAGGGAGGGA
AATAAAGGTTATGGGATCTTGGTGTCTTCAGCGCCAAAAGAAAGCAATGCAGTTTACTCT
CTCCGTGATCCATCAGAAGTACTTTTTATATTCTTCGTGATGTTCTGCTGCTGCACTTGT
TTTGCTTGCAAATGCTGTCTTAGATCTTGA
