# Supplementary material for: Genome-wide identification and expression analysis of TPP gene family under salt stress in peanut (Arachis hypogaea L.)
Source: PLoS One. 2024 Jul 18;19(7):e0305730. doi: 10.1371/journal.pone.0305730 (PMC11257338; doi:10.1371/journal.pone.0305730)
Supplement: S2 File — (FA) [file pone.0305730.s009.fa]

>arahy.Tifrunner.gnm1.ann1.8AAC5A.1 domain:29-221
QVYEFIGLTELYYAGSHVMDIIGPVRQAVPDNHPNCTIRSTGNEGKEVNLFQPAAEFLPL
IDEVFESLVESTKDIKGAKVENNKFCVCVHYRNVDDKIVHDILKGYPRFQLTHGRKVLEV
HPMIDWDKGKAVTFLLASLGLSNCDDVFPIYIGDDRTDEDTFKVLREENKGYGILVSSAP
KESNAVYSLRDPS
>arahy.Tifrunner.gnm1.ann1.U769C2.1 domain:63-308
FLDYDGTLSPIVEDPDQAHISDAMRTAVREVAFHFPTAIISGRQRNKVYEFVKLRNVYYA
GSHGMDISTPLGSSNNQNQKHQTKVIDENGNQFVNFLPAKEYLSTIQEIIEVLRKNIATI
KDSTIEDNLYCISVHYRRVKREEDVGVLKEIVESIMKAYPDFQISGGRKVMEIRPKINWD
KGRALLYLLDTLGFDNFNHVLPIYIGDDKTDEDAFKVIVEKGEGFPIIVSSVAKETMASF
SLRDPS
>arahy.Tifrunner.gnm1.ann1.9VZ5EJ.1 domain:594-820
LLDYDGTMMQPGSISTTPSTEAVAILNSLCKDTKNCVFIVSGKERKTLTDWFSSCERLGV
AAEHGYFVRTNHNADWEECVSVPDFDWKQIAEPVMQLYTETTDGSNIETKETALVWNYEF
ADRDFGSCQAKELLDHLESVLANEPVSVKSSPHIVEVKPQGVSKGIVAERLLLTMQQMGV
IPDFVLCIGDDRSDEDMFGVIMNARASLSPVAEVFPCTVGQKPSKAK
>arahy.Tifrunner.gnm1.ann1.YY1VWG.2 domain:598-809
EPVEKRGDQFKEMELTVHPELKQPLKELCSDPKTTIVVLSGSGRAVLDQNFKEYDMWLAA
ENGMFLNPSKGEWMTTMPEQLNMEWVDSLKGENTAVVFRRKGSFTCMELQTCRVQARDML
QHLWTGPISNASVEVVQGSRSVEVRAAGVTKGAAIDRILGEIVHSKSMTTPIDYVLCIGH
FLAKQDEDIYAFFEPELPSSGAAHSRSKVTDG
>arahy.Tifrunner.gnm1.ann1.IE8W25.1 domain:596-824
FLDYDGTVVPHSSINKVPSPEVISVLNALSSDPKNIVFIVSGRGRDSLSDWFSSCQLLGL
AAEHGYFLRWSRDSEWECSHLSADLDWKNIAEPVMQLYTEATDGSSIEIKESALVWHHQD
ADPDFGSCQAKELLDHLESVLANEPAVVTRGQHIVEVKPQGISKGLVAEKVISTMFNGGN
PPDFVMCIGDDRSDEDMFESILRSVSCPSLPATPEIFACTVGRKPSKAK
>arahy.Tifrunner.gnm1.ann1.FJ2B1F.1 domain:98-332
FLDYDGTLSPIVDDPDRAFMSDSMRKTVRKLATCFPTAIVTGRCRDKVYNFVRLAELYYA
GSHGMDIKGPTKTSKYNKDTKSEAVLFQPAAEFLPLIDEVYQQLVEKTKSTPGARVENNK
FCVSVHFRCVDEKKWSELAQQVRSVLKKYRKLRLSQGRKVLEIRPTIKWDKGKALDFLLE
SLGFANCSDVFPVYIGDDRTDEDAFKKLRDRGQGLGILVSKFPKDTNAAYSLQEP
>arahy.Tifrunner.gnm1.ann1.PK6QLT.1 domain:699-912
GRGGQIREMELKLHPNIKKPLKKLSDDPKTTIVVLSGSDRTVLDKNFREYNMWLAAENGM
FLRHTSGEWMTTMPENLHMDWVDSVKHVFEYFTERTPRSHFELRETSVVWNYKYADIEFG
RLQARDLLQHLWTGPISNASLDVVQGGRSVEVRAIGVSKGAAIDRILGEIVHDKGMKAPI
DYVLCIGHFLAKDEDVYKFFEPELPCESSPLARA
>arahy.Tifrunner.gnm1.ann1.FTDL1P.1 domain:706-934
LLDYDGTVMPQNSINKSPSNEVISLLDTLCADPRNVVFIVSGRGRNSLSDWFLPCKNLGI
AAEHGYFLRWSQSAQWEICGKNMDFGWMQIAEPVMKLYTEATDGSNIETKESALVWQYRD
ADLGFGSSQAKEMLDHLESVLANEPVAVKSGQFIVEVKPQDVSKGLVAERIFSSMAENGK
QADFVLCVGDDRSDEDMFEIISSSISRNILSANSSVFACTVGQKPSKAK
>arahy.Tifrunner.gnm1.ann1.CK7SVG.1 domain:179-424
FLDYDGTLSPIVDNPDCAFMSDNMRDAVKKVAEYFPTAIISGRSRDKVYEFIGLTELYYA
GSHGMDIIGPVRQAVPDNHPNCTIRSTDKQGKEVNLFQPAAEFLPLIDEVFESLVESTKD
IKGAKVENNKFCVSVHYRNVDDKSWDLVGQIVHDILKGYPRLRLTHGRKVLEVRPVIDWD
KGKAVTFLLESLGLSNCDDVLPIYIGDDRTDEDAFKVLREGNKGYGILVSSAPKESNAVY
SLRDPS
>arahy.Tifrunner.gnm1.ann1.Q3GMD8.1 domain:600-828
LLDYDGTLIPQASIDKSPTSNSIKMLNSLCRDKDNMVFLVSARSRKRLAEWFSPCESLVI
AAEHGYFLRLKRDAEWETCGPAIDCSWKQIAEPVMKLYTETTDGSTIEDKETALVWCYED
ADPDFGSCQAKELLDHLESVLANEPVTVKSGQNNVEVIPQGVSKGLVAKRLLSMMHEKGM
SPDFVLCIGDDRSDEDMFEVIATSMAGSSATPRAEVFACTVGKKPSKAK
>arahy.Tifrunner.gnm1.ann1.SS1VDK.1 domain:111-345
FLDYDGTLSPIVEDPDRAFMSNSMRKTVRKLARYFPTAIVTGRCKDKVYNFVRLAELYYA
GSHGMDIKGPTRTSKYNRDSNAEGVLFQPASEFLPMIDEVYQQLLDKTKSTPGAKVENNK
FCVSVHFRCVDEKKWTELLHQVQSVLKEYPKLRLTQGRKVVEIRPTIKWDKGKALEFLLE
SLGFANCNDVFPIYIGDDRTDEDAFKKLRDRGQGLGVLVSKFPKDTSASYSLQEP
>arahy.Tifrunner.gnm1.ann1.PWAA2D.3 domain:592-752
FLDYDGTVVPQSSIDKSPSPQVISVLNDLCSDPKNTVFIVSGRGKSSLGDWFDQCKNLGI
AAEHGYFIRWGNKSNWEMSHISTDFAWKKIAEPVMRLYTEATDGSYIETKESALVWHYYD
ADPNFGSWQAMELLDHLESVLANEPVVVKKGQHIVEVMHQN
>arahy.Tifrunner.gnm1.ann1.B2J19D.1 domain:13-254
FLDYDGTLSPIVEDPDQAHISDAMRAAVREVAFHFPTAIISGRQRNKVYEFVKLRNVYYA
GSHGMDISTPLGSSNNQNQKHQTKVIGENGNQFVNFLPAKEYLSTIQEIIEVLRENIATI
KGSTIEDNLYCISVHYRRVKREEDVGILKEIVESIMKAYPDFQISGGRKVMEIRPKIKWD
KGRALLYLLETLGFDNFNHVLPIYIGDDKTDEDAVEKGEGFPIIVSSVAKETMASFSLRD
PS
>arahy.Tifrunner.gnm1.ann1.0FY2NM.1 domain:107-350
FLDYDGTLSPIVNDPDRAFMSDEMRAAVREVATYFPTAIISGRSREKVKDFVKLNNLYYA
GSHGMDIMAPLMAIGSSNAKHCDMNLNTKGNGVPFQPAKKFLPAIQQIVRRLENEVKDIK
GARVEDNGFCLSVHFRQVQEQDYGVLEKKVKCVLEENPQFRLTEGKKVLEIRPSIEWNKG
NAVEYFLDTLGLNSSTNILPLYIGDDRTDEDAFKVIKRRGQGYPILVSSIPRETNAFYSL
RDPS
>arahy.Tifrunner.gnm1.ann1.G88L7W.1 domain:588-816
LLDYDGTMLPQASINKTPSPEVLSVLNYLCSDPKNMVFIVSGRDKDCLSKWFDPCDKLGL
SAEHGYFTRLRRDTPWETCGLTTDFDWKKMAEPVMAHYTEATDGSFIEHKESAMVWHHQE
ADPYFGSCQAKELLDHLENVLANEPVVVKRGQHIVEVKPQGVSKGIVVENLISSMRSEGK
SPDFLLCIGDDRSDEDMFESIARSVSNPALPTISQVFACTVGQKPSMAK
>arahy.Tifrunner.gnm1.ann1.93VR75.1 domain:573-686
RHYRNADPDFGSWQAKQLLDHLDGVLANEPVVVKKGKHIIEVMPQGITKGLVAEEVLSSM
AENGKSPDFVLCVGDDRSDEDMFESLLTKAYGGTSLPAPEIFSCTVGQKPSKAK
>arahy.Tifrunner.gnm1.ann1.E7HJTX.1 domain:7-98
TELYYAYSHGMDIIGPVRQAVPDNHPNCTIRSTDKKGKEVNLFQPATEFLPLIDEVFESL
IESTKDIKGAKVENNKFCVSVHYRNVDDKVQS
>arahy.Tifrunner.gnm1.ann1.G4A8LI.1 domain:3-144
RRDTPWETCGLTTYFNWKKMAKLETDGSFNEHKESAIVWHHQEADPYFGSCEAKELLDHL
ENVLTNEPVVVKMGQHIVEMKPQVHNDKGVSMGIVVENLISSLRSEDEDVFEIIARSVSN
LALPIISQVFACTVGQKPSMAK
>arahy.Tifrunner.gnm1.ann1.AKPI0I.1 domain:594-822
FLDYDGTLVPQSSISKIPSPEVISVLNALCNDAKNIVYIVSGRGRDSLCEWFISCKMIGL
AAEHGYFLRSNQDSEWEMSHLSADLEWKKVVEPIMQSYTEATDGSNIEIKESALVWHHRD
ADPDFGSCQAKELLSHLESVLTNEPAVVKRGQHIVEVMPQGISKGQVAEKVLTNMVNGGN
SPDFVLCIGDDISDEDMFESISRTVSCPSFQVAPDIFACTVGRKPSKAK
>arahy.Tifrunner.gnm1.ann1.FZMU71.1 domain:592-819
FLDYDGTVVPQSSIDKSPSPQVISVLNDLCSDPKNTVFIVSGRGKSSLGDWFDQCKNLGI
AAEHGYFIRWGNKSSWEMSHISTDFAWKKIAEPVMRSYTEATDGSYIETKESALVWHYYD
ADPNFGSWQAMELLDHLESVLANEPVVVKKGQHIVEVMHQGITKGLVAQDVLSKLASAGK
SPDFVLCIGDDRSDENMFEAILTKSYNANTSAAPEIFACTVGQKPSKA
>arahy.Tifrunner.gnm1.ann1.4K8ZJG.1 domain:13-142
GLTIDFDWKMADPVMAHYTGNESAIVWRHQEADPYFGSCESKELLDHLENVLANKPVVVK
LGQHIVEVKPQVDKNKGVSKGIVVENLISNMRSEDEDVFESIARLVSNLALPTISQVFAC
TVGQKPSMAK
>arahy.Tifrunner.gnm1.ann1.GS1Q1E.1 domain:8-33
LRYDNSDDVFPIYIGDDCTDEDAFNV
>arahy.Tifrunner.gnm1.ann1.83R1N2.1 domain:21-75
FLGLSNCDDVLLIYIGDNTTDEDAFKVLREGNKGYGILVSSAPKESNAVYSLRDP
>arahy.Tifrunner.gnm1.ann1.A0DAR9.1 domain:601-829
FLDYDGTIVPHSSVVKLPSAEVIAILNNICNDPNNTVFIVSGRGKTTLGEWFNQCKNLGI
AAEHGYFVRWGQESTWEMSHICTNFVWKSIAEPVMRLYTEATEGAYIETKESALVWHYRD
ADPDFGSWQAKQLLDHLDSVLANEPVVVKKGKHIIEVMPQGITKGLVAEEVLSSMAENGK
SPDFVLCIGDDRSDEDMFESLLTKAYGGTSLPAPEIFSCTVGQKPSKAK
>arahy.Tifrunner.gnm1.ann1.1XW75L.1 domain:588-816
LLDYDGTMLPQASINKTPSPEVLSVLNYLCSDPKNMVFIVSGRDKDCLGKWFDPCDKLGL
SAEHGYFTRLRRDTPWETCGLTTDFDWKKMAEPVMAHYTEATDGSFIEHKESAMVWHHQE
ADPYFGSCQAKELLDHLENVLANEPVVVKRGQHIVEVKPQGVSKGIVVENLISSMRSEGK
SPDFLLCIGDDRSDEDMFESIARSVSNPALPTISQVFACTVGQKPSMAK
>arahy.Tifrunner.gnm1.ann1.J3QXZL.1 domain:91-287
FLDYDGTLSPIMRAILKDIARLFPTAIVTGRCIDKVYDFVRLGEVYYAGSHGMDIKGPTK
SRNHQKGNNNEALVLFQPASQFLPMINEVYKILVEKMKAIPGAKVENNKFCLSVHFRCVE
EKCWSALAEQVNSVLKEYPKLKLTHGRKVIEIRPTIKWDKGKAIEFLLESLGYANSTSVF
PIYIGDDRTDEDAFKVG
>arahy.Tifrunner.gnm1.ann1.E48PAY.1 domain:598-823
EPVEKRGDQFKEMELTVHPELKQPLKELCSDPKTTIVVLSGSGRAVLDENFKEYDLWLAA
ENGMFLNPSKGEWMTTMPEQLNMEWVDSLKHVFLYFRERTPRSRIEEREASLVWNYKHAD
VEFGRVQARDMLQHLWTGPISNASVEVVQGSRSVEVRAAGVTKGAAIDRILGEIVHSKSM
TTPIDYVLCIGHFLAKQDEDIYAFFEPELPSSGAAHSRSKVTDGIK
>arahy.Tifrunner.gnm1.ann1.DP0G5T.1 domain:91-299
FLDYDGTLSPIVADPEKAFMTKKMRAILKDIARLFPTAIVTGRCIDKVYDFVRLGEVYYA
GSHGMDIKGPTKSRNHQKGNNNEALVLFQPASQFLPMINEVYKILVEKMKAIPGAKVENN
KFCLSVHFRCVEEKCWSALAEQVNSVLKEYPKLKLTHGRKVIEIRPTIKWDKGKAIEFLL
ESLGYANSTSVFPIYIGDDTTDEDAFKVG
>arahy.Tifrunner.gnm1.ann1.G2WE73.1 domain:107-350
FLDYDGTLSPIVNDPDRAFMSDEMRAAVREVATYFPTAIISGRSREKVKDFVKLNNLYYA
GSHGMDIMAPLMAIGSSNARHSDMNLNTKGNGVPFQPAKKFLPAIQQIVRRLENEVKDIK
GARVEDNGFCLSVHFRQVQEQDYGVLEKKVKCVLEENPQFRLTEGKKVLEIRPSIEWNKG
NAVEYFLDTLGLNSSTNILPLYIGDDRTDEDAFKVIKRRGQGYPILVSSIPRETNAFYSL
RDPS
>arahy.Tifrunner.gnm1.ann1.S5S9QI.1 domain:699-912
GRGGQIREMELKLHPNIKKPLKKLSDDPKTTIVVLSGSDRTVLDKNFREYNMWLAAENGM
FLRHTSGEWMTTMPENLHMDWVDSVKHVFEYFTERTPRSHFELRETSVVWNYKYADIEFG
RLQARDLLQHLWTGPISNASLDVVQGGRSVEVRAIGVSKGAAIDRILGEIVHDKGMKAPI
DYVLCIGHFLAKDEDVYKFFEPELPCESSPLARA
>arahy.Tifrunner.gnm1.ann1.P5P8C7.1 domain:98-332
FLDYDGTLSPIVDDPDRAFMSDSMRKTVRKLATCFPTAIVTGRCRDKVYNFVRLAELYYA
GSHGMDIKGPTKTSKYNKDTKSEAVLFQPAAEFLPLIDEVYQQLVEKTKSTPGARVENNK
FCVSVHFRCVDEKKWSELAQQVRSVLNKYRKLRLSQGRKVLEIRPTIKWDKGKALDFLLE
SLGFADCSDVFPVYIGDDRTDEDAFKKLRDRGQGLGILVSKFPKDTNAAYSLQEP
>arahy.Tifrunner.gnm1.ann1.CM68RF.1 domain:596-824
FLDYDGTVVPHSSINKVPSPEVISVLNALSSDPKNIVFIVSGRGRDSLSDWFSSCQLLGL
AAEHGYFLRWNRDSEWECSHLSADLDWKNIAEPVMQLYTEATDGSSIEIKESALVWHHQD
ADPDFGSCQAKELLDHLESVLANEPAVVTRGQHIVEVKPQGISKGLVAEKVISTMFNGGN
PPDFVMCIGDDRSDEDMFETILRSVSCPSLPATPEIFACTVGRKPSKAK
>arahy.Tifrunner.gnm1.ann1.FP7P7G.1 domain:599-827
LLDYDGTLIPQASIDKSPTSNSIKMLNSLCRDKDNMVFLVSARSRKRLAEWFSPCESLVI
AAEHGYFLRLKRDAEWETCGPAIDCSWKQIAEPVMKLYTETTDGSTIEDKETALVWCYED
ADPDFGSCQAKELLDHLESVLANEPVTVKSGQNNVEVIPQGVSKGLVAKRLLSMMHEKGM
SPDFVLCIGDDRSDEDMFEVITTSMAGSSATPRAEVFACTVGKKPSKAK
>arahy.Tifrunner.gnm1.ann1.FIK9JS.1 domain:122-367
FLDYDGTLSPIVDNPDCAFMSDNMRDAVKKVAEYFPTAIISGRSRDKVYEFIGLTELYYA
GSHGMDIIGPVRQAVPDNHPNCTIRSTDKQGKEVNLFQPAAEFLPLIDEVFESLVESTKD
IKGAKVENNKFCVSVHYRNVDDKSWDLVGQIVHDILKGYPRLRLTHGRKVLEVRPVIDWD
KGKAVTFLLESLGLSNCDDVLPIYIGDDRTDEDAFKVLREGNKGYGILVSSAPKESNAVY
SLRDPS
>arahy.Tifrunner.gnm1.ann1.RIH8EG.1 domain:734-962
LLDYDGTVMPQNSINKSPSNEVISLLDTLCADPRNVVFIVSGRGRNSLSDWFLPCKNLGI
AAEHGYFLRWSQSAQWEICGKNMDFGWMQIAEPVMKLYTEATDGSNIETKESALVWQYRD
ADLGFGSSQAKEMLDHLESVLANEPVAVKSGQFIVEVKPQDVSKGLVAERIFSSMAENGK
QADFVLCVGDDRSDEDMFEIISSSISRNILSANSSVFACTVGQKPSKAK
>arahy.Tifrunner.gnm1.ann1.EKX8HF.1 domain:125-176
FANCSDVFPVYIGDDRTDEDAFKKLGDRGHGLGILVSKFLEDTNASYSLQEP
>arahy.Tifrunner.gnm1.ann1.S15BQI.1 domain:111-337
FLDYDGTLSPIVEDPDRAFMSNSMRKTVRKLARYFPTAIVTGRCKDKVYNFVRLAELYYA
GSHGMDIKGPTRTSKYNRDSNAEGVLFQPASEFLPMIDEVYQQLMDKTKSTPGAKVENNK
FCVSVHFRCVDEKKWTELLHQVQSVLKEYPKLRLTQGRKVVEIRPTIKWDKGKALEFLLE
SLGFANCNDVFPIYIGDDRTDEDAFKKLRDRGQGLGVLVSKFPKDTS
>arahy.Tifrunner.gnm1.ann1.C51V2Y.1 domain:109-160
FANYSDVFPVYIGDDRTDEDAFKKLGDRGHGLGILVSKFPEDTNASYSLQEP
>arahy.Tifrunner.gnm1.ann1.0S0AWB.1 domain:109-160
FANYSDVFPVYIGDDRTDEDAFKKLGDRGHGLGILVSKFPEDTNASYSLQEP
>arahy.Tifrunner.gnm1.ann1.BL0RCS.1 domain:588-814
LLDYDGTMMQPGSISTTPSTEAVAILNSLCKDTKNCVFIVSGKERKTLTDWFSSCERLGV
AAEHGYFVRTNHNADWEECVSVPDFDWKQIAEPVMQLYTETTDGSNIETKETALVWNYEF
ADRDFGSCQAKELLDHLESVLANEPVSVKSSPHIVEVKPQGVSKGIVAERLLLTMQQMGV
IPDFVLCIGDDRSDEDMFGVIMNARASLSPVAEVFPCTVGQKPSKAK
>arahy.Tifrunner.gnm1.ann1.7Q19EE.1 domain:7-105
VGQIVHDILKGYPHLRLTHGCKVLEVRPMINWDKGKVVTFLLESLGLSNCDDVLPIYIGD
DRTDEDAFKVPREGNKGYGILVSSAPKESNAVYSLRDPS
>arahy.Tifrunner.gnm1.ann1.51Y4LP.1 domain:259-356
IGQRVHDILKKFPGLRSTHGRKVLEVRPVIDWNKGKAVEFLMESLDLNDNDDVLPIYIGD
DKTDEDAFKILRESNRGCGILVSSVKKESNASYSLRDP
>arahy.Tifrunner.gnm1.ann1.B1753N.1 domain:144-292
CQPASKFLPMIEEVYKILLEKTKSVPGAKVENNKFCLSVHFRCVDEKCWAALAEQVRLVL
NEYPKLKLTQGRKVLEIRPTIKWDKGKALEFLLESLGYDNSNDVFPIYIGDDRTDEDAFK
VLRNRGQGIGILVSRVPKDTEASYTLKDP
>arahy.Tifrunner.gnm1.ann1.5Q8BGE.1 domain:248-345
IGQRVHDILKNFPGLRSTHGRKVLEVRPVIDWNKGKAVEFLMESLELNDNDDVLPIYIGD
DKTDEDAFKILRESNRGCGILVSSVKKESSASYSLRDP
>arahy.Tifrunner.gnm1.ann1.KW1U5A.1 domain:120-308
KKVYSFVKLAQLYYAGSHGMDIKGPTKSRTPNKGNDKALLCQPASKFLPMIEEVYKILLE
KTKSVPGAKVENNKFCLSVHFRCVDEKCWAALAEQVRLVLNEYPKLKLTQGRKVLEIRPT
IKWDKGKALEFLLESLGYDNSNDVFPIYIGDDRTDEDAFKVLRNRGQGIGILVSRVPKDT
EASYTLKDP
