# Supplementary material for: Genome-wide identification and expression analysis of TPP gene family under salt stress in peanut (Arachis hypogaea L.)
Source: PLoS One. 2024 Jul 18;19(7):e0305730. doi: 10.1371/journal.pone.0305730 (PMC11257338; doi:10.1371/journal.pone.0305730)
Supplement: S3 File — (FA) [file pone.0305730.s010.fa]

>arahy.Tifrunner.gnm1.ann1.8AAC5A.1 pacid=42598560 transcript=arahy.Tifrunner.gnm1.ann1.8AAC5A.1 locus=arahy.Tifrunner.gnm1.ann1.8AAC5A ID=arahy.Tifrunner.gnm1.ann1.8AAC5A.1.v1.0 annot-version=v1.0
MSPSPSQLLKQESEQFRQWKASREKEFLQVYEFIGLTELYYAGSHVMDIIGPVRQAVPDN
HPNCTIRSTGNEGKEVNLFQPAAEFLPLIDEVFESLVESTKDIKGAKVENNKFCVCVHYR
NVDDKIVHDILKGYPRFQLTHGRKVLEVHPMIDWDKGKAVTFLLASLGLSNCDDVFPIYI
GDDRTDEDTFKVLREENKGYGILVSSAPKESNAVYSLRDPSEVLLIFFVMFCCCTCFACK
CCLRS*
>arahy.Tifrunner.gnm1.ann1.U769C2.1 pacid=42601139 transcript=arahy.Tifrunner.gnm1.ann1.U769C2.1 locus=arahy.Tifrunner.gnm1.ann1.U769C2 ID=arahy.Tifrunner.gnm1.ann1.U769C2.1.v1.0 annot-version=v1.0
MGYFPQSSSLSDMKSIFVENSDENNEESAVCSYESWLENHPNALENFEEILSIANKGKEI
VLFLDYDGTLSPIVEDPDQAHISDAMRTAVREVAFHFPTAIISGRQRNKVYEFVKLRNVY
YAGSHGMDISTPLGSSNNQNQKHQTKVIDENGNQFVNFLPAKEYLSTIQEIIEVLRKNIA
TIKDSTIEDNLYCISVHYRRVKREEDVGVLKEIVESIMKAYPDFQISGGRKVMEIRPKIN
WDKGRALLYLLDTLGFDNFNHVLPIYIGDDKTDEDAFKVIVEKGEGFPIIVSSVAKETMA
SFSLRDPSHVMTFLIRLAKWKRNYSSFITKTKQS*
>arahy.Tifrunner.gnm1.ann1.9VZ5EJ.1 pacid=42605126 transcript=arahy.Tifrunner.gnm1.ann1.9VZ5EJ.1 locus=arahy.Tifrunner.gnm1.ann1.9VZ5EJ ID=arahy.Tifrunner.gnm1.ann1.9VZ5EJ.1.v1.0 annot-version=v1.0
MVSRSYSNLLELTSCDSPIFSREKKRLPRVATVAGVLSELDDEASNSAGSDAPSSISQDR
MIIVGNQLPLKAQRKDDGTWDFTWDEDSLLLQLKDGLGEDVETIYIGCLKEEIEPSEQDD
VAQNLLDTFKCVPTFLPPELFTKFYHGFCKQHLWPLFHYMLPLSPDLGGRFDRSLWQAYV
SVNKIFADKVMEVISPDDDFVWVHDYHLMVLPTFLRKRFNRARLGFFLHSPFPSSEIYRT
LPVRDELLRALLNSDLIGFHTFDYARHFLSCCSRMLGLSYQSKRGYIGLEYYGRTVSIKI
LPVGIHIGQLQSVMNLPETENKVEELQNKFRGQTVMLGVDDMDIFKGISLKLLAMEQLLL
QHPDKRGRVVLVQIANPARGRGKDVQEVQSETYATVKRINSTFGRPGYTPVILIDTPLQF
YERIAYYVIAECCLVTAVRDGMNLIPYEYIICRQGSDKIDKILGTSSFTQKKSMLVVSEF
IGCSPSLSGAIRVNPWNIDAVAEAMDSALIVPESEKQMRHEKHYRYVSTHDVAYWARSFL
QDLERACRDHLRRRCWGIGFGLGFRVIALDPNFRKLSVEHIVSAYKRTKHRAILLDYDGT
MMQPGSISTTPSTEAVAILNSLCKDTKNCVFIVSGKERKTLTDWFSSCERLGVAAEHGYF
VRTNHNADWEECVSVPDFDWKQIAEPVMQLYTETTDGSNIETKETALVWNYEFADRDFGS
CQAKELLDHLESVLANEPVSVKSSPHIVEVKPQGVSKGIVAERLLLTMQQMGVIPDFVLC
IGDDRSDEDMFGVIMNARASLSPVAEVFPCTVGQKPSKAKYYLEDTSEILRMLQGLANAS
EQSVTSSSQLPHVAS*
>arahy.Tifrunner.gnm1.ann1.YY1VWG.2 pacid=42607736 transcript=arahy.Tifrunner.gnm1.ann1.YY1VWG.2 locus=arahy.Tifrunner.gnm1.ann1.YY1VWG ID=arahy.Tifrunner.gnm1.ann1.YY1VWG.2.v1.0 annot-version=v1.0
MVGFQSSEHMPGSKCNGNSNNFPGRVERLVRGRELRKSNIYNVNGVAEYFEHDLRLGEEN
NYCVERSLEGVAASKSLCERDDGKPFRQRLLVVANRLPVSAVRRGEDSWSLEISAGGLVS
ALLGVKEFEARWIGWAGVNVPDEIGQKALTKALAEKRCIPVFLDEEIVHQYYNGYCNNIL
WPLFHYLGLPQEDRLATTRSFQSQFTAYQKANQMFADVVNEHYEEGDVVWCHDYHLMFLP
QCLKKYNSNMKVGWFLHTPFPSSEIHRTLPSRSELLHAVLAADLVGFHTYDYARHFVSAC
TRILGLEGTPEGVEYQGKLTRVAAFPIGIDSHRFKRALELPEVQKHIKDLEERFKHRKVM
LGVDRLDMIKGIPQKILAFEKFLEENPDWREKVVLLQIAVPTRTDVPEYQKLTSQVHEIV
GRINGRFGSLTAVPIHHLDRSLDFYALCALYAVTDVALVTSLRDGMNLVSYEFVACQAKK
KGVLILSEFAGAAQSLGAGAILVNPWNITEVAAAIDKALNMEPVERQNRHKHNFEHVTQH
TAQEWAETFVSELNDTVVEAQLRTKQAPPRLPTKTAIERYLQSSNRLLILGFNGTLTEPV
EKRGDQFKEMELTVHPELKQPLKELCSDPKTTIVVLSGSGRAVLDQNFKEYDMWLAAENG
MFLNPSKGEWMTTMPEQLNMEWVDSLKGENTAVVFRRKGSFTCMELQTCRVQARDMLQHL
WTGPISNASVEVVQGSRSVEVRAAGVTKGAAIDRILGEIVHSKSMTTPIDYVLCIGHFLA
KQDEDIYAFFEPELPSSGAAHSRSKVTDGIKFPGEKMTSLKIPANKNGTKSSQNKAQRPA
PNSEKKPTNHVCRAPRRPAPEKISWNVLDLKKENYFSCAVGRTQTNARYTLGSSDDVVAF
LKELAGASSNSLFQST*
>arahy.Tifrunner.gnm1.ann1.IE8W25.1 pacid=42611403 transcript=arahy.Tifrunner.gnm1.ann1.IE8W25.1 locus=arahy.Tifrunner.gnm1.ann1.IE8W25 ID=arahy.Tifrunner.gnm1.ann1.IE8W25.1.v1.0 annot-version=v1.0
MASRSYANLFDLASGGDLLDIPRTPRALPRIMTVPGIISDLDSCGANDGDSDVSSSGCRE
RKIIVANMLPLHAKRDAENSKWCFSRDEDSILLQLKDGFSSDTEVIYVGSLKVDIDASEQ
EEVAQRLLDDFNCVPTFLSHDLQKKFYLGFCKQQLWPLFHYMLPVCPDHGDRFDRILWQA
YVCANKIFADKVMEIINPDDDFVWVHDYHLMVLPTFLRKRYNRVKLGFFLHSPFPSSEIY
RTLPVRDEILRGLLNADLIGFHTFDYARHFLSCCSRMLGLDYESKRGHIGLDYFGRTIFI
KILPVGIHMGRLESVLNLPSTSAKLKEIQEEFEGKKVIVGVDDMDIFKGISLKLLAVEHL
LQENPDMQGKVVLVQIVNPARGLGKDVQEAKKETYLIAQRINDTYGSEEYQPVKLIDRHV
PRFEKSAYYAVAECCIVNAVRDGMNLVPYKYLVCRQRTAKLDEALGRKVDSPRTSMLVVS
EFIGCSPSLSGAIRVNPWDIDAVADALSLALTMNDSEKQLRHEKHYRYVSSHDVAYWARS
FMQDLERACKDHYTKRCWGIGLGLGFRVVSLSPGFRKLSIDHVVSAYKRTNRRAIFLDYD
GTVVPHSSINKVPSPEVISVLNALSSDPKNIVFIVSGRGRDSLSDWFSSCQLLGLAAEHG
YFLRWSRDSEWECSHLSADLDWKNIAEPVMQLYTEATDGSSIEIKESALVWHHQDADPDF
GSCQAKELLDHLESVLANEPAVVTRGQHIVEVKPQGISKGLVAEKVISTMFNGGNPPDFV
MCIGDDRSDEDMFESILRSVSCPSLPATPEIFACTVGRKPSKAKYFLDDTLDVVKLLQGL
ASSSNPKPRHLAQFQVSFESTI*
>arahy.Tifrunner.gnm1.ann1.FJ2B1F.1 pacid=42612405 transcript=arahy.Tifrunner.gnm1.ann1.FJ2B1F.1 locus=arahy.Tifrunner.gnm1.ann1.FJ2B1F ID=arahy.Tifrunner.gnm1.ann1.FJ2B1F.1.v1.0 annot-version=v1.0
MLTMTQQNVVVPAEETKRAQKPPAIPGAYIPIPRRTVLKTLEINAWLDSMRASSPTHLKS
TPSLAQDHSSSWILNHPSALDMFQQIIHASKGKQIVMFLDYDGTLSPIVDDPDRAFMSDS
MRKTVRKLATCFPTAIVTGRCRDKVYNFVRLAELYYAGSHGMDIKGPTKTSKYNKDTKSE
AVLFQPAAEFLPLIDEVYQQLVEKTKSTPGARVENNKFCVSVHFRCVDEKKWSELAQQVR
SVLKKYRKLRLSQGRKVLEIRPTIKWDKGKALDFLLESLGFANCSDVFPVYIGDDRTDED
AFKKLRDRGQGLGILVSKFPKDTNAAYSLQEPNEASYGLSSTFGGVEERIPASIF*
>arahy.Tifrunner.gnm1.ann1.PK6QLT.1 pacid=42614249 transcript=arahy.Tifrunner.gnm1.ann1.PK6QLT.1 locus=arahy.Tifrunner.gnm1.ann1.PK6QLT ID=arahy.Tifrunner.gnm1.ann1.PK6QLT.1.v1.0 annot-version=v1.0
MKLFKSGQEKGKKKQEYRVSEVSDFKVHKGASSMNLQAKHMRGNNYNCIPITPRSRLERL
LRERELRKSNKYFEETRDGNKEAEQVYSDSLTESDSFNSLNEEDISEALAVAKVFPDRSQ
RPEERPRKQRLLVVANRLPVSAVREGEDSFHLEISVGGLVSALLGKKKFVISALIVLLWL
INSSIMYLLPTAFIAFVDDLIQVITMIRIFLTFYCQREGVKEFETRWIGWAGVNVSDGVG
QKALTKALAEMRCIPVFLDEQIVNQYYNGYCNNILWPLFHYLGLPQEDRLATTRSFQSQF
DAYKKANQMFADVVNRYYKEGDVVWCHDYHLMFLPKCLKEYNDKMKVGWFLHTPFPSSEI
HRTLPSRTELLRSVLAADLVGFHTYDYARHFVSACTRILGLEGTPEGVEDQGKLTRVAAF
PIGIDSDRFIRALELPEVQEHMKELKERFAGRKVMLGVDRLDMIKGIPQKILAFEKFLEE
NPRWRDKVVLLQIAVPTRTNVPDYQKLTSQVHEIVGRINGRFGTLTAVPIHHLDRSLDFY
ALCALYAVTDVALVTSLRDGMNLVSYEFVACQASKKGVLILSEFAGAAQSLGAGAILVNP
WNVTEVAASIGYALDMPADEREKRHLVNFKHVTTHTSQEWAATFVSELNDTIVEAQLRTR
QVPPLLPKEVAVDCYSKSNNRLIILGFNATLTEPVDALGRGGQIREMELKLHPNIKKPLK
KLSDDPKTTIVVLSGSDRTVLDKNFREYNMWLAAENGMFLRHTSGEWMTTMPENLHMDWV
DSVKHVFEYFTERTPRSHFELRETSVVWNYKYADIEFGRLQARDLLQHLWTGPISNASLD
VVQGGRSVEVRAIGVSKGAAIDRILGEIVHDKGMKAPIDYVLCIGHFLAKDEDVYKFFEP
ELPCESSPLARAMPSNSLRSSPLLKFPVSKNGSKAARYKKQRSMSTIEKLEIDHARGDPW
IPTYHDRTSLHEGSSVLDLQGDNYFSCAVARKRSSARYLLKTSDDVVNLLSNMADHSSTR
ST*
>arahy.Tifrunner.gnm1.ann1.FTDL1P.1 pacid=42614524 transcript=arahy.Tifrunner.gnm1.ann1.FTDL1P.1 locus=arahy.Tifrunner.gnm1.ann1.FTDL1P ID=arahy.Tifrunner.gnm1.ann1.FTDL1P.1.v1.0 annot-version=v1.0
MAVKKGGQRRGRGKLGELEEAEEGEDLRRRGGDGGGSVAGAGGHGEGAKSHSSSDFAMTV
PSSPLTSHVPNQALIGVICRNFPNRIQLQPATVTNKDSLVIVSIATDDAKMMSRSYTNLL
DLASGNFPAMGNSFKERRRMPRVMSVPGIVTEVDDDQAVSVSSDNPSTVSTDRMIIVANQ
LPLKAKRREDNQGWNFSWNEDSLLLQLKDGLPEEMEVLYVGSLRVDIDPAEQDDVSQYLL
DKFKCVPTFLPADVLAKFYDGFCKRQLWPLFHYMLPFSTANSHRFDRSLWEAYVLANKLF
FQKVVEIINPEDDFIWVHDYHLMVLPTFIRRRFNRVKLGFFLHSPFPSSEIYRTLPVREE
ILKALLNSDIIGFHTFDYARHFLSCCSRMLGLEYQSKRGYLGLEYYGRTISIKIMPVGIH
MGRIETVMKMADEECKARELKQQFEGKTILLGVDDMDIFKGINLKILAMEQMLKQHPKWQ
GRAVLVQVVNPARGKGIHLEEIHAEIEESCSRINRMYGRPGYEPIIFIDRSVSVAEKVAY
YSLAECVIVTAVRDGMNLTPYEYIACRQGISGNGSCSDIRSPKKSMLVISEFIGCSPSLS
GAIRVNPWNVEATAEAMNEAISMSDGEKQLRHEKHYRYVSTHDVAYWSRSFLQDMERACA
DLLRKRCWGIGLSFGFRVVALDPNFRKLSIDAMVSSYKRARSRAILLDYDGTVMPQNSIN
KSPSNEVISLLDTLCADPRNVVFIVSGRGRNSLSDWFLPCKNLGIAAEHGYFLRWSQSAQ
WEICGKNMDFGWMQIAEPVMKLYTEATDGSNIETKESALVWQYRDADLGFGSSQAKEMLD
HLESVLANEPVAVKSGQFIVEVKPQDVSKGLVAERIFSSMAENGKQADFVLCVGDDRSDE
DMFEIISSSISRNILSANSSVFACTVGQKPSKAKYYLDDTTEVISMLESLAEESDSSPDL
EEIGDSFQRQVRL*
>arahy.Tifrunner.gnm1.ann1.CK7SVG.1 pacid=42615797 transcript=arahy.Tifrunner.gnm1.ann1.CK7SVG.1 locus=arahy.Tifrunner.gnm1.ann1.CK7SVG ID=arahy.Tifrunner.gnm1.ann1.CK7SVG.1.v1.0 annot-version=v1.0
MIILFLLYTDCKRAQQLMDCYPKSSDKITLKSSIGAQYSLNFTHCCRNIKWFTNLDPMDL
KSNHTPVLADAAPITKSRLGVHSSLLPYSPTGATFPHGMLLTIPRKKTGLLEDVRSSSWL
DAMKSSSPPPRKITKDVSHGFASHESDAAYFNWLLKYPSALTSFEQITNYAKGKRIALFL
DYDGTLSPIVDNPDCAFMSDNMRDAVKKVAEYFPTAIISGRSRDKVYEFIGLTELYYAGS
HGMDIIGPVRQAVPDNHPNCTIRSTDKQGKEVNLFQPAAEFLPLIDEVFESLVESTKDIK
GAKVENNKFCVSVHYRNVDDKSWDLVGQIVHDILKGYPRLRLTHGRKVLEVRPVIDWDKG
KAVTFLLESLGLSNCDDVLPIYIGDDRTDEDAFKVLREGNKGYGILVSSAPKESNAVYSL
RDPSEVMEFLKSLVVWKSSPLKSLI*
>arahy.Tifrunner.gnm1.ann1.Q3GMD8.1 pacid=42616054 transcript=arahy.Tifrunner.gnm1.ann1.Q3GMD8.1 locus=arahy.Tifrunner.gnm1.ann1.Q3GMD8 ID=arahy.Tifrunner.gnm1.ann1.Q3GMD8.1.v1.0 annot-version=v1.0
MVSRSYSNLLELASGESPSFGTMNRRIPRIMTVAGLISSDVDDDRAESVCSDPSSSSVHR
DRIIIVANQLPIRVQRKPDGNSNWLFTWDDNSLLLQLKDGLGDDDTEVIYVGCLKEEVHP
NEQDEVSQILLETFKCVPTFLPPDLFTRYYHGFCKQQLWPLFHYMLPLSPDLGGRFNRSL
WQAYVSVNKIFADRIMEVINPEDDYVWIHDYHLMVLPTFLRKRFNRVKLGFFLHSPFPSS
EIYKTLPIREELLRALLNSDLIGFHTFDYARHFLSCCGRMLGLTYESKRGYIGIEYYGRT
VSIKILPVGIHLGQLQSVLSMSKTEEKVSELITQFTDEGKIMLLGVDDMDIFKGISLKLL
AMEQLLIQHPEWQGKVVLVQIANPARGRGKDVKEVQAETKATAKRINETFGKPGYDPVIL
IEEPLRFYERVAYYVVAECCLVTAVRDGMNLIPYEYIISRQGNDRLDKVLGVASSPKKSM
LVVSEFIGCSPSLSGAIRVNPWNIDAVADAMDCALEMADSEKQLRHEKHYRYVSTHDVGY
WARSFLQDLERTCGDHVRRRWWGIGFGLSFRVVALDPNFRKLSMEHIVSAYKRTTTRAIL
LDYDGTLIPQASIDKSPTSNSIKMLNSLCRDKDNMVFLVSARSRKRLAEWFSPCESLVIA
AEHGYFLRLKRDAEWETCGPAIDCSWKQIAEPVMKLYTETTDGSTIEDKETALVWCYEDA
DPDFGSCQAKELLDHLESVLANEPVTVKSGQNNVEVIPQGVSKGLVAKRLLSMMHEKGMS
PDFVLCIGDDRSDEDMFEVIATSMAGSSATPRAEVFACTVGKKPSKAKYYLDDTAEIVRL
VHGLASVSEQKVLL*
>arahy.Tifrunner.gnm1.ann1.SS1VDK.1 pacid=42618205 transcript=arahy.Tifrunner.gnm1.ann1.SS1VDK.1 locus=arahy.Tifrunner.gnm1.ann1.SS1VDK ID=arahy.Tifrunner.gnm1.ann1.SS1VDK.1.v1.0 annot-version=v1.0
MTQQNVVVCNTKSSGDLSVFPAASAAQKPPVGGGYISISRRPRRVLKNLEINGDNRINAL
VESMRASSPTHLMSTPSLTEEHSSWILRYPSALDMFDEIMKGSKGKQIVMFLDYDGTLSP
IVEDPDRAFMSNSMRKTVRKLARYFPTAIVTGRCKDKVYNFVRLAELYYAGSHGMDIKGP
TRTSKYNRDSNAEGVLFQPASEFLPMIDEVYQQLLDKTKSTPGAKVENNKFCVSVHFRCV
DEKKWTELLHQVQSVLKEYPKLRLTQGRKVVEIRPTIKWDKGKALEFLLESLGFANCNDV
FPIYIGDDRTDEDAFKKLRDRGQGLGVLVSKFPKDTSASYSLQEPNEASDGISSTLGGME
TGIHASTLVGIYVIIMYMKLHIRMQYIPNLP*
>arahy.Tifrunner.gnm1.ann1.51Y4LP.1 pacid=42621701 transcript=arahy.Tifrunner.gnm1.ann1.51Y4LP.1 locus=arahy.Tifrunner.gnm1.ann1.51Y4LP ID=arahy.Tifrunner.gnm1.ann1.51Y4LP.1.v1.0 annot-version=v1.0
MGPMDLNSSHVSPVLTDSVPVNKSRLGIHSSLLTYSQQDSSSPHSAAPAPAGKLPRTGSR
KSAAGSIDDVRFNGWLDAMKASSPPRKKLLKGSMINALLPSNIEYDNEDYHILTLPCLFC
VQVDYPSALECFEKIVERAKNNKVAVFLDYDGTLSPIVDDPDCAFMSEPMRETVRSVARC
FPTAIISGRSRDQVYDLVKLTELYYAGSHGMDIIGPFRHNMSNKLPNCVNSTDHQGNQIT
LFQPATQFLPIIDENWTIIGQRVHDILKKFPGLRSTHGRKVLEVRPVIDWNKGKAVEFLM
ESLDLNDNDDVLPIYIGDDKTDEDAFKILRESNRGCGILVSSVKKESNASYSLRDPNEVM
EFLQLLVRWKEREETNHFNKQIKVKV*
>arahy.Tifrunner.gnm1.ann1.PWAA2D.3 pacid=42622870 transcript=arahy.Tifrunner.gnm1.ann1.PWAA2D.3 locus=arahy.Tifrunner.gnm1.ann1.PWAA2D ID=arahy.Tifrunner.gnm1.ann1.PWAA2D.3.v1.0 annot-version=v1.0
MVARSYTNLLDLASGNILNTPQTPRALPRVMTVPGVISDVESKQSSEDSFQSEQRQKIII
VSSFLPLDAKKDKSSGKWSFSYDKDSIFWQLKDGLPPEVDVVYVGSLTVDVDASEQEQVS
NQLLEEFKCVPTFLPSEIEDQFYNGFCKQHLWPLFHYMLPMYPGYSNRFDRTLWQAYVSA
NKIFANKVTEVINPDIDYVWVHDYQLMVLPTFLRKRYSRIKLGFFLHSPFPTSEIYRTLP
VRGEILKALLNADLIGFHTFDYARHFLSCCSRMLGLEYESKRGYIGLEYLGRTIYIKILP
AGIHMGRLQSVLDHTSSTTKAREIYEQFKGKQLIVGVDDMDIFKGISLKLLALEQLLEEY
PTLRGELVMVQILNPLRGSSKDIEDAKEEAYITANRINQTFGFQGYEPVIIIDRHVPFYE
KAAYYAMAECCIVNALRDGMNLVPYKYIVCRQGSPKMDEALEIDHDSERTSALVVSEFIG
CSPSLSGAIRVNPWDISAVADALYSAVTMSNAEKILRHEKHYRYVSSHDVAYWAKSFEQD
LVMSCKDHRSKNHWGLGFGLNYRVLSLSPNFRKLSDGHIVSAYKRTSHRAIFLDYDGTVV
PQSSIDKSPSPQVISVLNDLCSDPKNTVFIVSGRGKSSLGDWFDQCKNLGIAAEHGYFIR
WGNKSNWEMSHISTDFAWKKIAEPVMRLYTEATDGSYIETKESALVWHYYDADPNFGSWQ
AMELLDHLESVLANEPVVVKKGQHIVEVMHQNMFEAILTKSYNANTSAAPEIFACTVGQK
PSKARYYLDDTAEVTMLLEALSTASEPLTTFSAEASSQNAKSCFENIGH
>arahy.Tifrunner.gnm1.ann1.B1753N.1 pacid=42624549 transcript=arahy.Tifrunner.gnm1.ann1.B1753N.1 locus=arahy.Tifrunner.gnm1.ann1.B1753N ID=arahy.Tifrunner.gnm1.ann1.B1753N.1.v1.0 annot-version=v1.0
MKNHENNVVGPDVMLIALAASIPNAAVFGGFLNLSSSQIKDTNNWIDSIRASSPTRTRSS
SSSDNQDKINSWMLYHPSALNMFDQIAYNMKGKKIVTFLDYDGTLSPIVADPDKAFMTKK
MRATLKDIARHFPTAIGNDKALLCQPASKFLPMIEEVYKILLEKTKSVPGAKVENNKFCL
SVHFRCVDEKCWAALAEQVRLVLNEYPKLKLTQGRKVLEIRPTIKWDKGKALEFLLESLG
YDNSNDVFPIYIGDDRTDEDAFKVLRNRGQGIGILVSRVPKDTEASYTLKDPVEQFLRRL
VEWKRSSTQ*
>arahy.Tifrunner.gnm1.ann1.B2J19D.1 pacid=42625098 transcript=arahy.Tifrunner.gnm1.ann1.B2J19D.1 locus=arahy.Tifrunner.gnm1.ann1.B2J19D ID=arahy.Tifrunner.gnm1.ann1.B2J19D.1.v1.0 annot-version=v1.0
MLSIAKGKEIVLFLDYDGTLSPIVEDPDQAHISDAMRAAVREVAFHFPTAIISGRQRNKV
YEFVKLRNVYYAGSHGMDISTPLGSSNNQNQKHQTKVIGENGNQFVNFLPAKEYLSTIQE
IIEVLRENIATIKGSTIEDNLYCISVHYRRVKREEDVGILKEIVESIMKAYPDFQISGGR
KVMEIRPKIKWDKGRALLYLLETLGFDNFNHVLPIYIGDDKTDEDAVEKGEGFPIIVSSV
AKETMASFSLRDPSHVMTFLIRLAKWKRNNSFITKTKQS*
>arahy.Tifrunner.gnm1.ann1.0FY2NM.1 pacid=42627825 transcript=arahy.Tifrunner.gnm1.ann1.0FY2NM.1 locus=arahy.Tifrunner.gnm1.ann1.0FY2NM ID=arahy.Tifrunner.gnm1.ann1.0FY2NM.1.v1.0 annot-version=v1.0
MNYMFILIATFKIIKTKITKLQEAMGVPTSHSTKRITQPIFKVKEDASLTDSNERTLIRR
RILMDSNNNDTCSFSLPYDSWMVKHPSALHSFDRLMNSAMGKRIIVFLDYDGTLSPIVND
PDRAFMSDEMRAAVREVATYFPTAIISGRSREKVKDFVKLNNLYYAGSHGMDIMAPLMAI
GSSNAKHCDMNLNTKGNGVPFQPAKKFLPAIQQIVRRLENEVKDIKGARVEDNGFCLSVH
FRQVQEQDYGVLEKKVKCVLEENPQFRLTEGKKVLEIRPSIEWNKGNAVEYFLDTLGLNS
STNILPLYIGDDRTDEDAFKVIKRRGQGYPILVSSIPRETNAFYSLRDPSEVLIFLTKLA
KWMKSSSIPKPCP*
>arahy.Tifrunner.gnm1.ann1.G88L7W.1 pacid=42628015 transcript=arahy.Tifrunner.gnm1.ann1.G88L7W.1 locus=arahy.Tifrunner.gnm1.ann1.G88L7W ID=arahy.Tifrunner.gnm1.ann1.G88L7W.1.v1.0 annot-version=v1.0
MLSRSCLGLLNLVSVDDYQALSRVPSLMAVPGEPTRDSYQISRDGLSSGGSDDAVSPPPQ
ERRIIVANQLPIKATRDSDTKKWIFEYDADSLYLQLKDGFPSDVEVLYVGSLKADVEASE
QDEVSQVLLERFRCVPTFLPWEIQNKFYHGFCKHYLWPLFHYMLPMSPSHGARFDRAQWQ
AYVLANKIFADKVTEVINPDEDFVWVHDYHLMILPTFLRKRFHRVKLGFFLHSPFPSSEI
YRTLPVRDDILRAFLNCDLVGFHTFDYARHFLSCCSRMLGLDYESKRGYIGLDYYGRTVT
IKILPVGIHMGQLRSVLSLPRTAKRVEELKVEYEGKVVILGVDDMDLFKGISLKFLAMGQ
LLEVHEALRGKVVLVQILNPARSSGKDIQDVKNESEALAKEINDKYGRPGYQPIVFVNGP
VSTEDKAAYYAISECCVVNAVRDGMNLVPYTYTVCRQIVESERPNQSVIIVSEFIGCSPS
LSGAIRVNPWNIDDVSEAMNSAITMPDGEKHLRHEKHYKYISSHDVAYWARSFDQDLERA
CREHYLKRYWGVGFGLGFRIVALDPTFRKLSVDNIVSAYKATHSRLILLDYDGTMLPQAS
INKTPSPEVLSVLNYLCSDPKNMVFIVSGRDKDCLSKWFDPCDKLGLSAEHGYFTRLRRD
TPWETCGLTTDFDWKKMAEPVMAHYTEATDGSFIEHKESAMVWHHQEADPYFGSCQAKEL
LDHLENVLANEPVVVKRGQHIVEVKPQGVSKGIVVENLISSMRSEGKSPDFLLCIGDDRS
DEDMFESIARSVSNPALPTISQVFACTVGQKPSMAKYYLEDTSEVIKLLQGLATASAPSA
FQESQQGSL*
>arahy.Tifrunner.gnm1.ann1.93VR75.1 pacid=42629692 transcript=arahy.Tifrunner.gnm1.ann1.93VR75.1 locus=arahy.Tifrunner.gnm1.ann1.93VR75 ID=arahy.Tifrunner.gnm1.ann1.93VR75.1.v1.0 annot-version=v1.0
MVARSCINLLDLVPREVLNFPQTHRALRRVMTVPRTFSDVDGKRRDDDDDDDEAEDYSNT
FSSECNQKIIIVANFLPINAEKDKKTGRWCFTYDEGSILWQLKDSISSETDVFYVGSLKA
DEDASEQGCWRSSIKQFYNGFCKQHLWPIFHDMLPMHADFRNGFDRSLWQAYVSANKIFA
DKVMEVINPEQDYVWVHNYHLMVLPTFLRRRCNKIKLGYFLHSPFPSSEINRTLPVRDEI
LKALLNSDLIGFHTFDYARHFLSCCSRILGLKSESKRGYIELEYFGRIICIKSLLVGIHV
GWLQSALDHSSSLVKAREIYKKFKGKKLVLGVDDMDIFKGISLKLLAMEELLQQYPEFQG
EFVLVQIVKEAQKETYITANRINKRFGFAGYQPVIIIDHPIPVYEKISYVALADCCVVNA
GSSKMDEALELDPDSPHTSALVVSEFMDCSPSLGSAIRVNPWDINGVANAMNLAIKMPSG
EQQLRHNKHYRYVKSHDLAYWSRSFMRHLEHSCKDHFRNRCWGMGFGLSFRVLSLSPSFR
KVSNYNIVSAYRRTSCRMGSRINLGNESYCTPRHYRNADPDFGSWQAKQLLDHLDGVLAN
EPVVVKKGKHIIEVMPQGITKGLVAEEVLSSMAENGKSPDFVLCVGDDRSDEDMFESLLT
KAYGGTSLPAPEIFSCTVGQKPSKAKYYLDDTVDVMRLLQALGAS*
>arahy.Tifrunner.gnm1.ann1.E7HJTX.1 pacid=42629860 transcript=arahy.Tifrunner.gnm1.ann1.E7HJTX.1 locus=arahy.Tifrunner.gnm1.ann1.E7HJTX ID=arahy.Tifrunner.gnm1.ann1.E7HJTX.1.v1.0 annot-version=v1.0
MVTKGRTELYYAYSHGMDIIGPVRQAVPDNHPNCTIRSTDKKGKEVNLFQPATEFLPLID
EVFESLIESTKDIKGAKVENNKFCVSVHYRNVDDKVQSLVL*
>arahy.Tifrunner.gnm1.ann1.G4A8LI.1 pacid=42631718 transcript=arahy.Tifrunner.gnm1.ann1.G4A8LI.1 locus=arahy.Tifrunner.gnm1.ann1.G4A8LI ID=arahy.Tifrunner.gnm1.ann1.G4A8LI.1.v1.0 annot-version=v1.0
MLRRDTPWETCGLTTYFNWKKMAKLETDGSFNEHKESAIVWHHQEADPYFGSCEAKELLD
HLENVLTNEPVVVKMGQHIVEMKPQVHNDKGVSMGIVVENLISSLRSEDEDVFEIIARSV
SNLALPIISQVFACTVGQKPSMAKYYLKETSEVIKIVRLKWVEEVNFHPKKS*
>arahy.Tifrunner.gnm1.ann1.AKPI0I.1 pacid=42631850 transcript=arahy.Tifrunner.gnm1.ann1.AKPI0I.1 locus=arahy.Tifrunner.gnm1.ann1.AKPI0I ID=arahy.Tifrunner.gnm1.ann1.AKPI0I.1.v1.0 annot-version=v1.0
MVSRSYVNLLDLAGDLLGIPNTPRTIPRVMTVPGVISDLDACGRNDADSDVSSSGCRERR
IIVANMLPLQAKRDIDTGKWCFSWDEDSILLQLKDGFSSETEVIYVGSLKVEIDANEQEE
IAQKLLEDFNCVPTFLPHDLQKKFYLGFCKQQLWPLFHYMLPICPDHGDRFDRVLWQAYV
SANKIFADKVMEIINPDEDFVWVHDYHLMVLPTFLRKRYNRVKLGFFLHSPFPSSEIYRT
LPVRDEILRGLLNSDLIGFHTFDYARHFLSCCSRMLGLDYESKRGHIGLDYFGRTIFIKI
LPVGIHMGRLESVLNLHSTSAKLKEIQEEFKGKKVILGVDDMDIFKGISLKLLAVEQLLE
QNPDLQGKVVLVQIVNPARGSGKDVQEAKKETYSIVQRINVTYGSTNYRPVVLIDRHVAR
FEKSAYYAVAECCIVNAVRDGMNLVPYKYIVCRQGTEQLDKTLGRTADSPRSSMLVVSEF
IGCSPSLSGAIRVNPWDIDAVADALNSALTMNDSEKQLRHEKHYRYVSSHDVAYWARSFM
QDLERACKDHYTKRCWVIGLGLGVRVVSLSPGFRKLSIDHIVSAYKRTSRRAIFLDYDGT
LVPQSSISKIPSPEVISVLNALCNDAKNIVYIVSGRGRDSLCEWFISCKMIGLAAEHGYF
LRSNQDSEWEMSHLSADLEWKKVVEPIMQSYTEATDGSNIEIKESALVWHHRDADPDFGS
CQAKELLSHLESVLTNEPAVVKRGQHIVEVMPQGISKGQVAEKVLTNMVNGGNSPDFVLC
IGDDISDEDMFESISRTVSCPSFQVAPDIFACTVGRKPSKAKYYLDDSADVIKLLQGLGS
SSNPKPRHLPHFQVSFESTV*
>arahy.Tifrunner.gnm1.ann1.5Q8BGE.1 pacid=42632851 transcript=arahy.Tifrunner.gnm1.ann1.5Q8BGE.1 locus=arahy.Tifrunner.gnm1.ann1.5Q8BGE ID=arahy.Tifrunner.gnm1.ann1.5Q8BGE.1.v1.0 annot-version=v1.0
MGPMDLNSSHVSPVLTDSVPVNKSRLGIHSSLLTYSQQDSSSPAPAPAGKLPRTGSRKSA
AGSIDDVRFNGWLDAMKASSPPRKKLLKGSMINALLPSNIEYDNEDYHILTVDYPSALEC
FEKIIERAKNNKVAVFLDYDGTLSPIVDDPDCAFMSEPMRETVRSVARCFPTAIISGRSR
DQVYDLVKLTELYYAGSHGMDIIGPFRHNVSNKLPNCVNSTDHQGNQITLFQPATQFLPI
IDENWTIIGQRVHDILKNFPGLRSTHGRKVLEVRPVIDWNKGKAVEFLMESLELNDNDDV
LPIYIGDDKTDEDAFKILRESNRGCGILVSSVKKESSASYSLRDPNEVMEFLQLLVRWKE
REETNHFNKQIKVKV*
>arahy.Tifrunner.gnm1.ann1.FZMU71.1 pacid=42633564 transcript=arahy.Tifrunner.gnm1.ann1.FZMU71.1 locus=arahy.Tifrunner.gnm1.ann1.FZMU71 ID=arahy.Tifrunner.gnm1.ann1.FZMU71.1.v1.0 annot-version=v1.0
MVARSYTNLLDLASGNILNTPQTPRALPRVMTVPGVISDVESKQSSEDSFQSEQRQKIII
VSSFLPLDAKKDKSSGKWSFSYDKDSIFWQLKDGLPPEVDVVYVGSLTVDVDASEQEQVS
NQLLEEFKCVPTFLPSEIEDQFYNGFCKQHLWPLFHYMLPMYPGYSNRFDRTLWQAYVSA
NKIFANKVTEVINPDIDYVWVHDYQLMVLPTFLRKRYSRIKLGFFLHSPFPTSEIYRTLP
VRGEILKALLNADLIGFHTFDYARHFLSCCSRMLGLEYESKRGYIGLEYLGRTIYVKILP
AGIHMGRLQSVLDHTSSTTKAREIYEQFKGKQLIVGVDDMDIFKGISLKLLALEQLLEEY
PTLRGKLVMVQILNPLRGSSKDIEDAKEEAYITANRINQTFGFQGYEPVIIIDRHVPFYE
KAAYYAMAECCIVNALRDGMNLVPYKYIVCRQGSPKMDEALEIDHDSERTSALVVSEFIG
CSPSLSGAIRVNPWDISAVADALYSAVTMSNAEKILRHEKHYRYVSSHDVAYWAKSFEQD
LVMSCKDHRSKNHWGLGFGLNYRVLSLSPNFRKLSDGHIVSAYKRTSHRAIFLDYDGTVV
PQSSIDKSPSPQVISVLNDLCSDPKNTVFIVSGRGKSSLGDWFDQCKNLGIAAEHGYFIR
WGNKSSWEMSHISTDFAWKKIAEPVMRSYTEATDGSYIETKESALVWHYYDADPNFGSWQ
AMELLDHLESVLANEPVVVKKGQHIVEVMHQGITKGLVAQDVLSKLASAGKSPDFVLCIG
DDRSDENMFEAILTKSYNANTSAAPEIFACTVGQKPSKARYYLDDTAEVTMLLEALSTAS
EPLTAFSAEAPPQNEKSCFENIGHVPDLV*
>arahy.Tifrunner.gnm1.ann1.4K8ZJG.1 pacid=42635868 transcript=arahy.Tifrunner.gnm1.ann1.4K8ZJG.1 locus=arahy.Tifrunner.gnm1.ann1.4K8ZJG ID=arahy.Tifrunner.gnm1.ann1.4K8ZJG.1.v1.0 annot-version=v1.0
MSGDICSMYSIVGLTIDFDWKMADPVMAHYTGNESAIVWRHQEADPYFGSCESKELLDHL
ENVLANKPVVVKLGQHIVEVKPQVDKNKGVSKGIVVENLISNMRSEDEDVFESIARLVSN
LALPTISQVFACTVGQKPSMAKYYLEDTSEVIRIAAFFKGLKWVEEVNLHPKKS*
>arahy.Tifrunner.gnm1.ann1.GS1Q1E.1 pacid=42636017 transcript=arahy.Tifrunner.gnm1.ann1.GS1Q1E.1 locus=arahy.Tifrunner.gnm1.ann1.GS1Q1E ID=arahy.Tifrunner.gnm1.ann1.GS1Q1E.1.v1.0 annot-version=v1.0
KPKEENCLRYDNSDDVFPIYIGDDCTDEDAFNVEQFLQRLVEWKRSITPTSA*
>arahy.Tifrunner.gnm1.ann1.83R1N2.1 pacid=42642985 transcript=arahy.Tifrunner.gnm1.ann1.83R1N2.1 locus=arahy.Tifrunner.gnm1.ann1.83R1N2 ID=arahy.Tifrunner.gnm1.ann1.83R1N2.1.v1.0 annot-version=v1.0
MYACLEFFVFALITDIKIYHFLGLSNCDDVLLIYIGDNTTDEDAFKVLREGNKGYGILVS
SAPKESNAVYSLRDPLEVLLIFFVMFCCCSCFACKCYLGS*
>arahy.Tifrunner.gnm1.ann1.A0DAR9.1 pacid=42643708 transcript=arahy.Tifrunner.gnm1.ann1.A0DAR9.1 locus=arahy.Tifrunner.gnm1.ann1.A0DAR9 ID=arahy.Tifrunner.gnm1.ann1.A0DAR9.1.v1.0 annot-version=v1.0
MVARSCINLLDLVPREVLNFPQTHRALRRVMTVPRTFSDVDGKRRDDDDDEAEDYSNAFS
SECNQKIIIVANFLPINAEKDKKTGRWCFTYDEGSILWQLKDSISSETDVFYVGSLKADV
DASEQENVSVELLEEFNCVPTFIPSELQKQFYHGFCKQHLWPIFHDMLPMFADFRNGFDR
SLWHAYVSANKIFADKVMEVINPEQDYVWVHDYHLMVLPTFLRRRCNKIKLGYFLHSPFP
SSEIYRTLPVRDEILKALLNSDLIGFHTFDYARHFLSCCSRILGLKSESKRGYIELEYFG
RIISIKSLPVGIHVGWLQSALDHSSSLVKAREIYKKFKGKKLVLGVDDMDIFKGIGLKLL
AMEELLQQYPEFQGELVLVQIVNPPRSNGKDVEEAQKETYITANRINKRFGFAGYQPVII
IDHPIPVYEKISYFALADCCIVNAVRDGMNLIPYEYVVCRQGSSKMDEALELDPDSPHTS
ALVVSEFMGCSPSLSSAIRVNPWDINGVADAMNLAIKMPSEEQQLRHDKHYRYVKSHDLA
YWSRSFMRHLEHSCKDHFRNHCWGMGFGLSFRVLSLSPSFRKVSNYNIVSAYKRTSCRAI
FLDYDGTIVPHSSVVKLPSAEVIAILNNICNDPNNTVFIVSGRGKTTLGEWFNQCKNLGI
AAEHGYFVRWGQESTWEMSHICTNFVWKSIAEPVMRLYTEATEGAYIETKESALVWHYRD
ADPDFGSWQAKQLLDHLDSVLANEPVVVKKGKHIIEVMPQGITKGLVAEEVLSSMAENGK
SPDFVLCIGDDRSDEDMFESLLTKAYGGTSLPAPEIFSCTVGQKPSKAKYYLDDTVDVMR
LLQALGTS*
>arahy.Tifrunner.gnm1.ann1.1XW75L.1 pacid=42643857 transcript=arahy.Tifrunner.gnm1.ann1.1XW75L.1 locus=arahy.Tifrunner.gnm1.ann1.1XW75L ID=arahy.Tifrunner.gnm1.ann1.1XW75L.1.v1.0 annot-version=v1.0
MLSRSCLGLLNLVSVDDYQALSRVPSLMAVPGEPTRDSYQISRDGLSSGGSDDAVSPPPQ
ERRIIVANQLPIKATRDSDTKKWIFEYDADSLYLQLKDGFPSDVEVLYVGSLKADVEASE
QDEVSQVLLERFRCVPTFLPWEIQNKFYHGFCKHYLWPLFHYMLPMSPSHGARFDRAQWQ
AYVLANKIFADKVTEVINPDEDFVWVHDYHLMILPTFLRKRFHRVKLGFFLHSPFPSSEI
YRTLPVRDDILRAFLNCDLVGFHTFDYARHFLSCCSRMLGLDYESKRGYIGLDYYGRTVT
IKILPVGIHMGQLRSVLSLPRTAKRVEELKVEYEGKVVILGVDDMDLFKGISLKFLAMGQ
LLEVHEALRGKVVLVQILNPARSSGKDIQDVKNESEALAKEINDKYGRPGYQPIVFVNGP
VSTEDKAAYYAISECCVVNAVRDGMNLVPYTYTVCRQIVESERPNQSVIIVSEFIGCSPS
LSGAIRVNPWNIDDVSEAMNSAITMPDGEKHLRHEKHYKYISSHDVAYWARSFDQDLERA
CREHYLKRYWGVGFGLGFRIVALDPTFRKLSVDNIVSAYKATHSRLILLDYDGTMLPQAS
INKTPSPEVLSVLNYLCSDPKNMVFIVSGRDKDCLGKWFDPCDKLGLSAEHGYFTRLRRD
TPWETCGLTTDFDWKKMAEPVMAHYTEATDGSFIEHKESAMVWHHQEADPYFGSCQAKEL
LDHLENVLANEPVVVKRGQHIVEVKPQGVSKGIVVENLISSMRSEGKSPDFLLCIGDDRS
DEDMFESIARSVSNPALPTISQVFACTVGQKPSMAKYYLEDTSEVIKLLQGLATASAPSA
FQESQQGSL*
>arahy.Tifrunner.gnm1.ann1.J3QXZL.1 pacid=42645595 transcript=arahy.Tifrunner.gnm1.ann1.J3QXZL.1 locus=arahy.Tifrunner.gnm1.ann1.J3QXZL ID=arahy.Tifrunner.gnm1.ann1.J3QXZL.1.v1.0 annot-version=v1.0
MALFGGLLGQYQKRRLLFTVEESNNNKGGNNKVNPWLESMRASSPTRITPNNNNNQDDSN
NNPSWIVGHPSALKMFDEIIWNSKGKQVVVFLDYDGTLSPIMRAILKDIARLFPTAIVTG
RCIDKVYDFVRLGEVYYAGSHGMDIKGPTKSRNHQKGNNNEALVLFQPASQFLPMINEVY
KILVEKMKAIPGAKVENNKFCLSVHFRCVEEKCWSALAEQVNSVLKEYPKLKLTHGRKVI
EIRPTIKWDKGKAIEFLLESLGYANSTSVFPIYIGDDRTDEDAFKVGQFLRRLADWKKKQ
VLAIHPPQIVDL*
>arahy.Tifrunner.gnm1.ann1.E48PAY.1 pacid=42646140 transcript=arahy.Tifrunner.gnm1.ann1.E48PAY.1 locus=arahy.Tifrunner.gnm1.ann1.E48PAY ID=arahy.Tifrunner.gnm1.ann1.E48PAY.1.v1.0 annot-version=v1.0
MVGFQSSEHMPGSKCNGNSNNFPGRVERLVRGRELRKNNIYNANGVAEYFERDLRLGEEN
NYCVERSLEGVAASKSLCERDDGKPFRQRLLVVANRLPVSAVRRGEDSWSLEISAGGLVS
ALLGVKEFEARWIGWAGVNVPDEIGQKALTKALAEKRCIPVFLDEEIVHQYYNGYCNNIL
WPLFHYLGLPQEDRLATTRSFQSQFTAYQKANQMFADVVNEHYEEGDVVWCHDYHLMFLP
QCLKKYNSNMKVGWFLHTPFPSSEIHRTLPSRSELLHAVLAADLVGFHTYDYARHFVSAC
TRILGLEGTPEGVEYQGKLTRVAAFPIGIDSHRFKRALELPEVQKHIKDLEERFKHRKVM
LGVDRLDMIKGIPQKILAFEKFLEENPDWREKVVLLQIAVPTRTDVPEYQKLTSQVHEIV
GRINGRFGSLTAVPIHHLDRSLDFYALCALYAVTDVALVTSLRDGMNLVSYEFVACQAKK
KGVLILSEFAGAAQSLGAGAILVNPWNITEVAAAIDKALNMEPVERKNRHEHNFEHVTQH
TAQEWAETFVSELNDTVVEAQLRTKQAPPRLPTKTAIERYLQSSNRLLILGFNGTLTEPV
EKRGDQFKEMELTVHPELKQPLKELCSDPKTTIVVLSGSGRAVLDENFKEYDLWLAAENG
MFLNPSKGEWMTTMPEQLNMEWVDSLKHVFLYFRERTPRSRIEEREASLVWNYKHADVEF
GRVQARDMLQHLWTGPISNASVEVVQGSRSVEVRAAGVTKGAAIDRILGEIVHSKSMTTP
IDYVLCIGHFLAKQDEDIYAFFEPELPSSGAAHSRSKVTDGIKFPGEKPSLKIPPNKNGT
KSSQNKAQRPAPNSEKKPTNHVCRAPRRPAPEKISWNVLDLKKENYFSCAVGRTQTNARY
TLGSSDDVVAFLKELAGASSNSLFQST*
>arahy.Tifrunner.gnm1.ann1.KW1U5A.1 pacid=42647514 transcript=arahy.Tifrunner.gnm1.ann1.KW1U5A.1 locus=arahy.Tifrunner.gnm1.ann1.KW1U5A ID=arahy.Tifrunner.gnm1.ann1.KW1U5A.1.v1.0 annot-version=v1.0
MKNHESNVVGPDVMLIALAASIPNAAVLGGFLNLSSSQIKDTNNWIDSIRASSPTRTRSS
SSSSDNQDKINSWMLYHPSALNMFDQIAYNMKGKKIVTFLDYDGTLSPIVADPDKAFMTK
KVYSFVKLAQLYYAGSHGMDIKGPTKSRTPNKGNDKALLCQPASKFLPMIEEVYKILLEK
TKSVPGAKVENNKFCLSVHFRCVDEKCWAALAEQVRLVLNEYPKLKLTQGRKVLEIRPTI
KWDKGKALEFLLESLGYDNSNDVFPIYIGDDRTDEDAFKVLRNRGQGIGILVSRVPKDTE
ASYTLKDPAEVEQFLRRLVQWKRSSTQ*
>arahy.Tifrunner.gnm1.ann1.DP0G5T.1 pacid=42647883 transcript=arahy.Tifrunner.gnm1.ann1.DP0G5T.1 locus=arahy.Tifrunner.gnm1.ann1.DP0G5T ID=arahy.Tifrunner.gnm1.ann1.DP0G5T.1.v1.0 annot-version=v1.0
MKSSSQVSTNIVKLTESFSHSTVSAASSQVQKSSMALFGGLLGQYQKRRLLFTVEESNNN
KGGSNKVGHPSALKMFDEMIWNSKGKQVVVFLDYDGTLSPIVADPEKAFMTKKMRAILKD
IARLFPTAIVTGRCIDKVYDFVRLGEVYYAGSHGMDIKGPTKSRNHQKGNNNEALVLFQP
ASQFLPMINEVYKILVEKMKAIPGAKVENNKFCLSVHFRCVEEKCWSALAEQVNSVLKEY
PKLKLTHGRKVIEIRPTIKWDKGKAIEFLLESLGYANSTSVFPIYIGDDTTDEDAFKVGQ
FLRRLADWKKNKF*
>arahy.Tifrunner.gnm1.ann1.G2WE73.1 pacid=42649682 transcript=arahy.Tifrunner.gnm1.ann1.G2WE73.1 locus=arahy.Tifrunner.gnm1.ann1.G2WE73 ID=arahy.Tifrunner.gnm1.ann1.G2WE73.1.v1.0 annot-version=v1.0
MNYMFILIATFKIIKTKITKLQEAMGVPTSHSTKRITQPIFKVKEDASLTDSNERTLIRR
RILMDSNNNDTCSFSLPYDSWMVKHPSALHSFDRLMKSAMGKRIIVFLDYDGTLSPIVND
PDRAFMSDEMRAAVREVATYFPTAIISGRSREKVKDFVKLNNLYYAGSHGMDIMAPLMAI
GSSNARHSDMNLNTKGNGVPFQPAKKFLPAIQQIVRRLENEVKDIKGARVEDNGFCLSVH
FRQVQEQDYGVLEKKVKCVLEENPQFRLTEGKKVLEIRPSIEWNKGNAVEYFLDTLGLNS
STNILPLYIGDDRTDEDAFKVIKRRGQGYPILVSSIPRETNAFYSLRDPSEVLIFLTKLA
KWMKSSSIPKPCP*
>arahy.Tifrunner.gnm1.ann1.S5S9QI.1 pacid=42651734 transcript=arahy.Tifrunner.gnm1.ann1.S5S9QI.1 locus=arahy.Tifrunner.gnm1.ann1.S5S9QI ID=arahy.Tifrunner.gnm1.ann1.S5S9QI.1.v1.0 annot-version=v1.0
MKLFKSGQEKGKKKQEYRVSEVSDFKVHKGASSMNLQAKHMRGNNYNCIPITPRSRLERL
LRERELRKSNKYFEETRDGNKEAEQVYSDSLTESDSFNSLNEEDISEALAVAKVFPDRSQ
RPEERPRKQRLLVVANRLPVSAVREGEDSFHLEISVGGLVSALLGKKKFVISALIVLLWL
INSSIMYLLPTAFIAFVDDLIQVITMIRIFLTFYCQREGVKEFETRWIGWAGVNVSDGVG
QKALTKALAEMRCIPVFLDEQIVNQYYNGYCNNILWPLFHYLGLPQEDRLATTRSFQSQF
DAYKKANQMFADVVNRYYKEGDVVWCHDYHLMFLPKCLKEYNDKMKVGWFLHTPFPSSEI
HRTLPSRTELLRSVLAADLVGFHTYDYARHFVSACTRILGLEGTPEGVEDQGKLTRVAAF
PIGIDSDRFIRALELPEVQEHMKELKERFAGRKVMLGVDRLDMIKGIPQKILAFEKFLEE
NPRWRDKVVLLQIAVPTRTNVPDYQKLTSQVHEIVGRINGRFGTLTAVPIHHLDRSLDFY
ALCALYAVTDVALVTSLRDGMNLVSYEFVACQASKKGVLILSEFAGAAQSLGAGAILVNP
WNVTEVAASIGYALDMPADEREKRHLVNFKHVTTHTSQEWAATFVSELNDTIVEAQLRTR
QVPPLLPKEVAVDCYSKSNNRLIILGFNATLTEPVDALGRGGQIREMELKLHPNIKKPLK
KLSDDPKTTIVVLSGSDRTVLDKNFREYNMWLAAENGMFLRHTSGEWMTTMPENLHMDWV
DSVKHVFEYFTERTPRSHFELRETSVVWNYKYADIEFGRLQARDLLQHLWTGPISNASLD
VVQGGRSVEVRAIGVSKGAAIDRILGEIVHDKGMKAPIDYVLCIGHFLAKDEDVYKFFEP
ELPCESSPLARAMPSNSLRSSPLLKFPVSKNGSKAARYKKQRSMSTIEKLEIDHARGDPW
IPTYHDRTSLHEGSSVLDLQGDNYFSCAVARKRSSARYLLKTSDDVVNLLSNMADHSSTR
ST*
>arahy.Tifrunner.gnm1.ann1.P5P8C7.1 pacid=42651904 transcript=arahy.Tifrunner.gnm1.ann1.P5P8C7.1 locus=arahy.Tifrunner.gnm1.ann1.P5P8C7 ID=arahy.Tifrunner.gnm1.ann1.P5P8C7.1.v1.0 annot-version=v1.0
MLTMTQQNVVVPAEETKRAQKPPAIPGAYIPIPRRTVLKTLEINAWLDSMRASSPTHLKS
TPSLAQDHSSSWILNHPSALDMFQQIIHASKGKQIVMFLDYDGTLSPIVDDPDRAFMSDS
MRKTVRKLATCFPTAIVTGRCRDKVYNFVRLAELYYAGSHGMDIKGPTKTSKYNKDTKSE
AVLFQPAAEFLPLIDEVYQQLVEKTKSTPGARVENNKFCVSVHFRCVDEKKWSELAQQVR
SVLNKYRKLRLSQGRKVLEIRPTIKWDKGKALDFLLESLGFADCSDVFPVYIGDDRTDED
AFKKLRDRGQGLGILVSKFPKDTNAAYSLQEPNEASYGLSSTFGGVEERIPASIF*
>arahy.Tifrunner.gnm1.ann1.CM68RF.1 pacid=42652288 transcript=arahy.Tifrunner.gnm1.ann1.CM68RF.1 locus=arahy.Tifrunner.gnm1.ann1.CM68RF ID=arahy.Tifrunner.gnm1.ann1.CM68RF.1.v1.0 annot-version=v1.0
MASRSYANLFDLASGGDLLDIPRTPRVLPRIMTVPGIISDLDSCGANDGDSDVSSSGCRE
RKIIVANMLPLHAKRDAENSKWCFSWDEDSILLQLKDGFSSDSEVIYVGSLKVDIDASEQ
EEVAQRLLDDFNCVPTFLSHDLQKKFYLGFCKQQLWPLFHYMLPVCPDHGDRFDRILWQA
YVCANKIFADKVMEIINPDDDFVWVHDYHLMVLPTFLRKRYNRVKLGFFLHSPFPSSEIY
RTLPVRDEILRGLLNADLIGFHTFDYARHFLSCCSRMLGLDYESKRGHIGLDYFGRTIFI
KILPVGIHMGRLESVLNLPSTSAKLKEIQEEFEGKKVIVGVDDMDIFKGISLKLLAVEHL
LQENPDMQGKVVLVQIVNPARGLGKDVQEAKKETYLIAQRINDTYGSEEYQPVKLIDRHV
PRFEKSAYYAVAECCIVNAVRDGMNLVPYKYLVCRQQTAKLDEALGRKVDSPRTSMLVVS
EFIGCSPSLSGAIRVNPWDIDAVADALSLALTMNDSEKQLRHEKHYRYVSSHDVAYWARS
FMQDLERACKDHYTKRCWGIGLGLGFRVVSLSPGFRKLSIDHVVSAYKRTNRRAIFLDYD
GTVVPHSSINKVPSPEVISVLNALSSDPKNIVFIVSGRGRDSLSDWFSSCQLLGLAAEHG
YFLRWNRDSEWECSHLSADLDWKNIAEPVMQLYTEATDGSSIEIKESALVWHHQDADPDF
GSCQAKELLDHLESVLANEPAVVTRGQHIVEVKPQGISKGLVAEKVISTMFNGGNPPDFV
MCIGDDRSDEDMFETILRSVSCPSLPATPEIFACTVGRKPSKAKYFLDDTLDVVKLLQGL
ASSSNPKPRHLAQFQVSFESTI*
>arahy.Tifrunner.gnm1.ann1.FP7P7G.1 pacid=42652465 transcript=arahy.Tifrunner.gnm1.ann1.FP7P7G.1 locus=arahy.Tifrunner.gnm1.ann1.FP7P7G ID=arahy.Tifrunner.gnm1.ann1.FP7P7G.1.v1.0 annot-version=v1.0
MVSRSYSNLLELASGESPSFGTMNRRIPRIMTVAGLISDVDDDPAESVCSDPSSSSVHRD
RIIIVANQLPIRVQRKPDGNRNWLFTWDDNSLLLQLKDGLGDDDTEVIYVGCLKEEVHPN
EQDEVSQILLETFKCVPTFLPPDLFTRYYHGFCKQQLWPLFHYMLPLSPDLGGRFNRSLW
QAYVSVNKIFADRIMEVINPEDDYVWIHDYHLMVLPTFLRKRFNRVKLGFFLHSPFPSSE
IYKTLPIREELLRALLNSDLIGFHTFDYARHFLSCCGRMLGLTYESKRGYIGIEYYGRTV
SIKILPVGIHLGQLQSVLSMSKTEEKVSELITQFTDEGKIMLLGVDDMDIFKGISLKLLA
MEQLLIQHPEWQGKVVLVQIANPARGRGKDVKEVQAETKATAKRINETFGKPGYDPVILI
EEPLRFYERVAYYVVAECCLVTAVRDGMNLIPYEYIISRQGNDGLDKVLRVASSPKKSML
VVSEFIGCSPSLSGAIRVNPWNIDAVADAMDSALEMADSEKQLRHEKHYRYVSTHDVGYW
ARSFLQDLERTCGDHVRRRWWGIGFGLSFRVVALDPNFRKLSMEHIVSAYKRTTTRAILL
DYDGTLIPQASIDKSPTSNSIKMLNSLCRDKDNMVFLVSARSRKRLAEWFSPCESLVIAA
EHGYFLRLKRDAEWETCGPAIDCSWKQIAEPVMKLYTETTDGSTIEDKETALVWCYEDAD
PDFGSCQAKELLDHLESVLANEPVTVKSGQNNVEVIPQGVSKGLVAKRLLSMMHEKGMSP
DFVLCIGDDRSDEDMFEVITTSMAGSSATPRAEVFACTVGKKPSKAKYYLDDTAEIVRLV
HGLASVSEQKVLL*
>arahy.Tifrunner.gnm1.ann1.FIK9JS.1 pacid=42655607 transcript=arahy.Tifrunner.gnm1.ann1.FIK9JS.1 locus=arahy.Tifrunner.gnm1.ann1.FIK9JS ID=arahy.Tifrunner.gnm1.ann1.FIK9JS.1.v1.0 annot-version=v1.0
MDLKSNHTPVLADAAPITKSRLGVHSSLLPYSPTGATFPHGMLLTIPRKKTGLLEDVRSS
SWLDAMKSSSPPPRKITKDVSHGFASHESDAAYFNWLLKYPSALTSFEQITNYAKGKRIA
LFLDYDGTLSPIVDNPDCAFMSDNMRDAVKKVAEYFPTAIISGRSRDKVYEFIGLTELYY
AGSHGMDIIGPVRQAVPDNHPNCTIRSTDKQGKEVNLFQPAAEFLPLIDEVFESLVESTK
DIKGAKVENNKFCVSVHYRNVDDKSWDLVGQIVHDILKGYPRLRLTHGRKVLEVRPVIDW
DKGKAVTFLLESLGLSNCDDVLPIYIGDDRTDEDAFKVLREGNKGYGILVSSAPKESNAV
YSLRDPSEVMEFLKSLVVWKSSPLKSLI*
>arahy.Tifrunner.gnm1.ann1.RIH8EG.1 pacid=42656917 transcript=arahy.Tifrunner.gnm1.ann1.RIH8EG.1 locus=arahy.Tifrunner.gnm1.ann1.RIH8EG ID=arahy.Tifrunner.gnm1.ann1.RIH8EG.1.v1.0 annot-version=v1.0
MPRRRGGAEEGKGKAGGARGRRKERISGGEVETGEAALQEREATEEVERLRNAVRRQRKD
LRARILELLTHLPLTAKSHSSSDFAMTVASSPLTLHVPNQALIGVICRNFPNRIQLQPAT
VTNKDSLVIVSIATDDAKMMSRSYTNLLDLASGNFPAMGNSFKERRRMPRVMSVPGIVTE
VDDDQAVSVSSDNPSTISTDRMIIVANQLPLKAKRREDNQGWNFSWNEDSLLLQLKDGLP
EEMEVLYVGSLRVDIDPAEQDDVSQYLLDKFKCVPTFLPSDVLAKFYDGFCKRQLWPLFH
YMLPFSTAKSHRFDRSLWEAYVLANKLFFQKVVEIINPEDDFIWVHDYHLMVLPTFIRRR
FNRVKLGFFLHSPFPSSEIYRTLPVREEILKALLNSDIIGFHTFDYARHFLSCCSRMLGL
EYQSKRGYLGLEYYGRTISIKIMPVGIHMGRIETVMKMADEECKARELKQQFEGKTILLG
VDDMDIFKGINLKILAMEQMLKQHPKWQGRAVLVQVVNPARGKGIHLDEIRAEIEESCSR
INRMYGRPGYEPIIFIDRSVSVAEKVAYYSLAECVIVTAVRDGMNLTPYEYIACRQGISG
NGSCSDITSPKKSMLVISEFIGCSPSLSGAIRVNPWNVEATAEAMNEAISMSDGEKQLRH
EKHYRYVSTHDVAYWSRSFLQDMERACADLLRKRCWGIGLSFGFRVVALDPNFRKLSIDA
MVSSYKRARSRAILLDYDGTVMPQNSINKSPSNEVISLLDTLCADPRNVVFIVSGRGRNS
LSDWFLPCKNLGIAAEHGYFLRWSQSAQWEICGKNMDFGWMQIAEPVMKLYTEATDGSNI
ETKESALVWQYRDADLGFGSSQAKEMLDHLESVLANEPVAVKSGQFIVEVKPQDVSKGLV
AERIFSSMAENGKQADFVLCVGDDRSDEDMFEIISSSISRNILSANSSVFACTVGQKPSK
AKYYLDDTTEVISMLESLAEESDSSPDLEEIGDSFQRQVRLSS*
>arahy.Tifrunner.gnm1.ann1.EKX8HF.1 pacid=42660121 transcript=arahy.Tifrunner.gnm1.ann1.EKX8HF.1 locus=arahy.Tifrunner.gnm1.ann1.EKX8HF ID=arahy.Tifrunner.gnm1.ann1.EKX8HF.1.v1.0 annot-version=v1.0
MLLENFKEQLALSVRSIQWSYAIFWSTSSTQPGVLSWGEGYYNGDIKTRKTSQGVELNSD
QIGLQRSEQLRELYKSLKAVEASPQTKRRSAALSPEDLTDTECEEAGWDVVIACHRSTTW
LGKGFANCSDVFPVYIGDDRTDEDAFKKLGDRGHGLGILVSKFLEDTNASYSLQEPNEKL
IMYKAAAAITAAATAAVEGSKQEQKMLFNNSL*
>arahy.Tifrunner.gnm1.ann1.S15BQI.1 pacid=42663525 transcript=arahy.Tifrunner.gnm1.ann1.S15BQI.1 locus=arahy.Tifrunner.gnm1.ann1.S15BQI ID=arahy.Tifrunner.gnm1.ann1.S15BQI.1.v1.0 annot-version=v1.0
MTQQNVVVCNTKSSGDLSVFPAASAAQKPPVGGGYISISRRPRRVLKNLEINGDNRINAL
VESMRASSPTHLKSTPSLTEEHSSWILRYPSALDMFDEIMNGSKGKQIVMFLDYDGTLSP
IVEDPDRAFMSNSMRKTVRKLARYFPTAIVTGRCKDKVYNFVRLAELYYAGSHGMDIKGP
TRTSKYNRDSNAEGVLFQPASEFLPMIDEVYQQLMDKTKSTPGAKVENNKFCVSVHFRCV
DEKKWTELLHQVQSVLKEYPKLRLTQGRKVVEIRPTIKWDKGKALEFLLESLGFANCNDV
FPIYIGDDRTDEDAFKKLRDRGQGLGVLVSKFPKDTSDGISSTLGGMEKGIHASTSFPTC
HNNNKKCSLDTTYM
>arahy.Tifrunner.gnm1.ann1.C51V2Y.1 pacid=42665686 transcript=arahy.Tifrunner.gnm1.ann1.C51V2Y.1 locus=arahy.Tifrunner.gnm1.ann1.C51V2Y ID=arahy.Tifrunner.gnm1.ann1.C51V2Y.1.v1.0 annot-version=v1.0
MEEAPSKKFQPSRHVSWGESSMIQAERVLSWGEGYYNGDIKTRKTSQGVELNSDQIGLQR
SEQLRELYKSLKAVEASPQTKRRSAALSPEDLTDTEWYYLHLKMFQNRFANYSDVFPVYI
GDDRTDEDAFKKLGDRGHGLGILVSKFPEDTNASYSLQEPNEKLIMYKAAAAITAAATAA
VEGSKQEQKMLFNNSL*
>arahy.Tifrunner.gnm1.ann1.0S0AWB.1 pacid=42665992 transcript=arahy.Tifrunner.gnm1.ann1.0S0AWB.1 locus=arahy.Tifrunner.gnm1.ann1.0S0AWB ID=arahy.Tifrunner.gnm1.ann1.0S0AWB.1.v1.0 annot-version=v1.0
MEEAPSKKFQPSRHVSWGESSMIQAERVLSWGEGYYNGDIKTRKTSQGVELNSDQIGLQR
SEQLRELYKSLKAVEASPQTKRRSAALSPEDLTDTEWYYLHLKMFQNRFANYSDVFPVYI
GDDRTDEDAFKKLGDRGHGLGILVSKFPEDTNASYSLQEPNEKLIMYKAAAAITAAATAA
VEGSKQEQKMLFNNSL*
>arahy.Tifrunner.gnm1.ann1.BL0RCS.1 pacid=42671204 transcript=arahy.Tifrunner.gnm1.ann1.BL0RCS.1 locus=arahy.Tifrunner.gnm1.ann1.BL0RCS ID=arahy.Tifrunner.gnm1.ann1.BL0RCS.1.v1.0 annot-version=v1.0
MNEVELTSCDSPTFSREKKRLPRVATVAGVLSELDDEASNSAGSDAPSSISQDRMIIVGN
QLPLKAQRKEDGTWDFTWDEDSLLLQLKDGLGEDVETIYIGCLKEEIEPSEQDDVAQNLL
DTFKCVPTFLPPELFTKFYHGFCKQHLWPLFHYMLPLSPDLGGRFDRSLWQAYVSVNKIF
ADKVMEVISPDDDFVWVHDYHLMVLPTFLRKRFNRARLGFFLHSPFPSSEIYRTLPVRDE
LLRALLNSDLIGFHTFDYARHFLSCCSRMLGLSYQSKRGYIGLEYYGRTVSIKILPVGIH
IGQLQSVMNLPETENKVEELQNKFRGQTVMLGVDDMDIFKGISLKLLAMEQLLLQHPDKR
GRVVLVQIANPARGRGKDVQEVQSETYATVKRINSTFGRPGYTPVILIDTPLQFYERIAY
YVIAECCLVTAVRDGMNLIPYEYIICRQGSDKIDKILGTSSFTQKKSMLVVSEFIGCSPS
LSGAIRVNPWNIDAVAEAMDSALIVPESEKQMRHEKHYRYVSTHDVAYWARSFLQDLERA
CRDHLRRRCWGIGFGLGFRVIALDPNFRKLSVEHIVSAYKRTKHRAILLDYDGTMMQPGS
ISTTPSTEAVAILNSLCKDTKNCVFIVSGKERKTLTDWFSSCERLGVAAEHGYFVRTNHN
ADWEECVSVPDFDWKQIAEPVMQLYTETTDGSNIETKETALVWNYEFADRDFGSCQAKEL
LDHLESVLANEPVSVKSSPHIVEVKPQGVSKGIVAERLLLTMQQMGVIPDFVLCIGDDRS
DEDMFGVIMNARASLSPVAEVFPCTVGQKPSKAKYYLEDTSEILRMLQGLANASEQSVTS
SPQPPHL*
>arahy.Tifrunner.gnm1.ann1.7Q19EE.1 pacid=42681849 transcript=arahy.Tifrunner.gnm1.ann1.7Q19EE.1 locus=arahy.Tifrunner.gnm1.ann1.7Q19EE ID=arahy.Tifrunner.gnm1.ann1.7Q19EE.1.v1.0 annot-version=v1.0
MQSWDLVGQIVHDILKGYPHLRLTHGCKVLEVRPMINWDKGKVVTFLLESLGLSNCDDVL
PIYIGDDRTDEDAFKVPREGNKGYGILVSSAPKESNAVYSLRDPSEVLFIFFVMFCCCTC
FACKCCLRS*
